# Supplementary material for: System-wide molecular dynamics of endothelial dysfunction in Gram-negative sepsis
Source: BMC Biol. 2020 Nov 24;18:175. doi: 10.1186/s12915-020-00914-0 (PMC7687804; doi:10.1186/s12915-020-00914-0)
Supplement: Supplementary file 1 — Additional file 1. List of peptides identified in DISDIVO-isolated vascular beds (GC, ECs and SMCs) from LPS-treated mice. Replicate for every vascular bed analyzed are included in different Tabs (1 to 3). [file 12915_2020_914_MOESM1_ESM.xlsx]

## Sheet: GC_LPS1
System-wide molecular dynamics of endothelial dysfunction at the onset of acute sepsis
Xavier Gallart-Palau, Aida Serra, Siu Kwan Sze
Additional file 1. List of peptides identified in DISDIVO-isolated vascular beds (GC, ECs and SMCs) from LPS-treated mice. Replicate for every vascular bed analyzed are included in different tabs (1 to 3).
Protein Group	Protein ID	Protein Accession	Peptide	Unique	-10lgP	Mass	Length	ppm	m/z	z	RT	Area	Scan	#Spec	Start	End	PTM	AScore	Accession	Protein Name	Gene Symbol
1	106	Q91VB8	K.KVADALANAAGHLDDLPGALSALSDLHAHKLR.V	Y	134	3259.74	32	-2.4	815.941	4	32.75	4160000	F47:5866	50	62	93			Q91VB8	Q91VB8_MOUSE Alpha globin 1 OS=Mus musculus GN=Hba-a2 PE=1 SV=1	Hba-a2
1	106	Q91VB8	K.LLSHC(+57.02)LLVTLASHHPADFTPAVHASLDKFLASVSTVLTSK.Y	N	129.84	4283.28	40	7.3	1071.83	4	43.96	64700000	F35:7912	290	101	140	Carbamidomethylation	C5:Carbamidomethylation:1000.00	Q91VB8	Q91VB8_MOUSE Alpha globin 1 OS=Mus musculus GN=Hba-a2 PE=1 SV=1	Hba-a2
1	106	Q91VB8	K.VADALANAAGHLDDLPGALSALSDLHAHKLR.V	Y	128.34	3131.65	31	-4.4	1044.89	3	33.55	772000	F47:6020	84	63	93			Q91VB8	Q91VB8_MOUSE Alpha globin 1 OS=Mus musculus GN=Hba-a2 PE=1 SV=1	Hba-a2
1	106	Q91VB8	K.KVADALANAAGHLDDLPGALSALSDLHAHK.L	Y	125.21	2990.56	30	9.3	997.869	3	34.09	35100000	F28:6132	1068	62	91			Q91VB8	Q91VB8_MOUSE Alpha globin 1 OS=Mus musculus GN=Hba-a2 PE=1 SV=1	Hba-a2
1	106	Q91VB8	V.TLASHHPADFTPAVHASLDKFLASVSTVLTSK.Y	N	124.26	3347.75	32	7.5	837.951	4	40.5	15100000	F35:7274	10	109	140			Q91VB8	Q91VB8_MOUSE Alpha globin 1 OS=Mus musculus GN=Hba-a2 PE=1 SV=1	Hba-a2
1	106	Q91VB8	K.L(+27.99)LSHC(+57.02)LLVTLASHHPADFTPAVHASLDKFLASVSTVLTSK.Y	N	124.19	4311.27	40	-4.1	863.258	5	51.83	2320000	F35:9335	7	101	140	Formylation; Carbamidomethylation	L1:Formylation:113.53;C5:Carbamidomethylation:1000.00	Q91VB8	Q91VB8_MOUSE Alpha globin 1 OS=Mus musculus GN=Hba-a2 PE=1 SV=1	Hba-a2
1	106	Q91VB8	K.LLSHC(+57.02)LLVTLASHHPADFTPAVHASLDK.F	N	123.98	3049.58	28	0.3	763.403	4	27.51	462000000	F30:4831	308	101	128	Carbamidomethylation	C5:Carbamidomethylation:1000.00	Q91VB8	Q91VB8_MOUSE Alpha globin 1 OS=Mus musculus GN=Hba-a2 PE=1 SV=1	Hba-a2
1	106	Q91VB8	K.KVADALANAAGHLD(-18.01)DLPGALSALSDLHAHKLR.V	Y	122.09	3241.73	32	0	811.44	4	34.55		F32:6230	3	62	93	Dehydration	D14:Dehydration:109.46	Q91VB8	Q91VB8_MOUSE Alpha globin 1 OS=Mus musculus GN=Hba-a2 PE=1 SV=1	Hba-a2
1	106	Q91VB8	T.LASHHPADFTPAVHASLDKFLASVSTVLTSK.Y	N	121.94	3246.7	31	8.2	812.69	4	39.68	9470000	F35:7120	5	110	140			Q91VB8	Q91VB8_MOUSE Alpha globin 1 OS=Mus musculus GN=Hba-a2 PE=1 SV=1	Hba-a2
1	106	Q91VB8	H.PADFTPAVHASLDKFLASVSTVLTSK.Y	N	121.07	2701.43	26	8.3	1351.73	2	46.83	4370000	F35:8439	36	115	140			Q91VB8	Q91VB8_MOUSE Alpha globin 1 OS=Mus musculus GN=Hba-a2 PE=1 SV=1	Hba-a2
1	106	Q91VB8	L.ASHHPADFTPAVHASLDKFLASVSTVLTSK.Y	N	120.17	3133.62	30	8.6	627.737	5	38.67	262000000	F35:6934	27	111	140			Q91VB8	Q91VB8_MOUSE Alpha globin 1 OS=Mus musculus GN=Hba-a2 PE=1 SV=1	Hba-a2
1	106	Q91VB8	K.LLSHC(+57.02)LLVTLASHHPADFTPAVHASLDQ(sub K)FLASVSTVLTSK.Y	N	120.11	4283.24	40	-4.7	857.652	5	45.43	2500000000	F34:8024	61	101	140	Carbamidomethylation; Mutation	C5:Carbamidomethylation:1000.00	Q91VB8	Q91VB8_MOUSE Alpha globin 1 OS=Mus musculus GN=Hba-a2 PE=1 SV=1	Hba-a2
1	106	Q91VB8	K.KVADALANAAGHLDDLPGALSALSDLHAHKLRVDPVNFK.L	Y	119.76	4059.17	39	1.9	1015.8	4	35.08	1460000	F29:6364	4	62	100			Q91VB8	Q91VB8_MOUSE Alpha globin 1 OS=Mus musculus GN=Hba-a2 PE=1 SV=1	Hba-a2
1	106	Q91VB8	K.KVADALANAAGHLDD(-18.01)LPGALSALSDLHAHK.L	Y	118.07	2972.55	30	1.8	991.858	3	32.43	5880000	F26:6111	255	62	91	Dehydration	D15:Dehydration:207.01	Q91VB8	Q91VB8_MOUSE Alpha globin 1 OS=Mus musculus GN=Hba-a2 PE=1 SV=1	Hba-a2
1	106	Q91VB8	A.DFTPAVHASLDKFLASVSTVLTSK.Y	N	117.81	2533.34	24	7.3	1267.69	2	48.01	14500000	F35:8655	39	117	140			Q91VB8	Q91VB8_MOUSE Alpha globin 1 OS=Mus musculus GN=Hba-a2 PE=1 SV=1	Hba-a2
1	106	Q91VB8	K.VADALANAAGHLDDLPGALSALSDLHAHK.L	Y	116.82	2862.46	29	-0.4	955.161	3	36.3	439000000	F45:6222	1475	63	91			Q91VB8	Q91VB8_MOUSE Alpha globin 1 OS=Mus musculus GN=Hba-a2 PE=1 SV=1	Hba-a2
1	106	Q91VB8	K.KVADALANAAGHLDDLPGALSALSDLHAHK(+6.02)LR.V	Y	116.76	3265.76	32	8	817.454	4	32.38	13000000	F27:5857	2	62	93	SILAC K6	K30:SILAC K6:261.74	Q91VB8	Q91VB8_MOUSE Alpha globin 1 OS=Mus musculus GN=Hba-a2 PE=1 SV=1	Hba-a2
1	106	Q91VB8	F.TPAVHASLDKFLASVSTVLTSK.Y	N	116.3	2271.25	22	4.9	1136.64	2	38.65	11800000	F35:6930	24	119	140			Q91VB8	Q91VB8_MOUSE Alpha globin 1 OS=Mus musculus GN=Hba-a2 PE=1 SV=1	Hba-a2
1	106	Q91VB8	L.SHC(+57.02)LLVTLASHHPADFTPAVHASLDKFLASVSTVLTSK.Y	N	115.59	4057.11	38	6.9	1015.29	4	43.12	24000000	F35:7759	33	103	140	Carbamidomethylation	C3:Carbamidomethylation:1000.00	Q91VB8	Q91VB8_MOUSE Alpha globin 1 OS=Mus musculus GN=Hba-a2 PE=1 SV=1	Hba-a2
1	106	Q91VB8	L.SHC(+57.02)LLVTLASHHPADFTPAVHASLDK.F	N	115.57	2823.41	26	0.3	706.861	4	23.91	16900000	F47:4187	18	103	128	Carbamidomethylation	C3:Carbamidomethylation:1000.00	Q91VB8	Q91VB8_MOUSE Alpha globin 1 OS=Mus musculus GN=Hba-a2 PE=1 SV=1	Hba-a2
1	106	Q91VB8	A.SHHPADFTPAVHASLDKFLASVSTVLTSK.Y	N	114.54	3062.58	29	7.1	1021.88	3	38.78	55300000	F35:6955	27	112	140			Q91VB8	Q91VB8_MOUSE Alpha globin 1 OS=Mus musculus GN=Hba-a2 PE=1 SV=1	Hba-a2
1	106	Q91VB8	K.VADALANAAGHLDDLPGALSALSDLHAHKLRVD.P	Y	114.32	3345.74	33	-1.8	837.442	4	35.72	3830000	F47:6425	4	63	95			Q91VB8	Q91VB8_MOUSE Alpha globin 1 OS=Mus musculus GN=Hba-a2 PE=1 SV=1	Hba-a2
1	106	Q91VB8	K.VADALANAAGHLDDLPGALSALSDLHAHK(+42.01)LR.V	Y	114.1	3173.66	31	-3.6	794.419	4	38.64	926000	F47:6972	3	63	93	Acetylation (K)	K29:Acetylation (K):1000.00	Q91VB8	Q91VB8_MOUSE Alpha globin 1 OS=Mus musculus GN=Hba-a2 PE=1 SV=1	Hba-a2
1	106	Q91VB8	F.TPAVHASLDKFLASVSTVLTSKYR	N	113.57	2590.41	24	-5.2	648.607	4	37.92	534000	F38:6822	3	119	142			Q91VB8	Q91VB8_MOUSE Alpha globin 1 OS=Mus musculus GN=Hba-a2 PE=1 SV=1	Hba-a2
1	106	Q91VB8	H.HPADFTPAVHASLDKFLASVSTVLTSK.Y	N	112.62	2838.49	27	8.1	947.179	3	42.93	69900000	F35:7725	17	114	140			Q91VB8	Q91VB8_MOUSE Alpha globin 1 OS=Mus musculus GN=Hba-a2 PE=1 SV=1	Hba-a2
1	106	Q91VB8	P.ADFTPAVHASLDKFLASVSTVLTSK.Y	N	112.56	2604.38	25	9.2	1303.21	2	46.27	2530000	F35:8336	10	116	140			Q91VB8	Q91VB8_MOUSE Alpha globin 1 OS=Mus musculus GN=Hba-a2 PE=1 SV=1	Hba-a2
1	106	Q91VB8	K.LLSHC(+57.02)LLVTLASHHPADFTPAVHASLD(-18.01)K.F	N	111.44	3031.57	28	-1.2	758.899	4	28.52	12700000	F32:5040	21	101	128	Carbamidomethylation; Dehydration	C5:Carbamidomethylation:1000.00;D27:Dehydration:148.29	Q91VB8	Q91VB8_MOUSE Alpha globin 1 OS=Mus musculus GN=Hba-a2 PE=1 SV=1	Hba-a2
1	106	Q91VB8	L.LVTLASHHPADFTPAVHASLDKFLASVSTVLTSK.Y	N	111.43	3559.9	34	7.4	1187.65	3	41.56	1180000	F35:7473	6	107	140			Q91VB8	Q91VB8_MOUSE Alpha globin 1 OS=Mus musculus GN=Hba-a2 PE=1 SV=1	Hba-a2
1	106	Q91VB8	K.VADALAN(+.98)AAGHLDDLPGALSALSDLHAHKLR.V	Y	111.11	3132.63	31	0.8	1045.22	3	35.81	1720000	F45:6130	10	63	93	Deamidation (NQ)	N7:Deamidation (NQ):1000.00	Q91VB8	Q91VB8_MOUSE Alpha globin 1 OS=Mus musculus GN=Hba-a2 PE=1 SV=1	Hba-a2
1	106	Q91VB8	K.K(+27.99)VADALAN(+.98)AAGHLDDLPGALSALSDLHAHK.L	Y	110.19	3019.54	30	-8.2	604.909	5	42.75	1330000	F43:7579	18	62	91	Formylation; Deamidation (NQ)	K1:Formylation:165.07;N8:Deamidation (NQ):1000.00	Q91VB8	Q91VB8_MOUSE Alpha globin 1 OS=Mus musculus GN=Hba-a2 PE=1 SV=1	Hba-a2
1	106	Q91VB8	K.KVADALANAAGHLDDLPGALSALSDLHAH(+57.02)K.L	Y	110.1	3047.58	30	2.1	610.524	5	32.63	24600000	F46:5638	10	62	91	Carbamidomethylation (DHKE X@N-term)	H29:Carbamidomethylation (DHKE X@N-term):158.96	Q91VB8	Q91VB8_MOUSE Alpha globin 1 OS=Mus musculus GN=Hba-a2 PE=1 SV=1	Hba-a2
1	106	Q91VB8	S.HC(+57.02)LLVTLASHHPADFTPAVHASLDQ(sub K)FLASVSTVLTSK.Y	N	110.05	3970.04	37	-5.1	993.513	4	41.55	1380000	F34:7311	2	104	140	Carbamidomethylation; Mutation	C2:Carbamidomethylation:1000.00	Q91VB8	Q91VB8_MOUSE Alpha globin 1 OS=Mus musculus GN=Hba-a2 PE=1 SV=1	Hba-a2
1	106	Q91VB8	S.HC(+57.02)LLVTLASHHPADFTPAVHASLDK.F	N	109.99	2736.38	25	1.5	685.104	4	23.95	1370000	F47:4196	1	104	128	Carbamidomethylation	C2:Carbamidomethylation:1000.00	Q91VB8	Q91VB8_MOUSE Alpha globin 1 OS=Mus musculus GN=Hba-a2 PE=1 SV=1	Hba-a2
1	106	Q91VB8	R.MFASFPTTKTYFPHFDVSHGSAQVK.G	N	109.94	2829.36	25	-0.2	708.347	4	27.31	60600000	F32:4797	15	33	57			Q91VB8	Q91VB8_MOUSE Alpha globin 1 OS=Mus musculus GN=Hba-a2 PE=1 SV=1	Hba-a2
1	106	Q91VB8	K.KVADALANAAGHLD(-18.01)DLPGALSALSDLHAHK.L	Y	108.1	2972.55	30	2.8	991.859	3	36.38	1560000	F46:6287	28	62	91	Dehydration	D14:Dehydration:58.64	Q91VB8	Q91VB8_MOUSE Alpha globin 1 OS=Mus musculus GN=Hba-a2 PE=1 SV=1	Hba-a2
1	106	Q91VB8	K.VADALANAAGHLDDLPGALSALSDLHAHK(+31.99)LR.V	Y	108.06	3163.64	31	-2.5	791.915	4	37.05	11800000	F47:6675	7	63	93	Dihydroxy	K29:Dihydroxy:112.98	Q91VB8	Q91VB8_MOUSE Alpha globin 1 OS=Mus musculus GN=Hba-a2 PE=1 SV=1	Hba-a2
1	106	Q91VB8	S.HC(+57.02)LLVTLASHHPADFTPAVHASLDKFLASVSTVLTSK.Y	N	107.59	3970.08	37	6.3	993.533	4	43.27	971000	F35:7787	3	104	140	Carbamidomethylation	C2:Carbamidomethylation:1000.00	Q91VB8	Q91VB8_MOUSE Alpha globin 1 OS=Mus musculus GN=Hba-a2 PE=1 SV=1	Hba-a2
1	106	Q91VB8	K.VADALANAAGHLDDLPGALSALSDLHAHK(+57.02)LR.V	Y	107.21	3188.67	31	2.7	1063.9	3	32.69	5470000	F46:5650	8	63	93	Carbamidomethylation (DHKE X@N-term)	K29:Carbamidomethylation (DHKE X@N-term):199.78	Q91VB8	Q91VB8_MOUSE Alpha globin 1 OS=Mus musculus GN=Hba-a2 PE=1 SV=1	Hba-a2
1	106	Q91VB8	D.FTPAVHASLDKFLASVSTVLTSK.Y	N	106.93	2418.32	23	8.3	1210.18	2	41.69	2670000	F35:7497	25	118	140			Q91VB8	Q91VB8_MOUSE Alpha globin 1 OS=Mus musculus GN=Hba-a2 PE=1 SV=1	Hba-a2
1	106	Q91VB8	K.TYFPHFDVSHGSAQVK.G	N	106.57	1818.87	16	-1.7	910.44	2	19.45		F44:3295	939	42	57			Q91VB8	Q91VB8_MOUSE Alpha globin 1 OS=Mus musculus GN=Hba-a2 PE=1 SV=1	Hba-a2
1	106	Q91VB8	S.HHPADFTPAVHASLDKFLASVSTVLTSK.Y	N	106.15	2975.55	28	7.8	744.901	4	39.96	26800000	F35:7175	9	113	140			Q91VB8	Q91VB8_MOUSE Alpha globin 1 OS=Mus musculus GN=Hba-a2 PE=1 SV=1	Hba-a2
1	106	Q91VB8	S.H(+314.19)C(+57.02)LLVTLASHHPADFTPAVHASLDKFLASVSTVLTSK.Y	N	105.84	4284.27	37	8.8	857.868	5	48.61	378000000	F35:8763	19	104	140	Levuglandinyl-lysine anhydrolactam adduct; Carbamidomethylation	H1:Levuglandinyl-lysine anhydrolactam adduct:154.96;C2:Carbamidomethylation:1000.00	Q91VB8	Q91VB8_MOUSE Alpha globin 1 OS=Mus musculus GN=Hba-a2 PE=1 SV=1	Hba-a2
1	106	Q91VB8	K.LLSHC(+57.02)LLVTLASHHPADFTPAVHASLDKY(sub F)LASVSTVLTSK.Y	N	105.83	4299.27	40	6.2	860.867	5	40.8		F35:7330	3	101	140	Carbamidomethylation; Mutation	C5:Carbamidomethylation:1000.00	Q91VB8	Q91VB8_MOUSE Alpha globin 1 OS=Mus musculus GN=Hba-a2 PE=1 SV=1	Hba-a2
1	106	Q91VB8	K.LLSHC(+57.02)LLVTLASH(+57.02)HPADFTPAVHASLDKFLASVSTVLTSK.Y	N	105.75	4340.3	40	-1.3	869.066	5	45.47	1380000	F37:8137	7	101	140	Carbamidomethylation; Carbamidomethylation (DHKE X@N-term)	C5:Carbamidomethylation:1000.00;H13:Carbamidomethylation (DHKE X@N-term):6.69	Q91VB8	Q91VB8_MOUSE Alpha globin 1 OS=Mus musculus GN=Hba-a2 PE=1 SV=1	Hba-a2
1	106	Q91VB8	K.KVADALANAAGHLDDLPGALSALSDLHAH(+15.99)K.L	Y	105.37	3006.55	30	0.6	1003.19	3	36.92	13900000	F46:6394	7	62	91	Oxidation (HW)	H29:Oxidation (HW):216.53	Q91VB8	Q91VB8_MOUSE Alpha globin 1 OS=Mus musculus GN=Hba-a2 PE=1 SV=1	Hba-a2
1	106	Q91VB8	G.HLDDLPGALSALSDLHAHK.L	N	105.22	2009.03	19	8.7	1005.53	2	26.42	1910000	F28:4623	152	73	91			Q91VB8	Q91VB8_MOUSE Alpha globin 1 OS=Mus musculus GN=Hba-a2 PE=1 SV=1	Hba-a2
1	106	Q91VB8	K.KVADALANAAGHLDDLPGALSALSDLH(+15.99)AHK.L	Y	105.13	3006.55	30	1.3	1003.19	3	37.99	11700000	F46:6604	9	62	91	Oxidation (HW)	H27:Oxidation (HW):223.53	Q91VB8	Q91VB8_MOUSE Alpha globin 1 OS=Mus musculus GN=Hba-a2 PE=1 SV=1	Hba-a2
1	106	Q91VB8	K.LRVDPVNFKLLSHC(+57.02)LLVTLASHHPADFTPAVHASLDK.F	N	104.83	4118.19	37	5.1	1030.56	4	37.2	1150000	F35:6662	9	92	128	Carbamidomethylation	C14:Carbamidomethylation:1000.00	Q91VB8	Q91VB8_MOUSE Alpha globin 1 OS=Mus musculus GN=Hba-a2 PE=1 SV=1	Hba-a2
1	106	Q91VB8	K.VADALANAAGHLDD(-18.01)LPGALSALSDLHAHK.L	Y	104.64	2844.45	29	5.1	1423.24	2	36.98	4280000	F26:7066	413	63	91	Dehydration	D14:Dehydration:213.66	Q91VB8	Q91VB8_MOUSE Alpha globin 1 OS=Mus musculus GN=Hba-a2 PE=1 SV=1	Hba-a2
1	106	Q91VB8	K.KVADALANAAGHLDDLPGALSALSD(-18.01)LHAHK.L	Y	104.61	2972.55	30	2.2	991.858	3	32.71	16200000	F46:5654	8	62	91	Dehydration	D25:Dehydration:215.95	Q91VB8	Q91VB8_MOUSE Alpha globin 1 OS=Mus musculus GN=Hba-a2 PE=1 SV=1	Hba-a2
1	106	Q91VB8	K.KVADALAN(+.98)AAGHLDDLPGALSALSDLHAHK.L	Y	104.58	2991.54	30	3.4	748.895	4	32.01		F46:5517	198	62	91	Deamidation (NQ)	N8:Deamidation (NQ):1000.00	Q91VB8	Q91VB8_MOUSE Alpha globin 1 OS=Mus musculus GN=Hba-a2 PE=1 SV=1	Hba-a2
1	106	Q91VB8	M.VLSGEDKSNIKAAWGKIGGHGAEYGAEALER.M	N	104.5	3212.62	31	-3.6	804.16	4	22.82	7590000	F40:3841	5	2	32			Q91VB8	Q91VB8_MOUSE Alpha globin 1 OS=Mus musculus GN=Hba-a2 PE=1 SV=1	Hba-a2
1	106	Q91VB8	K.KVADALANAAGHLDDLPGALSALSDLHAHK(+27.99)LR.V	Y	104.34	3287.74	32	1.6	822.943	4	36.45	2770000	F48:6501	3	62	93	Formylation	K30:Formylation:216.11	Q91VB8	Q91VB8_MOUSE Alpha globin 1 OS=Mus musculus GN=Hba-a2 PE=1 SV=1	Hba-a2
1	106	Q91VB8	K.VADALANAAGHLDDLPGALSALSDLHAHK(+27.99)LR.V	Y	104.28	3159.64	31	-4.4	1054.22	3	38.17	4200000	F47:6885	12	63	93	Formylation	K29:Formylation:353.44	Q91VB8	Q91VB8_MOUSE Alpha globin 1 OS=Mus musculus GN=Hba-a2 PE=1 SV=1	Hba-a2
1	106	Q91VB8	K.IGGHGAEYGAEALER.M	N	104.26	1528.73	15	7.8	765.377	2	20.58	210000000	F35:3479	376	18	32			Q91VB8	Q91VB8_MOUSE Alpha globin 1 OS=Mus musculus GN=Hba-a2 PE=1 SV=1	Hba-a2
1	106	Q91VB8	K.LLSHC(+57.02)LLVTLASHHPADFTPAVH(+15.99)ASLDK.F	N	104.19	3065.58	28	-0.2	767.401	4	31.42		F30:5590	4	101	128	Carbamidomethylation; Oxidation (HW)	C5:Carbamidomethylation:1000.00;H23:Oxidation (HW):97.25	Q91VB8	Q91VB8_MOUSE Alpha globin 1 OS=Mus musculus GN=Hba-a2 PE=1 SV=1	Hba-a2
1	106	Q91VB8	K.K(+27.99)VADALANAAGHLDDLPGALSALSDLHAHK.L	Y	104.18	3018.55	30	-4.6	1007.19	3	41.16	5440000	F47:7435	70	62	91	Formylation	K1:Formylation:273.15	Q91VB8	Q91VB8_MOUSE Alpha globin 1 OS=Mus musculus GN=Hba-a2 PE=1 SV=1	Hba-a2
1	106	Q91VB8	K.LLSHC(+57.02)LLVTLASHHPADFTPAVH(+15.99)ASLDKFLASVSTVLTSK.Y	N	103.88	4299.27	40	1	1075.83	4	48.73	3020000	F34:8624	5	101	140	Carbamidomethylation; Oxidation (HW)	C5:Carbamidomethylation:1000.00;H23:Oxidation (HW):111.34	Q91VB8	Q91VB8_MOUSE Alpha globin 1 OS=Mus musculus GN=Hba-a2 PE=1 SV=1	Hba-a2
1	106	Q91VB8	K.LLSH(+57.02)C(+57.02)LLVTLASHHPADFTPAVHASLDKFLASVSTVLTSK.Y	N	103.77	4340.3	40	8.2	869.074	5	45.32	3880000	F35:8160	3	101	140	Carbamidomethylation (DHKE X@N-term); Carbamidomethylation	H4:Carbamidomethylation (DHKE X@N-term):0.00;C5:Carbamidomethylation:1000.00	Q91VB8	Q91VB8_MOUSE Alpha globin 1 OS=Mus musculus GN=Hba-a2 PE=1 SV=1	Hba-a2
1	106	Q91VB8	K.VADALANAAGHLDDLPGALSALSDLHAD(sub H)KLR.V	Y	103.64	3109.62	31	0.8	778.412	4	39.25	3030000	F45:6768	3	63	93	Mutation		Q91VB8	Q91VB8_MOUSE Alpha globin 1 OS=Mus musculus GN=Hba-a2 PE=1 SV=1	Hba-a2
1	106	Q91VB8	H.C(+58.01)LLVTLASHHPADFTPAVHASLDKFLASVSTVLTSK.Y	N	103.4	3834	36	9.2	959.517	4	48.36	5950000	F35:8719	3	105	140	Carboxymethyl	C1:Carboxymethyl:1000.00	Q91VB8	Q91VB8_MOUSE Alpha globin 1 OS=Mus musculus GN=Hba-a2 PE=1 SV=1	Hba-a2
1	106	Q91VB8	K.VADALANAAGHLDDLPGALSALSD(-18.01)LHAHK.L	Y	102.99	2844.45	29	-9.3	1423.22	2	34.87	578000	F43:6132	19	63	91	Dehydration	D24:Dehydration:71.75	Q91VB8	Q91VB8_MOUSE Alpha globin 1 OS=Mus musculus GN=Hba-a2 PE=1 SV=1	Hba-a2
1	106	Q91VB8	K.VADALANAAGHLD(-18.01)DLPGALSALSDLHAHK.L	Y	102.94	2844.45	29	3.6	1423.24	2	36.87	1170000	F46:6385	57	63	91	Dehydration	D13:Dehydration:154.29	Q91VB8	Q91VB8_MOUSE Alpha globin 1 OS=Mus musculus GN=Hba-a2 PE=1 SV=1	Hba-a2
1	106	Q91VB8	K.KVADALANAAGHLDDLPGALSALSDLH.A	Y	102.92	2654.37	27	2.3	885.798	3	41.53	460000	F46:7270	43	62	88			Q91VB8	Q91VB8_MOUSE Alpha globin 1 OS=Mus musculus GN=Hba-a2 PE=1 SV=1	Hba-a2
1	106	Q91VB8	K.KVADALANAAGHLDDLPGALSALSDLHAHKL.R	Y	102.88	3103.64	31	-2.5	621.734	5	36.7		F47:6610	10	62	92			Q91VB8	Q91VB8_MOUSE Alpha globin 1 OS=Mus musculus GN=Hba-a2 PE=1 SV=1	Hba-a2
1	106	Q91VB8	K.KVADALAN(+.98)AAGHLDDLPGALSALSDLHAHK(+27.99)LR.V	Y	102.61	3288.72	32	0.6	658.752	5	38.84	1600000	F45:6692	2	62	93	Deamidation (NQ); Formylation	N8:Deamidation (NQ):1000.00;K30:Formylation:176.67	Q91VB8	Q91VB8_MOUSE Alpha globin 1 OS=Mus musculus GN=Hba-a2 PE=1 SV=1	Hba-a2
1	106	Q91VB8	A.GHLDDLPGALSALSDLHAHK.L	N	102.54	2066.05	20	-1	1034.03	2	26.64	1210000	F47:4708	155	72	91			Q91VB8	Q91VB8_MOUSE Alpha globin 1 OS=Mus musculus GN=Hba-a2 PE=1 SV=1	Hba-a2
1	106	Q91VB8	K.VADALANAAGD(sub H)LDDLPGALSALSDLHAHK.L	Y	102.47	2840.43	29	2.5	711.117	4	40.21	11600000	F37:7199	12	63	91	Mutation		Q91VB8	Q91VB8_MOUSE Alpha globin 1 OS=Mus musculus GN=Hba-a2 PE=1 SV=1	Hba-a2
1	106	Q91VB8	K.LLSHC(+57.02)LLVTLASHHPADFTPAVHASLDKFLASVSTVLTSKYR	N	102.41	4602.44	42	-6.2	921.49	5	45.04		F36:7981	20	101	142	Carbamidomethylation	C5:Carbamidomethylation:1000.00	Q91VB8	Q91VB8_MOUSE Alpha globin 1 OS=Mus musculus GN=Hba-a2 PE=1 SV=1	Hba-a2
1	106	Q91VB8	K.VP(sub A)DALANAAGHLDDLPGALSALSDLHAHK.L	Y	102.34	2888.48	29	2.8	963.836	3	42.06	34300000	F45:7274	71	63	91	Mutation		Q91VB8	Q91VB8_MOUSE Alpha globin 1 OS=Mus musculus GN=Hba-a2 PE=1 SV=1	Hba-a2
1	106	Q91VB8	K.L(+27.99)LSHC(+57.02)LLVTLASHHPADFTPAVHASLDK.F	N	102.25	3077.58	28	-3.7	770.398	4	36.77	1780000	F31:6261	4	101	128	Formylation; Carbamidomethylation	L1:Formylation:179.54;C5:Carbamidomethylation:1000.00	Q91VB8	Q91VB8_MOUSE Alpha globin 1 OS=Mus musculus GN=Hba-a2 PE=1 SV=1	Hba-a2
1	106	Q91VB8	K.KVADALAN(+.98)AAGHLDD(-18.01)LPGALSALSDLHAHK.L	Y	102.13	2973.53	30	-5.8	744.386	4	37.62	8940000	F30:6789	37	62	91	Deamidation (NQ); Dehydration	N8:Deamidation (NQ):1000.00;D15:Dehydration:86.40	Q91VB8	Q91VB8_MOUSE Alpha globin 1 OS=Mus musculus GN=Hba-a2 PE=1 SV=1	Hba-a2
1	106	Q91VB8	K.KVADALANAAGN(sub H)LDDLPGALSALSDLHAHK.L	Y	102.1	2967.54	30	-0.5	742.892	4	37.53	6400000	F45:6448	2	62	91	Mutation		Q91VB8	Q91VB8_MOUSE Alpha globin 1 OS=Mus musculus GN=Hba-a2 PE=1 SV=1	Hba-a2
1	106	Q91VB8	K.KVADALANAAGHLDD(-18.01)LPGALSALSDLHAHKLR.V	Y	101.98	3241.73	32	-1.9	649.352	5	34.47	5170000	F32:6214	9	62	93	Dehydration	D15:Dehydration:0.00	Q91VB8	Q91VB8_MOUSE Alpha globin 1 OS=Mus musculus GN=Hba-a2 PE=1 SV=1	Hba-a2
1	106	Q91VB8	K.SNIKAAWGKIGGHGAEYGAEALER.M	N	101.95	2484.25	24	-1.2	622.069	4	21.26	185000	F39:3357	1	9	32			Q91VB8	Q91VB8_MOUSE Alpha globin 1 OS=Mus musculus GN=Hba-a2 PE=1 SV=1	Hba-a2
1	106	Q91VB8	K.KVADALANAAGHLDDLPGALSALSDLHAHK(+27.99).L	Y	101.9	3018.55	30	-3.4	755.643	4	38.53		F47:6953	7	62	91	Formylation	K30:Formylation:192.96	Q91VB8	Q91VB8_MOUSE Alpha globin 1 OS=Mus musculus GN=Hba-a2 PE=1 SV=1	Hba-a2
1	106	Q91VB8	T.KTYFPHFDVSHGSAQVK.G	N	101.87	1946.96	17	0.7	974.49	2	16.94		F47:2868	33	41	57			Q91VB8	Q91VB8_MOUSE Alpha globin 1 OS=Mus musculus GN=Hba-a2 PE=1 SV=1	Hba-a2
1	106	Q91VB8	K.KVADALANAAGHLDDLPGALS(-18.01)ALSDLHAHK.L	Y	101.38	2972.55	30	-0.4	991.856	3	29.93	3210000	F45:5029	17	62	91	Dehydration	S21:Dehydration:110.56	Q91VB8	Q91VB8_MOUSE Alpha globin 1 OS=Mus musculus GN=Hba-a2 PE=1 SV=1	Hba-a2
1	106	Q91VB8	D.ALANAAGHLDDLPGALSALSDLHAHK.L	Y	101.37	2577.33	26	-9.7	1289.66	2	30.94	14600000	F43:5379	115	66	91			Q91VB8	Q91VB8_MOUSE Alpha globin 1 OS=Mus musculus GN=Hba-a2 PE=1 SV=1	Hba-a2
1	106	Q91VB8	A.DALANAAGHLDDLPGALSALSDLHAHK.L	Y	101.16	2692.36	27	2.4	898.462	3	36.44	13600000	F37:6509	156	65	91			Q91VB8	Q91VB8_MOUSE Alpha globin 1 OS=Mus musculus GN=Hba-a2 PE=1 SV=1	Hba-a2
1	106	Q91VB8	K.LLSH(+57.02)C(+57.02)LLVTLASHHPADFTPAVHASLDK.F	N	100.92	3106.6	28	1.2	777.659	4	28.94	1670000	F30:5109	5	101	128	Carbamidomethylation (DHKE X@N-term); Carbamidomethylation	H4:Carbamidomethylation (DHKE X@N-term):0.00;C5:Carbamidomethylation:1000.00	Q91VB8	Q91VB8_MOUSE Alpha globin 1 OS=Mus musculus GN=Hba-a2 PE=1 SV=1	Hba-a2
1	106	Q91VB8	A.AGHLDDLPGALSALSDLHAHK.L	N	100.84	2137.09	21	-0.4	1069.55	2	26.71	653000	F47:4722	109	71	91			Q91VB8	Q91VB8_MOUSE Alpha globin 1 OS=Mus musculus GN=Hba-a2 PE=1 SV=1	Hba-a2
1	106	Q91VB8	K.LLSHC(+57.02)LLVTLASHHPADY(sub F)TPAVHASLDK.F	N	100.43	3065.58	28	-9	767.394	4	26.55	4050000	F29:4686	1	101	128	Carbamidomethylation; Mutation	C5:Carbamidomethylation:1000.00	Q91VB8	Q91VB8_MOUSE Alpha globin 1 OS=Mus musculus GN=Hba-a2 PE=1 SV=1	Hba-a2
1	106	Q91VB8	G.HLDDLPGALSALSDLHAHKLR.V	N	100.42	2278.22	21	0	760.413	3	26.41	480000	F47:4663	4	73	93			Q91VB8	Q91VB8_MOUSE Alpha globin 1 OS=Mus musculus GN=Hba-a2 PE=1 SV=1	Hba-a2
1	106	Q91VB8	K.VADALANAAGHLDDLPGALSALSDLH(+57.02)AHK.L	Y	100.26	2919.48	29	-0.8	974.168	3	35.91	1290000	F45:6149	6	63	91	Carbamidomethylation (DHKE X@N-term)	H26:Carbamidomethylation (DHKE X@N-term):32.28	Q91VB8	Q91VB8_MOUSE Alpha globin 1 OS=Mus musculus GN=Hba-a2 PE=1 SV=1	Hba-a2
1	106	Q91VB8	K.LLS(+79.97)H(+15.99)C(+57.02)LLVTLASHHPADFTPAVHASLDK.F	N	100.25	3145.54	28	5.6	787.397	4	38.82	1850000	F32:7050	3	101	128	Phosphorylation (STY); Oxidation (HW); Carbamidomethylation	S3:Phosphorylation (STY):49.54;H4:Oxidation (HW):71.64;C5:Carbamidomethylation:1000.00	Q91VB8	Q91VB8_MOUSE Alpha globin 1 OS=Mus musculus GN=Hba-a2 PE=1 SV=1	Hba-a2
1	106	Q91VB8	K.TYFPHFDVSHGSAQVK(+27.99)GHGK.K	N	100.24	2226.06	20	-0.6	1114.04	2	17.63	488000	F43:2910	3	42	61	Formylation	K16:Formylation:22.37	Q91VB8	Q91VB8_MOUSE Alpha globin 1 OS=Mus musculus GN=Hba-a2 PE=1 SV=1	Hba-a2
1	106	Q91VB8	K.IGGHGAEYGAEALERMFASFPTTK.T	N	100.14	2539.22	24	0.6	847.413	3	35.85	1490000	F48:6388	25	18	41			Q91VB8	Q91VB8_MOUSE Alpha globin 1 OS=Mus musculus GN=Hba-a2 PE=1 SV=1	Hba-a2
1	106	Q91VB8	K.KVADALANAAGH(+57.02)LDDLPGALSALSDLHAHK.L	Y	99.98	3047.58	30	-0.5	1016.87	3	35.38		F45:6048	11	62	91	Carbamidomethylation (DHKE X@N-term)	H12:Carbamidomethylation (DHKE X@N-term):105.15	Q91VB8	Q91VB8_MOUSE Alpha globin 1 OS=Mus musculus GN=Hba-a2 PE=1 SV=1	Hba-a2
1	106	Q91VB8	K.KVADALAN(+.98)AAGHLDDLPGALSALSDLH(+57.02)AHK.L	Y	99.87	3048.56	30	-5.6	1017.19	3	35.36	4190000	F41:6334	4	62	91	Deamidation (NQ); Carbamidomethylation (DHKE X@N-term)	N8:Deamidation (NQ):1000.00;H27:Carbamidomethylation (DHKE X@N-term):320.40	Q91VB8	Q91VB8_MOUSE Alpha globin 1 OS=Mus musculus GN=Hba-a2 PE=1 SV=1	Hba-a2
1	106	Q91VB8	K.LLSHC(+57.02)LLVTLASHHP(+15.99)ADFTPAVHASLDKFLASVSTVLTSK.Y	N	99.69	4299.27	40	8.1	860.869	5	43.54	6210000	F35:7835	7	101	140	Carbamidomethylation; Hydroxylation	C5:Carbamidomethylation:1000.00;P15:Hydroxylation:0.00	Q91VB8	Q91VB8_MOUSE Alpha globin 1 OS=Mus musculus GN=Hba-a2 PE=1 SV=1	Hba-a2
1	106	Q91VB8	K.TYFPHFDVSHGSAQVKGHGK.K	N	99.47	2198.07	20	-0.1	550.524	4	14.44		F47:2410	21	42	61			Q91VB8	Q91VB8_MOUSE Alpha globin 1 OS=Mus musculus GN=Hba-a2 PE=1 SV=1	Hba-a2
1	106	Q91VB8	L.ANAAGHLDDLPGALSALSDLHAHK.L	Y	99.27	2393.21	24	-1.9	798.742	3	34.86	24700000	F45:5948	256	68	91			Q91VB8	Q91VB8_MOUSE Alpha globin 1 OS=Mus musculus GN=Hba-a2 PE=1 SV=1	Hba-a2
1	106	Q91VB8	K.VADALANAAGHLDDLPGALSALSDLHAHK(+6.02)LR.V	Y	99.26	3137.67	31	-2.2	785.422	4	33.92	3700000	F48:6018	5	63	93	SILAC K6	K29:SILAC K6:1000.00	Q91VB8	Q91VB8_MOUSE Alpha globin 1 OS=Mus musculus GN=Hba-a2 PE=1 SV=1	Hba-a2
1	106	Q91VB8	K.VADALANAAGHLDDLPGALSALSDLH(+15.99)AHK.L	Y	99.11	2878.46	29	-8.8	1440.22	2	39.82	1500000	F43:7053	11	63	91	Oxidation (HW)	H26:Oxidation (HW):183.15	Q91VB8	Q91VB8_MOUSE Alpha globin 1 OS=Mus musculus GN=Hba-a2 PE=1 SV=1	Hba-a2
1	106	Q91VB8	K.KVADALANAAGHLDDLPGALSALSDLHAHK(+31.99)LR.V	Y	99.11	3291.73	32	-9.9	823.932	4	35.48	11600000	F25:6245	1	62	93	Dihydroxy	K30:Dihydroxy:ï¿½	Q91VB8	Q91VB8_MOUSE Alpha globin 1 OS=Mus musculus GN=Hba-a2 PE=1 SV=1	Hba-a2
1	106	Q91VB8	K.LLSHC(+57.02)LLVTLASHHPADFTPAVHASLDKFLAS(+42.01)VSTVLTSK.Y	N	98.67	4325.29	40	-9	866.057	5	47.2	897000	F34:8349	2	101	140	Carbamidomethylation; Acetylation (TSCYH)	C5:Carbamidomethylation:1000.00;S32:Acetylation (TSCYH):214.39	Q91VB8	Q91VB8_MOUSE Alpha globin 1 OS=Mus musculus GN=Hba-a2 PE=1 SV=1	Hba-a2
1	106	Q91VB8	L.SHC(+57.02)LLVTLASHHPADFTPAVHASLDQ(sub K)FLASVSTVLTSK.Y	N	98.4	4057.07	38	-8	1015.27	4	41.27	17900000	F34:7261	7	103	140	Carbamidomethylation; Mutation	C3:Carbamidomethylation:1000.00	Q91VB8	Q91VB8_MOUSE Alpha globin 1 OS=Mus musculus GN=Hba-a2 PE=1 SV=1	Hba-a2
1	106	Q91VB8	K.IGGHGAEYGAEALERMFASFPTTKTYFPHFDVSHGSAQVK.G	N	98.39	4340.07	40	-1.3	724.352	6	37.9		F31:6473	2	18	57			Q91VB8	Q91VB8_MOUSE Alpha globin 1 OS=Mus musculus GN=Hba-a2 PE=1 SV=1	Hba-a2
1	106	Q91VB8	K.AAWGK(+42.01)IGGHGAEYGAEALER.M	N	98.36	2084.01	20	-0.3	1043.01	2	24.66	915000	F30:4284	1	13	32	Acetylation (K)	K5:Acetylation (K):1000.00	Q91VB8	Q91VB8_MOUSE Alpha globin 1 OS=Mus musculus GN=Hba-a2 PE=1 SV=1	Hba-a2
1	106	Q91VB8	K.VADALANAAGHLDDLPGALSALSDLHAH.K	Y	98.36	2734.37	28	-4	1368.19	2	40.56	1440000	F41:7302	130	63	90			Q91VB8	Q91VB8_MOUSE Alpha globin 1 OS=Mus musculus GN=Hba-a2 PE=1 SV=1	Hba-a2
1	106	Q91VB8	K.KVADALAN(+.98)AAGHLDDLPGALSALSDLHAH(+15.99)K.L	Y	98.3	3007.54	30	-3.3	752.889	4	39.03	6590000	F41:7019	3	62	91	Deamidation (NQ); Oxidation (HW)	N8:Deamidation (NQ):1000.00;H29:Oxidation (HW):182.73	Q91VB8	Q91VB8_MOUSE Alpha globin 1 OS=Mus musculus GN=Hba-a2 PE=1 SV=1	Hba-a2
1	106	Q91VB8	K.KVADALAN(+.98)AAGHLD(-18.01)DLPGALSALSDLHAHK.L	Y	98.08	2973.53	30	-6.8	595.709	5	37.51	14000000	F30:6767	26	62	91	Deamidation (NQ); Dehydration	N8:Deamidation (NQ):1000.00;D14:Dehydration:44.69	Q91VB8	Q91VB8_MOUSE Alpha globin 1 OS=Mus musculus GN=Hba-a2 PE=1 SV=1	Hba-a2
1	106	Q91VB8	K.LLSHC(+57.02)LLVTLASHHPADFTPAVHASLD.K	N	98.06	2921.49	27	-2.4	731.377	4	31.46	2510000	F32:5619	14	101	127	Carbamidomethylation	C5:Carbamidomethylation:1000.00	Q91VB8	Q91VB8_MOUSE Alpha globin 1 OS=Mus musculus GN=Hba-a2 PE=1 SV=1	Hba-a2
1	106	Q91VB8	K.KVADALAN(+.98)AAGHLDDLPGALSALSDLH(+15.99)AHK.L	Y	97.96	3007.54	30	-3.8	752.889	4	36.4	2500000	F38:6542	7	62	91	Deamidation (NQ); Oxidation (HW)	N8:Deamidation (NQ):1000.00;H27:Oxidation (HW):198.79	Q91VB8	Q91VB8_MOUSE Alpha globin 1 OS=Mus musculus GN=Hba-a2 PE=1 SV=1	Hba-a2
1	106	Q91VB8	A.NAAGHLDDLPGALSALSDLHAHKLR.V	Y	97.93	2591.36	25	2.3	648.848	4	27.45	575000	F46:4651	3	69	93			Q91VB8	Q91VB8_MOUSE Alpha globin 1 OS=Mus musculus GN=Hba-a2 PE=1 SV=1	Hba-a2
1	106	Q91VB8	K.R(sub K)VADALANAAGHLDDLPGALSALSDLHAHK.L	Y	97.8	3018.56	30	6.6	604.724	5	40.92		F28:7457	3	62	91	Mutation		Q91VB8	Q91VB8_MOUSE Alpha globin 1 OS=Mus musculus GN=Hba-a2 PE=1 SV=1	Hba-a2
1	106	Q91VB8	K.V(+27.99)ADALANAAGHLDDLPGALSALSDLHAHKLR.V	Y	97.79	3159.64	31	4.6	790.922	4	44.12	2740000	F25:7936	4	63	93	Formylation	V1:Formylation:238.76	Q91VB8	Q91VB8_MOUSE Alpha globin 1 OS=Mus musculus GN=Hba-a2 PE=1 SV=1	Hba-a2
1	106	Q91VB8	K.VADALAN(+.98)AAGHLDDLPGALSALSDLHAHK(+27.99)LR.V	Y	97.69	3160.63	31	-9.5	1054.54	3	39.66	201000	F43:7024	3	63	93	Deamidation (NQ); Formylation	N7:Deamidation (NQ):1000.00;K29:Formylation:ï¿½	Q91VB8	Q91VB8_MOUSE Alpha globin 1 OS=Mus musculus GN=Hba-a2 PE=1 SV=1	Hba-a2
1	106	Q91VB8	K.VADALAN(+.98)AAGHLDDLPGALSALSDLHAH(+15.99)K.L	Y	97.63	2879.44	29	2.3	960.823	3	38.64	2370000	F37:6916	5	63	91	Deamidation (NQ); Oxidation (HW)	N7:Deamidation (NQ):1000.00;H28:Oxidation (HW):190.95	Q91VB8	Q91VB8_MOUSE Alpha globin 1 OS=Mus musculus GN=Hba-a2 PE=1 SV=1	Hba-a2
1	106	Q91VB8	V.ADALANAAGHLDDLPGALSALSDLHAHK.L	Y	97.62	2763.39	28	-3.1	1382.7	2	34.82	2790000	F40:6139	87	64	91			Q91VB8	Q91VB8_MOUSE Alpha globin 1 OS=Mus musculus GN=Hba-a2 PE=1 SV=1	Hba-a2
1	106	Q91VB8	K.VADALANAAGHLDDLPGALSALSDLHAHK(+114.04)LR.V	Y	97.31	3245.69	31	0.5	812.43	4	32.7	955000	F46:5653	2	63	93	Ubiquitin	K29:Ubiquitin:95.39	Q91VB8	Q91VB8_MOUSE Alpha globin 1 OS=Mus musculus GN=Hba-a2 PE=1 SV=1	Hba-a2
1	106	Q91VB8	S.H(+226.08)C(+57.02)LLVTLASHHPADFTPAVHASLDKFLASVSTVLTSK.Y	N	97.19	4196.15	37	0.9	840.239	5	50.65	1340000	F34:8965	5	104	140	Biotinylation; Carbamidomethylation	H1:Biotinylation:150.79;C2:Carbamidomethylation:1000.00	Q91VB8	Q91VB8_MOUSE Alpha globin 1 OS=Mus musculus GN=Hba-a2 PE=1 SV=1	Hba-a2
1	106	Q91VB8	K.KVADALANAAGHLDDLPGALSALSDLHA.H	Y	97.04	2725.4	28	-3.6	909.472	3	42.57	1590000	F41:7660	36	62	89			Q91VB8	Q91VB8_MOUSE Alpha globin 1 OS=Mus musculus GN=Hba-a2 PE=1 SV=1	Hba-a2
1	106	Q91VB8	N.AAGHLDDLPGALSALSDLHAHK.L	N	97.03	2208.13	22	-9.3	442.629	5	26.82	564000	F43:4594	186	70	91			Q91VB8	Q91VB8_MOUSE Alpha globin 1 OS=Mus musculus GN=Hba-a2 PE=1 SV=1	Hba-a2
1	106	Q91VB8	K.KVADALANAAGHLDDLPGALSALSDLHAHQ(sub K).L	Y	96.89	2990.52	30	-0.6	997.847	3	34.46	30000000	F44:6064	54	62	91	Mutation		Q91VB8	Q91VB8_MOUSE Alpha globin 1 OS=Mus musculus GN=Hba-a2 PE=1 SV=1	Hba-a2
1	106	Q91VB8	K.VADALANAAGHLDDLPGALSALSDLHAH(+57.02)K.L	Y	96.84	2919.48	29	-4.3	974.164	3	35.46	2010000	F41:6353	15	63	91	Carbamidomethylation (DHKE X@N-term)	H28:Carbamidomethylation (DHKE X@N-term):176.07	Q91VB8	Q91VB8_MOUSE Alpha globin 1 OS=Mus musculus GN=Hba-a2 PE=1 SV=1	Hba-a2
1	106	Q91VB8	K.KVADALANAAGHLDDLPGALSALSDLHAHKLRVD.P	Y	96.71	3473.84	34	3.9	695.778	5	34.82		F29:6315	3	62	95			Q91VB8	Q91VB8_MOUSE Alpha globin 1 OS=Mus musculus GN=Hba-a2 PE=1 SV=1	Hba-a2
1	106	Q91VB8	R.MFASFPTTKTYFPHFDVSHGSAQ(+.98)VK.G	N	96.55	2830.34	25	5.1	944.46	3	28.41	1410000	F30:5005	9	33	57	Deamidation (NQ)	Q23:Deamidation (NQ):1000.00	Q91VB8	Q91VB8_MOUSE Alpha globin 1 OS=Mus musculus GN=Hba-a2 PE=1 SV=1	Hba-a2
1	106	Q91VB8	K.I(+27.99)GGHGAEYGAEALER.M	N	96.53	1556.72	15	1.7	779.37	2	22.92		F46:3801	8	18	32	Formylation (Protein N-term)	I1:Formylation (Protein N-term):1000.00	Q91VB8	Q91VB8_MOUSE Alpha globin 1 OS=Mus musculus GN=Hba-a2 PE=1 SV=1	Hba-a2
1	106	Q91VB8	K.K(+42.01)(+15.99)VADALANAAGHLDDLPGALSALSDLHAHK.L	Y	96.21	3048.56	30	-9.6	763.141	4	37.41	13400000	F43:6605	3	62	91	Acetylation (N-term); Hydroxylation	K1:Acetylation (N-term):1000.00;K1:Hydroxylation:20.70	Q91VB8	Q91VB8_MOUSE Alpha globin 1 OS=Mus musculus GN=Hba-a2 PE=1 SV=1	Hba-a2
1	106	Q91VB8	K.VADALANAAGHLD(-18.01)DLPGALSALSDLHAHKLR.V	Y	96.21	3113.64	31	1.9	1038.89	3	36.24	254000	F33:6589	3	63	93	Dehydration	D13:Dehydration:189.32	Q91VB8	Q91VB8_MOUSE Alpha globin 1 OS=Mus musculus GN=Hba-a2 PE=1 SV=1	Hba-a2
1	106	Q91VB8	K.VADALANAAGHLDDLPGALSALSDLHAHKL.R	Y	96.02	2975.55	30	2.6	992.859	3	37.71	22400000	F46:6548	9	63	92			Q91VB8	Q91VB8_MOUSE Alpha globin 1 OS=Mus musculus GN=Hba-a2 PE=1 SV=1	Hba-a2
1	106	Q91VB8	K.LLSHC(+57.02)LLVTLASHN(sub H)PADFTPAVHASLDKFLASVSTVLTSK.Y	N	95.91	4260.26	40	-1.8	853.058	5	49.34	5350000	F34:8735	1	101	140	Carbamidomethylation; Mutation	C5:Carbamidomethylation:1000.00	Q91VB8	Q91VB8_MOUSE Alpha globin 1 OS=Mus musculus GN=Hba-a2 PE=1 SV=1	Hba-a2
1	106	Q91VB8	K.VADALANAAGHLDDLPGALS(-18.01)ALSDLHAHK.L	Y	95.8	2844.45	29	0.4	1423.23	2	32.15		F46:5546	16	63	91	Dehydration	S20:Dehydration:85.52	Q91VB8	Q91VB8_MOUSE Alpha globin 1 OS=Mus musculus GN=Hba-a2 PE=1 SV=1	Hba-a2
1	106	Q91VB8	A.NAAGHLDDLPGALSALSDLHAHK.L	Y	95.79	2322.17	23	1.3	465.442	5	26.95	6640000	F47:4769	219	69	91			Q91VB8	Q91VB8_MOUSE Alpha globin 1 OS=Mus musculus GN=Hba-a2 PE=1 SV=1	Hba-a2
1	106	Q91VB8	K.KVADALANAAGHLDDLPGALSALSDLHE(sub A)HK.L	Y	95.76	3048.56	30	-5.1	610.717	5	37.3	5240000	F38:6707	12	62	91	Mutation		Q91VB8	Q91VB8_MOUSE Alpha globin 1 OS=Mus musculus GN=Hba-a2 PE=1 SV=1	Hba-a2
1	106	Q91VB8	K.VADALANAAGHLDDLPGALSALSDLHAHK(+27.99).L	Y	95.74	2890.46	29	-3.6	964.49	3	40.42	3810000	F40:7200	14	63	91	Formylation	K29:Formylation:198.54	Q91VB8	Q91VB8_MOUSE Alpha globin 1 OS=Mus musculus GN=Hba-a2 PE=1 SV=1	Hba-a2
1	106	Q91VB8	K.VADALANAAGHLDDLPGALSALSDLH.A	Y	95.63	2526.27	26	3.2	1264.15	2	41.31	3440000	F46:7229	72	63	88			Q91VB8	Q91VB8_MOUSE Alpha globin 1 OS=Mus musculus GN=Hba-a2 PE=1 SV=1	Hba-a2
1	106	Q91VB8	K.VADALAN(+.98)AAGHLDDLPGALSALSDLHAHK.L	Y	95.62	2863.45	29	-4.3	955.485	3	38	24300000	F47:6852	249	63	91	Deamidation (NQ)	N7:Deamidation (NQ):1000.00	Q91VB8	Q91VB8_MOUSE Alpha globin 1 OS=Mus musculus GN=Hba-a2 PE=1 SV=1	Hba-a2
1	106	Q91VB8	K.VADALANAAGHLDDLPGALSALSDLHAHK(+58.01)LR.V	Y	95.47	3189.65	31	1.4	1064.23	3	37.66		F45:6474	3	63	93	Carboxymethyl (KW X@N-term)	K29:Carboxymethyl (KW X@N-term):229.94	Q91VB8	Q91VB8_MOUSE Alpha globin 1 OS=Mus musculus GN=Hba-a2 PE=1 SV=1	Hba-a2
1	106	Q91VB8	K.KVAD(-18.01)ALANAAGHLDDLPGALSALSDLHAHK.L	Y	95.47	2972.55	30	-2.3	595.515	5	31	3390000	F29:5564	23	62	91	Dehydration	D4:Dehydration:9.63	Q91VB8	Q91VB8_MOUSE Alpha globin 1 OS=Mus musculus GN=Hba-a2 PE=1 SV=1	Hba-a2
1	106	Q91VB8	A.AGHLDDLPGALSALSDLHAHKLR.V	N	95.43	2406.28	23	-0.3	602.576	4	26.69	569000	F47:4717	2	71	93			Q91VB8	Q91VB8_MOUSE Alpha globin 1 OS=Mus musculus GN=Hba-a2 PE=1 SV=1	Hba-a2
1	106	Q91VB8	K.LLSHC(+57.02)LLVTLASHHPAD(+57.02)FTPAVHASLDK.F	N	95.42	3106.6	28	-0.3	1036.54	3	27.55	806000	F30:4840	3	101	128	Carbamidomethylation; Carbamidomethylation (DHKE X@N-term)	C5:Carbamidomethylation:1000.00;D17:Carbamidomethylation (DHKE X@N-term):160.89	Q91VB8	Q91VB8_MOUSE Alpha globin 1 OS=Mus musculus GN=Hba-a2 PE=1 SV=1	Hba-a2
1	106	Q91VB8	K.V(+43.01)ADALANAAGHLDDLPGALSALSDLHAHK.L	Y	95.12	2905.47	29	0.8	969.497	3	47.93	2040000	F46:8418	12	63	91	Carbamylation	V1:Carbamylation:200.69	Q91VB8	Q91VB8_MOUSE Alpha globin 1 OS=Mus musculus GN=Hba-a2 PE=1 SV=1	Hba-a2
1	106	Q91VB8	K.LLSHC(+57.02)LLVTLASHHPADFTPAVHASLDQ(sub K).F	N	95.12	3049.54	28	-0.9	763.393	4	28.8		F37:5064	35	101	128	Carbamidomethylation; Mutation	C5:Carbamidomethylation:1000.00	Q91VB8	Q91VB8_MOUSE Alpha globin 1 OS=Mus musculus GN=Hba-a2 PE=1 SV=1	Hba-a2
1	106	Q91VB8	K.VADALANAAGHLDDLPGALSALSDLHAHKF(sub L)R.V	Y	95.07	3165.63	31	-8.2	1056.21	3	36.34	8740000	F25:6433	6	63	93	Mutation		Q91VB8	Q91VB8_MOUSE Alpha globin 1 OS=Mus musculus GN=Hba-a2 PE=1 SV=1	Hba-a2
1	106	Q91VB8	L.ASHHPADFTPAVHASLDQ(sub K)FLASVSTVLTSK.Y	N	94.89	3133.58	30	-2.7	784.401	4	39.61	5140000	F34:6947	6	111	140	Mutation		Q91VB8	Q91VB8_MOUSE Alpha globin 1 OS=Mus musculus GN=Hba-a2 PE=1 SV=1	Hba-a2
1	106	Q91VB8	F.KLLSHC(+57.02)LLVTLASHHPADFTPAVHASLDK.F	N	94.58	3177.68	29	7.8	795.432	4	25.89	1450000	F33:4576	3	100	128	Carbamidomethylation	C6:Carbamidomethylation:1000.00	Q91VB8	Q91VB8_MOUSE Alpha globin 1 OS=Mus musculus GN=Hba-a2 PE=1 SV=1	Hba-a2
1	106	Q91VB8	K.KVADALAN(+.98)AAGHLDDLPGALSALSDLHAHKLR.V	Y	94.42	3260.73	32	-5.7	1087.91	3	33.44	1440000	F47:6000	13	62	93	Deamidation (NQ)	N8:Deamidation (NQ):1000.00	Q91VB8	Q91VB8_MOUSE Alpha globin 1 OS=Mus musculus GN=Hba-a2 PE=1 SV=1	Hba-a2
1	106	Q91VB8	K.LLSHC(+57.02)LLVTLASHH(+15.99)PADFTPAVHASLDK.F	N	94.32	3065.58	28	-1.3	1022.86	3	30.86	462000	F29:5538	3	101	128	Carbamidomethylation; Oxidation (HW)	C5:Carbamidomethylation:1000.00;H14:Oxidation (HW):53.81	Q91VB8	Q91VB8_MOUSE Alpha globin 1 OS=Mus musculus GN=Hba-a2 PE=1 SV=1	Hba-a2
1	106	Q91VB8	K.T(+27.99)YFPHFDVSHGSAQVK.G	N	94.3	1846.86	16	-2.3	924.437	2	26.57	3130000	F44:4601	51	42	57	Formylation	T1:Formylation:239.25	Q91VB8	Q91VB8_MOUSE Alpha globin 1 OS=Mus musculus GN=Hba-a2 PE=1 SV=1	Hba-a2
1	106	Q91VB8	N.AAGHLDDLPGALSALSDLHAHKLR.V	N	94.27	2477.31	24	0.6	496.47	5	26.67	3460000	F47:4713	4	70	93			Q91VB8	Q91VB8_MOUSE Alpha globin 1 OS=Mus musculus GN=Hba-a2 PE=1 SV=1	Hba-a2
1	106	Q91VB8	K.VADALANAAGHLDDLPGALSALSDLHA.H	Y	94.21	2597.31	27	4.5	1299.67	2	44.99	4560000	F37:8051	56	63	89			Q91VB8	Q91VB8_MOUSE Alpha globin 1 OS=Mus musculus GN=Hba-a2 PE=1 SV=1	Hba-a2
1	106	Q91VB8	C.LLVTLASHHPADFTPAVHASLDK.F	N	94.17	2439.29	23	3.4	610.832	4	23.56	8140000	F46:3922	2	106	128			Q91VB8	Q91VB8_MOUSE Alpha globin 1 OS=Mus musculus GN=Hba-a2 PE=1 SV=1	Hba-a2
1	106	Q91VB8	T.PAVHASLDKFLASVSTVLTSK.Y	N	94.14	2170.2	21	7.5	543.561	4	37.96	479000	F35:6804	6	120	140			Q91VB8	Q91VB8_MOUSE Alpha globin 1 OS=Mus musculus GN=Hba-a2 PE=1 SV=1	Hba-a2
1	106	Q91VB8	K.KVADALANAAGHLDDLPGALSALSDLHAH(+57.02)KLR.V	Y	94.07	3316.76	32	8.5	553.806	6	32.5	3330000	F27:5879	2	62	93	Carbamidomethylation (DHKE X@N-term)	H29:Carbamidomethylation (DHKE X@N-term):138.75	Q91VB8	Q91VB8_MOUSE Alpha globin 1 OS=Mus musculus GN=Hba-a2 PE=1 SV=1	Hba-a2
1	106	Q91VB8	C.LLVTLASHHPADFTPAVHASLDQ(sub K)FLASVSTVLTSK.Y	N	93.94	3672.95	35	-5.8	1225.32	3	41.81	655000	F34:7360	3	106	140	Mutation		Q91VB8	Q91VB8_MOUSE Alpha globin 1 OS=Mus musculus GN=Hba-a2 PE=1 SV=1	Hba-a2
1	106	Q91VB8	K.KVADALANAAGD(sub H)LDDLPGALSALSDLHAHK.L	Y	93.9	2968.53	30	4.8	594.715	5	37.65	1700000	F39:6487	4	62	91	Mutation		Q91VB8	Q91VB8_MOUSE Alpha globin 1 OS=Mus musculus GN=Hba-a2 PE=1 SV=1	Hba-a2
1	106	Q91VB8	K.KVADALANAAGHLDDLPGALSALSDLHAHK(+57.02)LR.V	Y	93.85	3316.76	32	2.4	1106.6	3	33.23	847000	F48:5887	4	62	93	Carbamidomethylation (DHKE X@N-term)	K30:Carbamidomethylation (DHKE X@N-term):234.98	Q91VB8	Q91VB8_MOUSE Alpha globin 1 OS=Mus musculus GN=Hba-a2 PE=1 SV=1	Hba-a2
1	106	Q91VB8	L.LSHC(+57.02)LLVTLASHHPADFTPAVHASLDKFLASVSTVLTSK.Y	N	93.84	4170.19	39	7.8	835.053	5	43.36	1910000	F35:7803	8	102	140	Carbamidomethylation	C4:Carbamidomethylation:1000.00	Q91VB8	Q91VB8_MOUSE Alpha globin 1 OS=Mus musculus GN=Hba-a2 PE=1 SV=1	Hba-a2
1	106	Q91VB8	K.LRVDPVNFKLLSHC(+57.02)LLVTLASHHPADFTPAVHASLDKFLASVSTVLTSK.Y	N	93.77	5351.89	49	-4.4	765.559	7	50.28	8100000	F34:8900	24	92	140	Carbamidomethylation	C14:Carbamidomethylation:1000.00	Q91VB8	Q91VB8_MOUSE Alpha globin 1 OS=Mus musculus GN=Hba-a2 PE=1 SV=1	Hba-a2
1	106	Q91VB8	K.VADALANAAGH(+57.02)LDDLPGALSALSDLHAHK.L	Y	93.63	2919.48	29	-8.6	1460.74	2	33.81	1450000	F43:5932	10	63	91	Carbamidomethylation (DHKE X@N-term)	H11:Carbamidomethylation (DHKE X@N-term):62.68	Q91VB8	Q91VB8_MOUSE Alpha globin 1 OS=Mus musculus GN=Hba-a2 PE=1 SV=1	Hba-a2
1	106	Q91VB8	L.ANAAGHLDDLPGALSALSDLHAHKLR.V	Y	93.58	2662.39	26	2	666.607	4	27.53	450000	F46:4665	2	68	93			Q91VB8	Q91VB8_MOUSE Alpha globin 1 OS=Mus musculus GN=Hba-a2 PE=1 SV=1	Hba-a2
1	106	Q91VB8	K.VADALAN(+.98)AAGHLDD(-18.01)LPGALSALSDLHAHK.L	Y	93.51	2845.44	29	-2.9	949.483	3	35.31	3520000	F47:6346	46	63	91	Deamidation (NQ); Dehydration	N7:Deamidation (NQ):1000.00;D14:Dehydration:116.29	Q91VB8	Q91VB8_MOUSE Alpha globin 1 OS=Mus musculus GN=Hba-a2 PE=1 SV=1	Hba-a2
1	106	Q91VB8	K.VADALANAAGHLDD(+14.02)LPGALSALSDLHAHK.L	Y	93.42	2876.48	29	-9.5	959.824	3	34.85	8770000	F43:6128	7	63	91	Methyl ester	D14:Methyl ester:27.38	Q91VB8	Q91VB8_MOUSE Alpha globin 1 OS=Mus musculus GN=Hba-a2 PE=1 SV=1	Hba-a2
1	106	Q91VB8	L.ASHHPADFTPAVHASLDKFLASVSTVLTSKYR	N	93.1	3452.78	32	-4.8	691.561	5	41.77	849000	F36:7386	2	111	142			Q91VB8	Q91VB8_MOUSE Alpha globin 1 OS=Mus musculus GN=Hba-a2 PE=1 SV=1	Hba-a2
1	106	Q91VB8	K.VADALANAAGHLDDLPGALSALS(+42.01)DLHAHK.L	Y	92.9	2904.47	29	4.7	969.169	3	38.68	6250000	F46:6736	14	63	91	Acetylation (TSCYH)	S23:Acetylation (TSCYH):29.96	Q91VB8	Q91VB8_MOUSE Alpha globin 1 OS=Mus musculus GN=Hba-a2 PE=1 SV=1	Hba-a2
1	106	Q91VB8	K.TYFPHFDVSHGSAQ(+.98)VK.G	N	92.89	1819.85	16	-1.6	910.932	2	21.06	24800000	F44:3590	474	42	57	Deamidation (NQ)	Q14:Deamidation (NQ):1000.00	Q91VB8	Q91VB8_MOUSE Alpha globin 1 OS=Mus musculus GN=Hba-a2 PE=1 SV=1	Hba-a2
1	106	Q91VB8	K.VADALAN(+.98)AAGHLD(-18.01)DLPGALSALSDLHAHK.L	Y	92.81	2845.44	29	-3.8	949.482	3	39.3	1670000	F47:7094	29	63	91	Deamidation (NQ); Dehydration	N7:Deamidation (NQ):1000.00;D13:Dehydration:116.35	Q91VB8	Q91VB8_MOUSE Alpha globin 1 OS=Mus musculus GN=Hba-a2 PE=1 SV=1	Hba-a2
1	106	Q91VB8	K.KVADALANAAGHLDDLPGALS(+42.01)ALSDLHAHK.L	Y	92.77	3032.57	30	-3.8	607.519	5	35.83	9580000	F47:6446	4	62	91	Acetylation (TSCYH)	S21:Acetylation (TSCYH):69.99	Q91VB8	Q91VB8_MOUSE Alpha globin 1 OS=Mus musculus GN=Hba-a2 PE=1 SV=1	Hba-a2
1	106	Q91VB8	K.LLSHC(+57.02)LLVTLE(sub A)SHHPADFTPAVHASLDK.F	N	92.72	3107.59	28	0.7	622.525	5	29.63	1400000	F46:5060	5	101	128	Carbamidomethylation; Mutation	C5:Carbamidomethylation:1000.00	Q91VB8	Q91VB8_MOUSE Alpha globin 1 OS=Mus musculus GN=Hba-a2 PE=1 SV=1	Hba-a2
1	106	Q91VB8	K.K(+68.06)VADALANAAGHLDDLPGALSALSDLHAHK.L	Y	92.7	3058.62	30	-3.1	765.66	4	52.08	399000	F44:9181	7	62	91	Piperidination	K1:Piperidination:169.21	Q91VB8	Q91VB8_MOUSE Alpha globin 1 OS=Mus musculus GN=Hba-a2 PE=1 SV=1	Hba-a2
1	106	Q91VB8	K.KVADALANAAGHLDDLPGALSALSDLHAN(sub H)K.L	Y	92.65	2967.54	30	1.5	990.189	3	36.64	2840000	F46:6341	2	62	91	Mutation		Q91VB8	Q91VB8_MOUSE Alpha globin 1 OS=Mus musculus GN=Hba-a2 PE=1 SV=1	Hba-a2
1	106	Q91VB8	K.KVADALANAAGHLDDLPGALS(+79.97)ALSDLHAHK.L	Y	92.64	3070.52	30	-6.4	768.633	4	36.78	563000	F36:6485	3	62	91	Phosphorylation (STY)	S21:Phosphorylation (STY):38.16	Q91VB8	Q91VB8_MOUSE Alpha globin 1 OS=Mus musculus GN=Hba-a2 PE=1 SV=1	Hba-a2
1	106	Q91VB8	K.VP(sub A)DALANAAGHLDDLPGALSALSDLHAHKLR.V	Y	92.51	3157.66	31	-2.9	632.538	5	39.85	3700000	F25:7132	2	63	93	Mutation		Q91VB8	Q91VB8_MOUSE Alpha globin 1 OS=Mus musculus GN=Hba-a2 PE=1 SV=1	Hba-a2
1	106	Q91VB8	K.LLSHC(+57.02)LLVTLASHHPADFTPAVHAS(-18.01)LD(+14.02)KFLASVSTVLTSK.Y	N	92.47	4279.28	40	-1.9	856.862	5	36.86		F35:6599	1	101	140	Carbamidomethylation; Dehydration; Methyl ester	C5:Carbamidomethylation:1000.00;S25:Dehydration:72.17;D27:Methyl ester:91.60	Q91VB8	Q91VB8_MOUSE Alpha globin 1 OS=Mus musculus GN=Hba-a2 PE=1 SV=1	Hba-a2
1	106	Q91VB8	A.S(+27.99)HHPADFTPAVHASLDKFLASVSTVLTSK.Y	N	92.3	3090.58	29	7.9	773.658	4	42.64	1730000	F35:7671	2	112	140	Formylation	S1:Formylation:139.37	Q91VB8	Q91VB8_MOUSE Alpha globin 1 OS=Mus musculus GN=Hba-a2 PE=1 SV=1	Hba-a2
1	106	Q91VB8	K.GHGKKVADALANAAGHLDDLPGALSALSDLHAHK.L	Y	92.03	3369.75	34	3.2	674.96	5	30.84	4280000	F26:5776	4	58	91			Q91VB8	Q91VB8_MOUSE Alpha globin 1 OS=Mus musculus GN=Hba-a2 PE=1 SV=1	Hba-a2
1	106	Q91VB8	K.TY(+15.99)FPHFDVSHGSAQVK.G	N	92.01	1834.86	16	-5.3	918.434	2	18.85	9400000	F35:3144	73	42	57	Hydroxylation	Y2:Hydroxylation:42.28	Q91VB8	Q91VB8_MOUSE Alpha globin 1 OS=Mus musculus GN=Hba-a2 PE=1 SV=1	Hba-a2
1	106	Q91VB8	K.V(+27.99)ADALANAAGHLDDLPGALSALSDLHAHK.L	Y	91.97	2890.46	29	1.9	964.495	3	46.4	10100000	F46:8142	81	63	91	Formylation	V1:Formylation:274.31	Q91VB8	Q91VB8_MOUSE Alpha globin 1 OS=Mus musculus GN=Hba-a2 PE=1 SV=1	Hba-a2
1	106	Q91VB8	A.GHLDDLPGALSALSDLHAHKLR.V	N	91.91	2335.24	22	0.5	468.055	5	26.57	1530000	F47:4692	2	72	93			Q91VB8	Q91VB8_MOUSE Alpha globin 1 OS=Mus musculus GN=Hba-a2 PE=1 SV=1	Hba-a2
1	106	Q91VB8	K.V(+42.01)ADALANAAGHLDDLPGALSALSDLHAHK.L	Y	91.77	2904.47	29	2	969.167	3	47.39		F46:8320	8	63	91	Acetylation (N-term)	V1:Acetylation (N-term):1000.00	Q91VB8	Q91VB8_MOUSE Alpha globin 1 OS=Mus musculus GN=Hba-a2 PE=1 SV=1	Hba-a2
1	106	Q91VB8	K.LLSH(+26.02)C(+57.02)LLVTLASHHPADFTPAVHASLDK.F	N	91.73	3075.6	28	-5.2	769.902	4	35.2	1630000	F31:5961	3	101	128	Acetaldehyde +26; Carbamidomethylation	H4:Acetaldehyde +26:142.42;C5:Carbamidomethylation:1000.00	Q91VB8	Q91VB8_MOUSE Alpha globin 1 OS=Mus musculus GN=Hba-a2 PE=1 SV=1	Hba-a2
1	106	Q91VB8	A.SHHPADFTPAVHASLDQ(sub K)FLASVSTVLTSKYR	N	91.68	3381.71	31	-7.4	846.429	4	38.22	1950000	F34:6687	6	112	142	Mutation		Q91VB8	Q91VB8_MOUSE Alpha globin 1 OS=Mus musculus GN=Hba-a2 PE=1 SV=1	Hba-a2
1	106	Q91VB8	S.H(+42.01)(+57.02)HPADFTPAVHASLDKFLASVSTVLTSK.Y	N	91.48	3074.58	28	9.6	615.93	5	42.17	513000	F35:7585	1	113	140	Acetylation (N-term); Carbamidomethylation (DHKE X@N-term)	H1:Acetylation (N-term):1000.00;H1:Carbamidomethylation (DHKE X@N-term):14.02	Q91VB8	Q91VB8_MOUSE Alpha globin 1 OS=Mus musculus GN=Hba-a2 PE=1 SV=1	Hba-a2
1	106	Q91VB8	K.VADALANAAGHLDDLPGALSALSDLHE(sub A)HK.L	Y	91.45	2920.47	29	2.3	974.499	3	39.14	3230000	F37:7007	40	63	91	Mutation		Q91VB8	Q91VB8_MOUSE Alpha globin 1 OS=Mus musculus GN=Hba-a2 PE=1 SV=1	Hba-a2
1	106	Q91VB8	K.VADALANAAGHLDDLPGALSALSDLD(sub H)AHK.L	Y	91.31	2840.43	29	-1.5	947.816	3	41.68	4450000	F39:7234	19	63	91	Mutation		Q91VB8	Q91VB8_MOUSE Alpha globin 1 OS=Mus musculus GN=Hba-a2 PE=1 SV=1	Hba-a2
1	106	Q91VB8	K.KVADALANAAGH(+15.99)LDDLPGALSALSDLHAHK.L	Y	91.24	3006.55	30	-4.3	752.642	4	38.58	26900000	F47:6961	9	62	91	Oxidation (HW)	H12:Oxidation (HW):148.55	Q91VB8	Q91VB8_MOUSE Alpha globin 1 OS=Mus musculus GN=Hba-a2 PE=1 SV=1	Hba-a2
1	106	Q91VB8	K.LLSHC(+57.02)LLVTLASHH(+57.02)PADFTPAVHASLDK.F	N	91.08	3106.6	28	0.1	777.658	4	27.75	5200000	F30:4879	1	101	128	Carbamidomethylation; Carbamidomethylation (DHKE X@N-term)	C5:Carbamidomethylation:1000.00;H14:Carbamidomethylation (DHKE X@N-term):9.34	Q91VB8	Q91VB8_MOUSE Alpha globin 1 OS=Mus musculus GN=Hba-a2 PE=1 SV=1	Hba-a2
1	106	Q91VB8	K.LLSH(+26.02)C(+57.02)LLVTLASHHPADFTPAVHASLDKFLASVSTVLTSK.Y	N	91.04	4309.29	40	-2.5	719.221	6	50.76	13000000	F34:8985	1	101	140	Acetaldehyde +26; Carbamidomethylation	H4:Acetaldehyde +26:31.37;C5:Carbamidomethylation:1000.00	Q91VB8	Q91VB8_MOUSE Alpha globin 1 OS=Mus musculus GN=Hba-a2 PE=1 SV=1	Hba-a2
1	106	Q91VB8	K.KVADALANAAGHLD(+57.02)DLPGALSALSDLHAHK.L	Y	91.01	3047.58	30	-2	762.9	4	33.83	18500000	F45:5751	5	62	91	Carbamidomethylation (DHKE X@N-term)	D14:Carbamidomethylation (DHKE X@N-term):20.63	Q91VB8	Q91VB8_MOUSE Alpha globin 1 OS=Mus musculus GN=Hba-a2 PE=1 SV=1	Hba-a2
1	106	Q91VB8	K.LLSHC(+57.02)LLVTLASHHPADFTPAD(sub V)HASLDKFLASVSTVLTSK.Y	N	90.94	4299.24	40	-6	860.849	5	41.72	61100000	F34:7342	8	101	140	Carbamidomethylation; Mutation	C5:Carbamidomethylation:1000.00	Q91VB8	Q91VB8_MOUSE Alpha globin 1 OS=Mus musculus GN=Hba-a2 PE=1 SV=1	Hba-a2
1	106	Q91VB8	K.I(+43.01)GGHGAEYGAEALER.M	N	90.84	1571.73	15	1.5	786.875	2	22.5	27400000	F46:3725	6	18	32	Carbamylation	I1:Carbamylation:1000.00	Q91VB8	Q91VB8_MOUSE Alpha globin 1 OS=Mus musculus GN=Hba-a2 PE=1 SV=1	Hba-a2
1	106	Q91VB8	K.LLSHC(+57.02)LLVTM(+15.99)(sub L)ASHHPADFTPAVHASLDKFLASVSTVLTSK.Y	N	90.82	4317.23	40	0.6	864.454	5	47.36		F34:8377	2	101	140	Carbamidomethylation; Oxidation (M); Mutation	C5:Carbamidomethylation:1000.00;M10:Oxidation (M):1000.00	Q91VB8	Q91VB8_MOUSE Alpha globin 1 OS=Mus musculus GN=Hba-a2 PE=1 SV=1	Hba-a2
1	106	Q91VB8	H.LDDLPGALSALSDLHAHKLR.V	N	90.77	2141.16	20	-2	429.238	5	28.09	227000	F47:4989	3	74	93			Q91VB8	Q91VB8_MOUSE Alpha globin 1 OS=Mus musculus GN=Hba-a2 PE=1 SV=1	Hba-a2
1	106	Q91VB8	K.KVADALANAAGHLDDLPGALSALSDLD(sub H)AHK.L	Y	90.74	2968.53	30	4.6	743.142	4	38.56		F46:6713	8	62	91	Mutation		Q91VB8	Q91VB8_MOUSE Alpha globin 1 OS=Mus musculus GN=Hba-a2 PE=1 SV=1	Hba-a2
1	106	Q91VB8	K.T(+42.01)YFPHFDVSHGSAQVK.G	N	90.7	1860.88	16	-9	621.295	3	26.4	10400000	F43:4514	7	42	57	Acetylation (N-term)	T1:Acetylation (N-term):1000.00	Q91VB8	Q91VB8_MOUSE Alpha globin 1 OS=Mus musculus GN=Hba-a2 PE=1 SV=1	Hba-a2
1	106	Q91VB8	K.LLSHC(+57.02)LLVTLASH(+15.99)HPADFTPAVHASLDK.F	N	90.68	3065.58	28	-8.2	1022.86	3	32.05		F31:5348	8	101	128	Carbamidomethylation; Oxidation (HW)	C5:Carbamidomethylation:1000.00;H13:Oxidation (HW):118.06	Q91VB8	Q91VB8_MOUSE Alpha globin 1 OS=Mus musculus GN=Hba-a2 PE=1 SV=1	Hba-a2
1	106	Q91VB8	K.Q(sub K)VADALANAAGHLDDLPGALSALSDLHAHK.L	Y	90.63	2990.52	30	0.1	599.111	5	34.34	259000000	F44:6042	33	62	91	Mutation		Q91VB8	Q91VB8_MOUSE Alpha globin 1 OS=Mus musculus GN=Hba-a2 PE=1 SV=1	Hba-a2
1	106	Q91VB8	K.TY(+15.99)FPHFDVSHGSAQ(+.98)VK.G	N	90.41	1835.85	16	7	918.938	2	19.37		F35:3249	14	42	57	Hydroxylation; Deamidation (NQ)	Y2:Hydroxylation:55.92;Q14:Deamidation (NQ):1000.00	Q91VB8	Q91VB8_MOUSE Alpha globin 1 OS=Mus musculus GN=Hba-a2 PE=1 SV=1	Hba-a2
1	106	Q91VB8	K.VADALANAAGHLDDLPGALSALSDLHAHKLRVDPVNFK.L	Y	90.27	3931.07	38	9	983.784	4	36.58	1320000	F28:6631	5	63	100			Q91VB8	Q91VB8_MOUSE Alpha globin 1 OS=Mus musculus GN=Hba-a2 PE=1 SV=1	Hba-a2
1	106	Q91VB8	H.C(+57.02)LLVTLASHHPADFTPAVHASLDK.F	N	90.26	2599.32	24	1.9	867.449	3	27	563000	F46:4565	3	105	128	Carbamidomethylation	C1:Carbamidomethylation:1000.00	Q91VB8	Q91VB8_MOUSE Alpha globin 1 OS=Mus musculus GN=Hba-a2 PE=1 SV=1	Hba-a2
1	106	Q91VB8	K.AAWGK(+27.99)IGGHGAEYGAEALER.M	N	90.23	2069.99	20	0.9	1036	2	24.34	2100000	F30:4218	5	13	32	Formylation	K5:Formylation:77.13	Q91VB8	Q91VB8_MOUSE Alpha globin 1 OS=Mus musculus GN=Hba-a2 PE=1 SV=1	Hba-a2
1	106	Q91VB8	K.KVADALAN(-17.03)AAGHLDDLPGALSALSDLHAHK.L	Y	90.22	2973.53	30	0	595.713	5	32.59		F45:5520	67	62	91	Ammonia-loss (N)	N8:Ammonia-loss (N):1000.00	Q91VB8	Q91VB8_MOUSE Alpha globin 1 OS=Mus musculus GN=Hba-a2 PE=1 SV=1	Hba-a2
1	106	Q91VB8	K.LLSHC(+57.02)LLVTQ(sub L)ASHHPADFTPAVHASLDKFLASVSTVLTSK.Y	N	90.05	4298.25	40	-5	1075.56	4	47.54	1490000	F34:8410	2	101	140	Carbamidomethylation; Mutation	C5:Carbamidomethylation:1000.00	Q91VB8	Q91VB8_MOUSE Alpha globin 1 OS=Mus musculus GN=Hba-a2 PE=1 SV=1	Hba-a2
1	106	Q91VB8	K.VADALAN(-17.03)AAGHLDDLPGALSALSDLHAHK.L	Y	90.03	2845.44	29	2.2	949.488	3	34.4	4030000	F37:6128	80	63	91	Ammonia-loss (N)	N7:Ammonia-loss (N):1000.00	Q91VB8	Q91VB8_MOUSE Alpha globin 1 OS=Mus musculus GN=Hba-a2 PE=1 SV=1	Hba-a2
1	106	Q91VB8	K.I(+42.01)GGHGAEYGAEALER.M	N	90.01	1570.74	15	4.3	786.379	2	20.76	1980000	F46:3395	11	18	32	Acetylation (Protein N-term)	I1:Acetylation (Protein N-term):1000.00	Q91VB8	Q91VB8_MOUSE Alpha globin 1 OS=Mus musculus GN=Hba-a2 PE=1 SV=1	Hba-a2
1	106	Q91VB8	K.VADALANAAGH(+15.99)LDDLPGALSALSDLHAHK.L	Y	89.95	2878.46	29	1.2	960.494	3	41.31	31000000	F45:7141	16	63	91	Oxidation (HW)	H11:Oxidation (HW):143.71	Q91VB8	Q91VB8_MOUSE Alpha globin 1 OS=Mus musculus GN=Hba-a2 PE=1 SV=1	Hba-a2
1	106	Q91VB8	K.LLSHC(+57.02)LLVTLASHHP(+31.99)ADFTPAVHASLDK.F	N	89.85	3081.57	28	-5.7	771.395	4	31.64	6470000	F31:5269	8	101	128	Carbamidomethylation; Dihydroxy	C5:Carbamidomethylation:1000.00;P15:Dihydroxy:51.69	Q91VB8	Q91VB8_MOUSE Alpha globin 1 OS=Mus musculus GN=Hba-a2 PE=1 SV=1	Hba-a2
1	106	Q91VB8	K.AAWGK(+57.02)IGGHGAEYGAEALER.M	N	89.66	2099.02	20	-9.1	700.674	3	19.26	10500000	F30:3239	1	13	32	Carbamidomethylation (DHKE X@N-term)	K5:Carbamidomethylation (DHKE X@N-term):56.57	Q91VB8	Q91VB8_MOUSE Alpha globin 1 OS=Mus musculus GN=Hba-a2 PE=1 SV=1	Hba-a2
1	106	Q91VB8	K.LLS(+58.03)HC(+57.02)LLVTLASHHPADFTPAVHASLDKFLASVSTVLTSK.Y	N	89.63	4341.31	40	3.4	869.271	5	47.76	27300000	F35:8610	1	101	140	2 3-dihydro-2 2-dimethyl-7-benzofuranol N-methyl carbamate; Carbamidomethylation	S3:2 3-dihydro-2 2-dimethyl-7-benzofuranol N-methyl carbamate:0.00;C5:Carbamidomethylation:1000.00	Q91VB8	Q91VB8_MOUSE Alpha globin 1 OS=Mus musculus GN=Hba-a2 PE=1 SV=1	Hba-a2
1	106	Q91VB8	K.KVADALANAAGHLDD.L	Y	89.59	1479.73	15	-1.2	740.872	2	20.35	242000	F37:3470	18	62	76			Q91VB8	Q91VB8_MOUSE Alpha globin 1 OS=Mus musculus GN=Hba-a2 PE=1 SV=1	Hba-a2
1	106	Q91VB8	K.TYFPHFDVSHGSAQVK(+42.01)GHGK.K	N	89.56	2240.08	20	0.4	561.027	4	17.8		F43:2943	2	42	61	Acetylation (K)	K16:Acetylation (K):23.44	Q91VB8	Q91VB8_MOUSE Alpha globin 1 OS=Mus musculus GN=Hba-a2 PE=1 SV=1	Hba-a2
1	106	Q91VB8	H.ASLDKFLASVSTVLTSKYR	N	89.53	2085.15	19	-4.7	696.053	3	39.67	505000	F38:7147	2	124	142			Q91VB8	Q91VB8_MOUSE Alpha globin 1 OS=Mus musculus GN=Hba-a2 PE=1 SV=1	Hba-a2
1	106	Q91VB8	K.KVADALANAAGHLDDLPGALSALSDLHAHK(+14.02).L	Y	89.51	3004.57	30	-9.9	752.143	4	40	259000000	F46:6987	11	62	91	Methyl ester	K30:Methyl ester:135.15	Q91VB8	Q91VB8_MOUSE Alpha globin 1 OS=Mus musculus GN=Hba-a2 PE=1 SV=1	Hba-a2
1	106	Q91VB8	K.KVADALANAAGHLDD(+14.02)LPGALSALSDLHAHK.L	Y	89.5	3004.57	30	3.4	752.153	4	32.86	9430000	F46:5683	4	62	91	Methyl ester	D15:Methyl ester:61.12	Q91VB8	Q91VB8_MOUSE Alpha globin 1 OS=Mus musculus GN=Hba-a2 PE=1 SV=1	Hba-a2
1	106	Q91VB8	K.VADALANAAGHLD(-18.01)DLPGALSALSDLHAH(+57.02)K.L	Y	89.45	2901.47	29	3.6	968.168	3	36.92	1680000	F26:7054	3	63	91	Dehydration; Carbamidomethylation (DHKE X@N-term)	D13:Dehydration:61.82;H28:Carbamidomethylation (DHKE X@N-term):20.41	Q91VB8	Q91VB8_MOUSE Alpha globin 1 OS=Mus musculus GN=Hba-a2 PE=1 SV=1	Hba-a2
1	106	Q91VB8	A.DALAN(+.98)AAGHLDDLPGALSALSDLHAHK.L	Y	89.31	2693.34	27	2.1	1347.68	2	38.83	652000	F37:6952	67	65	91	Deamidation (NQ)	N5:Deamidation (NQ):1000.00	Q91VB8	Q91VB8_MOUSE Alpha globin 1 OS=Mus musculus GN=Hba-a2 PE=1 SV=1	Hba-a2
1	106	Q91VB8	L.SHC(+57.02)LLVTLASHH(+57.02)PADFTPAVHASLDKFLASVSTVLTSK.Y	N	89.3	4114.13	38	8	823.84	5	42.34		F35:7616	2	103	140	Carbamidomethylation; Carbamidomethylation (DHKE X@N-term)	C3:Carbamidomethylation:1000.00;H12:Carbamidomethylation (DHKE X@N-term):44.44	Q91VB8	Q91VB8_MOUSE Alpha globin 1 OS=Mus musculus GN=Hba-a2 PE=1 SV=1	Hba-a2
1	106	Q91VB8	K.VADALANAAGHLDD(-18.01)LPGALSALSDLHAHKLR.V	Y	89.14	3113.64	31	9.5	779.424	4	36.12		F33:6567	4	63	93	Dehydration	D14:Dehydration:102.61	Q91VB8	Q91VB8_MOUSE Alpha globin 1 OS=Mus musculus GN=Hba-a2 PE=1 SV=1	Hba-a2
1	106	Q91VB8	K.VADALANAAGHLDD(+43.99)LPGALSALSDLHAHK.L	Y	89.13	2906.45	29	-0.6	969.824	3	35.29	2400000	F25:6202	2	63	91	Carboxylation (DKW)	D14:Carboxylation (DKW):55.94	Q91VB8	Q91VB8_MOUSE Alpha globin 1 OS=Mus musculus GN=Hba-a2 PE=1 SV=1	Hba-a2
1	106	Q91VB8	K.LLSHC(+57.02)LLVTLASHHPADFTPAVHA.S	N	89.05	2606.34	24	-2	1304.18	2	28.99	9550000	F30:5120	30	101	124	Carbamidomethylation	C5:Carbamidomethylation:1000.00	Q91VB8	Q91VB8_MOUSE Alpha globin 1 OS=Mus musculus GN=Hba-a2 PE=1 SV=1	Hba-a2
1	106	Q91VB8	L.VTLASHHPADFTPAVHASLDKFLASVSTVLTSK.Y	N	88.84	3446.82	33	6.4	1149.95	3	40.58	1600000	F35:7289	3	108	140			Q91VB8	Q91VB8_MOUSE Alpha globin 1 OS=Mus musculus GN=Hba-a2 PE=1 SV=1	Hba-a2
1	106	Q91VB8	K.K(+27.99)(+42.01)VADALANAAGHLDDLPGALSALSDLHAHK.L	Y	88.8	3060.56	30	-1.5	613.119	5	39.95	1710000	F46:6977	4	62	91	Formylation; Acetylation (K)	K1:Formylation:163.23;K1:Acetylation (K):167.17	Q91VB8	Q91VB8_MOUSE Alpha globin 1 OS=Mus musculus GN=Hba-a2 PE=1 SV=1	Hba-a2
1	106	Q91VB8	K.TYFPH(+57.02)FDVSHGSAQVK.G	N	88.72	1875.89	16	-0.7	938.952	2	19.14	466000	F37:3246	19	42	57	Carbamidomethylation (DHKE X@N-term)	H5:Carbamidomethylation (DHKE X@N-term):47.70	Q91VB8	Q91VB8_MOUSE Alpha globin 1 OS=Mus musculus GN=Hba-a2 PE=1 SV=1	Hba-a2
1	106	Q91VB8	K.TYFPHFDVSHGSAQVKGHGKK.V	N	88.48	2326.16	21	0.2	466.24	5	13.68	455000	F37:2251	10	42	62			Q91VB8	Q91VB8_MOUSE Alpha globin 1 OS=Mus musculus GN=Hba-a2 PE=1 SV=1	Hba-a2
1	106	Q91VB8	F.TPAVHASLDQ(sub K)FLASVSTVLTSK.Y	N	88.4	2271.21	22	0.4	1136.61	2	39.28		F34:6885	13	119	140	Mutation		Q91VB8	Q91VB8_MOUSE Alpha globin 1 OS=Mus musculus GN=Hba-a2 PE=1 SV=1	Hba-a2
1	106	Q91VB8	K.LLSHC(+57.02)LLVTLASHHPADFTPAVHAS.L	N	88.38	2693.37	25	0.8	674.351	4	28.14	6770000	F30:4952	5	101	125	Carbamidomethylation	C5:Carbamidomethylation:1000.00	Q91VB8	Q91VB8_MOUSE Alpha globin 1 OS=Mus musculus GN=Hba-a2 PE=1 SV=1	Hba-a2
1	106	Q91VB8	K.V(+27.99)ADALAN(+.98)AAGHLDDLPGALSALSDLHAHK.L	Y	88.32	2891.44	29	-8.9	964.812	3	47.65	6980000	F40:8496	27	63	91	Formylation; Deamidation (NQ)	V1:Formylation:240.08;N7:Deamidation (NQ):1000.00	Q91VB8	Q91VB8_MOUSE Alpha globin 1 OS=Mus musculus GN=Hba-a2 PE=1 SV=1	Hba-a2
1	106	Q91VB8	K.LLSHC(+57.02)LLVTLAC(sub S)HHPADFTPAVHASLDKFLASVSTVLTSK.Y	N	88.31	4299.25	40	-7	860.852	5	47.66	13900000	F34:8433	1	101	140	Carbamidomethylation; Mutation	C5:Carbamidomethylation:1000.00	Q91VB8	Q91VB8_MOUSE Alpha globin 1 OS=Mus musculus GN=Hba-a2 PE=1 SV=1	Hba-a2
1	106	Q91VB8	K.VADALANAAGHLDD(+15.99)LPGALSALSDLHAHK.L	Y	88.28	2878.46	29	-4.2	576.696	5	40.65		F47:7342	7	63	91	Hydroxylation	D14:Hydroxylation:0.00	Q91VB8	Q91VB8_MOUSE Alpha globin 1 OS=Mus musculus GN=Hba-a2 PE=1 SV=1	Hba-a2
1	106	Q91VB8	K.LLSHC(+57.02)LLVTLASH(+15.99)HPADFTPAVHASLDKFLASVSTVLTSK.Y	N	88.23	4299.27	40	7.3	1075.83	4	43.8	731000	F35:7881	3	101	140	Carbamidomethylation; Oxidation (HW)	C5:Carbamidomethylation:1000.00;H13:Oxidation (HW):0.00	Q91VB8	Q91VB8_MOUSE Alpha globin 1 OS=Mus musculus GN=Hba-a2 PE=1 SV=1	Hba-a2
1	106	Q91VB8	L.PGALSALSDLHAHK.L	N	88.11	1415.75	14	-8.4	708.877	2	36.23		F43:6380	731	78	91			Q91VB8	Q91VB8_MOUSE Alpha globin 1 OS=Mus musculus GN=Hba-a2 PE=1 SV=1	Hba-a2
1	106	Q91VB8	K.T(+79.97)Y(+15.99)FPHFDVSHGSAQVK.G	N	88.09	1914.83	16	6.9	958.429	2	30.13	1060000000	F47:5367	69	42	57	Phosphorylation (STY); Hydroxylation	T1:Phosphorylation (STY):124.34;Y2:Hydroxylation:28.86	Q91VB8	Q91VB8_MOUSE Alpha globin 1 OS=Mus musculus GN=Hba-a2 PE=1 SV=1	Hba-a2
1	106	Q91VB8	K.KVADALAN(+.98)AAGHLDD(-18.01)LPGALSALSDLHAHKLR.V	Y	88.08	3242.72	32	-8	541.456	6	36.39	431000	F30:6552	2	62	93	Deamidation (NQ); Dehydration	N8:Deamidation (NQ):1000.00;D15:Dehydration:16.94	Q91VB8	Q91VB8_MOUSE Alpha globin 1 OS=Mus musculus GN=Hba-a2 PE=1 SV=1	Hba-a2
1	106	Q91VB8	K.AAWGKIGGHGAEYGAEALER.M	N	87.99	2042	20	-5	681.67	3	19.26	480000	F31:2862	5	13	32			Q91VB8	Q91VB8_MOUSE Alpha globin 1 OS=Mus musculus GN=Hba-a2 PE=1 SV=1	Hba-a2
1	106	Q91VB8	A.SHHPADFTPAVHASLDK.F	N	87.92	1828.89	17	0.6	458.229	4	13.7	288000	F37:2255	9	112	128			Q91VB8	Q91VB8_MOUSE Alpha globin 1 OS=Mus musculus GN=Hba-a2 PE=1 SV=1	Hba-a2
1	106	Q91VB8	K.VADALANAAGHLDDLPGALSALSDLHAHQ(sub K)LR.V	Y	87.9	3131.61	31	0.9	783.911	4	33.61	591000	F43:5891	15	63	93	Mutation		Q91VB8	Q91VB8_MOUSE Alpha globin 1 OS=Mus musculus GN=Hba-a2 PE=1 SV=1	Hba-a2
1	106	Q91VB8	K.KVAD(+57.02)ALANAAGHLDDLPGALSALSDLHAHK.L	Y	87.89	3047.58	30	-3.3	1016.86	3	34.62	1230000	F41:6189	5	62	91	Carbamidomethylation (DHKE X@N-term)	D4:Carbamidomethylation (DHKE X@N-term):16.65	Q91VB8	Q91VB8_MOUSE Alpha globin 1 OS=Mus musculus GN=Hba-a2 PE=1 SV=1	Hba-a2
1	106	Q91VB8	K.LLSHC(+57.02)LLVTLASHHPADFT.P	N	87.81	2131.09	19	9.6	1066.56	2	28.72	3950000	F28:5084	6	101	119	Carbamidomethylation	C5:Carbamidomethylation:1000.00	Q91VB8	Q91VB8_MOUSE Alpha globin 1 OS=Mus musculus GN=Hba-a2 PE=1 SV=1	Hba-a2
1	106	Q91VB8	K.VADALANAAGHLDDLPGALSALSDLHAHQ(sub K).L	Y	87.78	2862.43	29	1.8	955.151	3	40.7		F44:7179	230	63	91	Mutation		Q91VB8	Q91VB8_MOUSE Alpha globin 1 OS=Mus musculus GN=Hba-a2 PE=1 SV=1	Hba-a2
1	106	Q91VB8	K.KVADALANAAGHLDDLPGALSALS(+42.01)DLHAHK.L	Y	87.76	3032.57	30	0.7	1011.86	3	36.57	2430000	F48:6524	6	62	91	Acetylation (TSCYH)	S24:Acetylation (TSCYH):213.83	Q91VB8	Q91VB8_MOUSE Alpha globin 1 OS=Mus musculus GN=Hba-a2 PE=1 SV=1	Hba-a2
1	106	Q91VB8	K.K(+72.02)VADALANAAGHLDDLPGALSALSDLHAHK.L	Y	87.75	3062.58	30	-9.3	1021.86	3	37.66	219000	F43:6652	4	62	91	Carboxyethyl	K1:Carboxyethyl:214.11	Q91VB8	Q91VB8_MOUSE Alpha globin 1 OS=Mus musculus GN=Hba-a2 PE=1 SV=1	Hba-a2
1	106	Q91VB8	K.T(+27.99)YFPHFDVSHGSAQ(+.98)VK.G	N	87.69	1847.85	16	-5.1	924.927	2	26.58	616000	F34:4547	16	42	57	Formylation; Deamidation (NQ)	T1:Formylation:258.79;Q14:Deamidation (NQ):1000.00	Q91VB8	Q91VB8_MOUSE Alpha globin 1 OS=Mus musculus GN=Hba-a2 PE=1 SV=1	Hba-a2
1	106	Q91VB8	K.VADALANAAGHLDDLPGALSALSDLHAHK(+14.02).L	Y	87.68	2876.48	29	-4.9	959.829	3	38.58	2520000	F27:7085	4	63	91	Methyl ester	K29:Methyl ester:142.24	Q91VB8	Q91VB8_MOUSE Alpha globin 1 OS=Mus musculus GN=Hba-a2 PE=1 SV=1	Hba-a2
1	106	Q91VB8	K.Q(sub K)VADALANAAGHLDDLPGALSALSDLHAHKLR.V	Y	87.61	3259.71	32	-1.4	652.948	5	33.43		F44:5872	2	62	93	Mutation		Q91VB8	Q91VB8_MOUSE Alpha globin 1 OS=Mus musculus GN=Hba-a2 PE=1 SV=1	Hba-a2
1	106	Q91VB8	H.HPADFTPAVHASLDKFLASVSTVLTSKYR	N	87.58	3157.66	29	7.6	790.427	4	41.48	355000	F35:7458	3	114	142			Q91VB8	Q91VB8_MOUSE Alpha globin 1 OS=Mus musculus GN=Hba-a2 PE=1 SV=1	Hba-a2
1	106	Q91VB8	K.VADALANAAGHLD(-18.01)DLPGALSALSDLH(+57.02)AHK.L	Y	87.57	2901.47	29	0.1	968.165	3	32.26	814000	F46:5570	1	63	91	Dehydration; Carbamidomethylation (DHKE X@N-term)	D13:Dehydration:164.65;H26:Carbamidomethylation (DHKE X@N-term):110.36	Q91VB8	Q91VB8_MOUSE Alpha globin 1 OS=Mus musculus GN=Hba-a2 PE=1 SV=1	Hba-a2
1	106	Q91VB8	K.VADALAN(+.98)AAGHLDDLPGALSALSDLHAH(+57.02)K.L	Y	87.55	2920.47	29	1.7	974.498	3	38.02	11100000	F39:6555	6	63	91	Deamidation (NQ); Carbamidomethylation (DHKE X@N-term)	N7:Deamidation (NQ):1000.00;H28:Carbamidomethylation (DHKE X@N-term):7.21	Q91VB8	Q91VB8_MOUSE Alpha globin 1 OS=Mus musculus GN=Hba-a2 PE=1 SV=1	Hba-a2
1	106	Q91VB8	T.TKTYFPHFDVSHGSAQVK.G	N	87.47	2048.01	18	1.8	513.011	4	17.06	1660000	F47:2889	2	40	57			Q91VB8	Q91VB8_MOUSE Alpha globin 1 OS=Mus musculus GN=Hba-a2 PE=1 SV=1	Hba-a2
1	106	Q91VB8	K.KVADALANAAGHLDDLPGALSALSDLH(+57.02)AHK.L	Y	87.4	3047.58	30	-1.1	762.901	4	34.46	84500000	F45:5870	3	62	91	Carbamidomethylation (DHKE X@N-term)	H27:Carbamidomethylation (DHKE X@N-term):148.63	Q91VB8	Q91VB8_MOUSE Alpha globin 1 OS=Mus musculus GN=Hba-a2 PE=1 SV=1	Hba-a2
1	106	Q91VB8	R.MFASFPTTK(+43.01)TYFPHFDVSHGSAQVK.G	N	87.4	2872.36	25	-4.3	719.095	4	33.09	17200000	F31:5551	3	33	57	Carbamylation	K9:Carbamylation:28.79	Q91VB8	Q91VB8_MOUSE Alpha globin 1 OS=Mus musculus GN=Hba-a2 PE=1 SV=1	Hba-a2
1	106	Q91VB8	K.VADALANAAGHLDDLPGALSALSDLHAH(+15.99)K.L	Y	87.34	2878.46	29	-9.4	960.484	3	39.27	1270000	F26:7510	10	63	91	Oxidation (HW)	H28:Oxidation (HW):122.08	Q91VB8	Q91VB8_MOUSE Alpha globin 1 OS=Mus musculus GN=Hba-a2 PE=1 SV=1	Hba-a2
1	106	Q91VB8	D.LPGALSALSDLHAHK.L	N	87.28	1528.84	15	1.1	765.426	2	21.52	162000000	F47:3734	79	77	91			Q91VB8	Q91VB8_MOUSE Alpha globin 1 OS=Mus musculus GN=Hba-a2 PE=1 SV=1	Hba-a2
1	106	Q91VB8	L.VTLASHHPADFTPAVHASLDK.F	N	87.19	2213.12	21	-2.4	738.713	3	17.68	267000	F38:2990	5	108	128			Q91VB8	Q91VB8_MOUSE Alpha globin 1 OS=Mus musculus GN=Hba-a2 PE=1 SV=1	Hba-a2
1	106	Q91VB8	H.C(+58.01)LLVTLASHHPADFTPAVHASLDK.F	N	87.19	2600.31	24	-0.8	651.083	4	29.79	28000000	F41:5278	4	105	128	Carboxymethyl	C1:Carboxymethyl:1000.00	Q91VB8	Q91VB8_MOUSE Alpha globin 1 OS=Mus musculus GN=Hba-a2 PE=1 SV=1	Hba-a2
1	106	Q91VB8	K.VADALANAAGHLD(-18.01)D(+14.02)LPGALSALSDLHAHK.L	Y	87.13	2858.47	29	-6.7	953.823	3	32.6		F39:5520	3	63	91	Dehydration; Methyl ester	D13:Dehydration:95.76;D14:Methyl ester:83.73	Q91VB8	Q91VB8_MOUSE Alpha globin 1 OS=Mus musculus GN=Hba-a2 PE=1 SV=1	Hba-a2
1	106	Q91VB8	T.Y(+57.02)FPHFDVSHGSAQVK.G	N	87.1	1774.84	15	-0.6	888.428	2	20.32	385000	F37:3464	31	43	57	Carbamidomethylation (DHKE X@N-term)	Y1:Carbamidomethylation (DHKE X@N-term):77.24	Q91VB8	Q91VB8_MOUSE Alpha globin 1 OS=Mus musculus GN=Hba-a2 PE=1 SV=1	Hba-a2
1	106	Q91VB8	K.TY(+79.96)FPHFDVSHGSAQVK.G	N	87.06	1898.83	16	-5.8	950.415	2	23.47	1950000	F36:3951	3	42	57	Sulfation	Y2:Sulfation:0.00	Q91VB8	Q91VB8_MOUSE Alpha globin 1 OS=Mus musculus GN=Hba-a2 PE=1 SV=1	Hba-a2
1	106	Q91VB8	K.LRVDPVN(+.98)FKLLSHC(+57.02)LLVTLASHHPADFTPAVHASLDK.F	N	87.01	4119.17	37	-0.1	687.536	6	38.65	4020000	F32:7018	2	92	128	Deamidation (NQ); Carbamidomethylation	N7:Deamidation (NQ):1000.00;C14:Carbamidomethylation:1000.00	Q91VB8	Q91VB8_MOUSE Alpha globin 1 OS=Mus musculus GN=Hba-a2 PE=1 SV=1	Hba-a2
1	106	Q91VB8	K.KVADALAN(+.98)AAGHLDDLPGALSALSDLHAHK(+27.99).L	Y	87.01	3019.54	30	-3.2	755.889	4	40.65	1990000	F39:7048	2	62	91	Deamidation (NQ); Formylation	N8:Deamidation (NQ):1000.00;K30:Formylation:154.94	Q91VB8	Q91VB8_MOUSE Alpha globin 1 OS=Mus musculus GN=Hba-a2 PE=1 SV=1	Hba-a2
1	106	Q91VB8	K.KVADALANAAGHLDDF(sub L)PGALSALSDLHAHK.L	Y	86.94	3024.54	30	8.8	1009.2	3	37.32	5920000	F46:6471	3	62	91	Mutation		Q91VB8	Q91VB8_MOUSE Alpha globin 1 OS=Mus musculus GN=Hba-a2 PE=1 SV=1	Hba-a2
1	106	Q91VB8	H.LDDLPGALSALSDLHAHK.L	N	86.94	1871.97	18	-3.3	468.999	4	30.73	550000	F45:5177	57	74	91			Q91VB8	Q91VB8_MOUSE Alpha globin 1 OS=Mus musculus GN=Hba-a2 PE=1 SV=1	Hba-a2
1	106	Q91VB8	A.D(+27.99)FTPAVHASLDKFLASVSTVLTSK.Y	N	86.92	2561.34	24	-4.6	854.783	3	52.5	1140000	F35:9457	2	117	140	Formylation	D1:Formylation:102.24	Q91VB8	Q91VB8_MOUSE Alpha globin 1 OS=Mus musculus GN=Hba-a2 PE=1 SV=1	Hba-a2
1	106	Q91VB8	R.MFASFPTTK(+42.01)TYFPHFDVSHGSAQVK.G	N	86.9	2871.37	25	-4.4	718.846	4	33.61	2470000	F31:5652	1	33	57	Acetylation (K)	K9:Acetylation (K):122.77	Q91VB8	Q91VB8_MOUSE Alpha globin 1 OS=Mus musculus GN=Hba-a2 PE=1 SV=1	Hba-a2
1	106	Q91VB8	H.ASLDKFLASVSTVLTSK.Y	N	86.87	1765.98	17	8.6	884.006	2	41.13	746000	F35:7393	6	124	140			Q91VB8	Q91VB8_MOUSE Alpha globin 1 OS=Mus musculus GN=Hba-a2 PE=1 SV=1	Hba-a2
1	106	Q91VB8	H.P(+27.99)ADFTPAVHASLDKFLASVSTVLTSK.Y	N	86.85	2729.43	26	-5.5	910.812	3	52.68	640000	F35:9490	1	115	140	Formylation	P1:Formylation:137.39	Q91VB8	Q91VB8_MOUSE Alpha globin 1 OS=Mus musculus GN=Hba-a2 PE=1 SV=1	Hba-a2
1	106	Q91VB8	L.A(+27.99)SHHPADFTPAVHASLDKFLASVSTVLTSK.Y	N	86.66	3161.61	30	8.7	633.336	5	42.6	347000	F35:7665	1	111	140	Formylation	A1:Formylation:88.40	Q91VB8	Q91VB8_MOUSE Alpha globin 1 OS=Mus musculus GN=Hba-a2 PE=1 SV=1	Hba-a2
1	106	Q91VB8	K.VADALANAAGHLDDLPGALSALSDLN(sub H)AHK.L	Y	86.65	2839.45	29	-8.7	947.481	3	39.99	28600000	F43:7084	4	63	91	Mutation		Q91VB8	Q91VB8_MOUSE Alpha globin 1 OS=Mus musculus GN=Hba-a2 PE=1 SV=1	Hba-a2
1	106	Q91VB8	R.MFASFPTTKTY(+15.99)FPHFDVSHGSAQVK.G	N	86.54	2845.35	25	5.1	949.463	3	26.44	2520000	F32:4625	5	33	57	Hydroxylation	Y11:Hydroxylation:9.40	Q91VB8	Q91VB8_MOUSE Alpha globin 1 OS=Mus musculus GN=Hba-a2 PE=1 SV=1	Hba-a2
1	106	Q91VB8	A.SHHPADFTPAVHASLDQ(sub K)FLASVSTVLTSK.Y	N	86.39	3062.55	29	-3.8	766.641	4	40.49	5030000	F34:7113	6	112	140	Mutation		Q91VB8	Q91VB8_MOUSE Alpha globin 1 OS=Mus musculus GN=Hba-a2 PE=1 SV=1	Hba-a2
1	106	Q91VB8	L.ASHHPADFTPAVHASLDQ(sub K)FLASVSTVLTSKYR	N	86.36	3452.75	32	-1.9	576.464	6	38.12	4580000	F34:6667	1	111	142	Mutation		Q91VB8	Q91VB8_MOUSE Alpha globin 1 OS=Mus musculus GN=Hba-a2 PE=1 SV=1	Hba-a2
1	106	Q91VB8	K.IGGHGAEYGAEAL(+53.97)ERMFASFPTTK.T	N	86.33	2593.19	24	0.7	865.404	3	37.42	1180000	F43:6606	1	18	41	Trifluoroleucine	L13:Trifluoroleucine:1000.00	Q91VB8	Q91VB8_MOUSE Alpha globin 1 OS=Mus musculus GN=Hba-a2 PE=1 SV=1	Hba-a2
1	106	Q91VB8	K.KVADALANAAGHLDDL.P	Y	86.32	1592.82	16	-7.9	797.409	2	28.57	86600000	F29:5082	3	62	77			Q91VB8	Q91VB8_MOUSE Alpha globin 1 OS=Mus musculus GN=Hba-a2 PE=1 SV=1	Hba-a2
1	106	Q91VB8	K.KVADALANAAGHLDDLPGALSALSDLHAHKQ(sub L).R	Y	86.14	3118.62	31	0	624.731	5	32.06	104000000	F25:5490	3	62	92	Mutation		Q91VB8	Q91VB8_MOUSE Alpha globin 1 OS=Mus musculus GN=Hba-a2 PE=1 SV=1	Hba-a2
1	106	Q91VB8	L.S(+226.08)HC(+57.02)LLVTLASHHPADFTPAVHASLDK.F	N	86.13	3049.49	26	3.4	763.382	4	42.1	1770000	F29:7689	3	103	128	Biotinylation; Carbamidomethylation	S1:Biotinylation:251.13;C3:Carbamidomethylation:1000.00	Q91VB8	Q91VB8_MOUSE Alpha globin 1 OS=Mus musculus GN=Hba-a2 PE=1 SV=1	Hba-a2
1	106	Q91VB8	K.TYFPHFDVSD(sub H)GSAQVK.G	N	86.01	1796.84	16	-6.4	899.42	2	25.02	4170000	F34:4242	6	42	57	Mutation		Q91VB8	Q91VB8_MOUSE Alpha globin 1 OS=Mus musculus GN=Hba-a2 PE=1 SV=1	Hba-a2
1	106	Q91VB8	L.DDLPGALSALSDLHAHK.L	N	85.95	1758.89	17	8.5	880.46	2	27.87	101000000	F35:4887	25	75	91			Q91VB8	Q91VB8_MOUSE Alpha globin 1 OS=Mus musculus GN=Hba-a2 PE=1 SV=1	Hba-a2
1	106	Q91VB8	K.IGGHGAEYGAEALE(+14.02)R.M	N	85.94	1542.74	15	-8.4	772.372	2	16.76	649000	F30:2781	2	18	32	Methyl ester	E14:Methyl ester:20.00	Q91VB8	Q91VB8_MOUSE Alpha globin 1 OS=Mus musculus GN=Hba-a2 PE=1 SV=1	Hba-a2
1	106	Q91VB8	K.LLSHC(+57.02)LLVTLASHH(+15.99)PADFTPAVHASLDKFLASVSTVLTSK.Y	N	85.87	4299.27	40	0.6	860.862	5	48.29		F36:8562	4	101	140	Carbamidomethylation; Oxidation (HW)	C5:Carbamidomethylation:1000.00;H14:Oxidation (HW):7.40	Q91VB8	Q91VB8_MOUSE Alpha globin 1 OS=Mus musculus GN=Hba-a2 PE=1 SV=1	Hba-a2
1	106	Q91VB8	T.K(+27.99)TYFPHFDVSHGSAQVK.G	N	85.85	1974.96	17	1.4	494.748	4	20.63	456000	F47:3566	7	41	57	Formylation	K1:Formylation:131.16	Q91VB8	Q91VB8_MOUSE Alpha globin 1 OS=Mus musculus GN=Hba-a2 PE=1 SV=1	Hba-a2
1	106	Q91VB8	K.T(+57.02)YFPHFDVSHGSAQVK.G	N	85.83	1875.89	16	-7.4	938.946	2	20.82	666000	F45:3304	21	42	57	Carbamidomethylation (DHKE X@N-term)	T1:Carbamidomethylation (DHKE X@N-term):28.70	Q91VB8	Q91VB8_MOUSE Alpha globin 1 OS=Mus musculus GN=Hba-a2 PE=1 SV=1	Hba-a2
1	106	Q91VB8	K.KVADALANAAGHLDD(-18.01)LPGALSALSDLHAHKL.R	Y	85.65	3085.63	31	-6.1	618.13	5	38.63	2470000	F30:6977	2	62	92	Dehydration	D15:Dehydration:47.72	Q91VB8	Q91VB8_MOUSE Alpha globin 1 OS=Mus musculus GN=Hba-a2 PE=1 SV=1	Hba-a2
1	106	Q91VB8	K.LLSHC(+57.02)LLVTLAS(+58.03)HHPADFTPAVHASLDKFLASVSTVLTSK.Y	N	85.59	4341.31	40	5.1	869.273	5	46.09		F35:8303	4	101	140	Carbamidomethylation; 2 3-dihydro-2 2-dimethyl-7-benzofuranol N-methyl carbamate	C5:Carbamidomethylation:1000.00;S12:2 3-dihydro-2 2-dimethyl-7-benzofuranol N-methyl carbamate:0.00	Q91VB8	Q91VB8_MOUSE Alpha globin 1 OS=Mus musculus GN=Hba-a2 PE=1 SV=1	Hba-a2
1	106	Q91VB8	K.KVADALANAAGHLDDQ(sub L)PGALSALSDLHAHK.L	Y	85.59	3005.53	30	-9.9	752.383	4	33.6	8480000	F44:5904	12	62	91	Mutation		Q91VB8	Q91VB8_MOUSE Alpha globin 1 OS=Mus musculus GN=Hba-a2 PE=1 SV=1	Hba-a2
1	106	Q91VB8	L.L(+57.02)SH(+57.02)C(+57.02)LLVTLASHHPADFTPAVHASLDKFLASVSTVLTSK.Y	N	85.57	4284.24	39	-8.7	857.847	5	48.55	15600000	F32:8832	18	102	140	Carbamidomethylation (DHKE X@N-term); Carbamidomethylation	L1:Carbamidomethylation (DHKE X@N-term):49.39;H3:Carbamidomethylation (DHKE X@N-term):53.33;C4:Carbamidomethylation:1000.00	Q91VB8	Q91VB8_MOUSE Alpha globin 1 OS=Mus musculus GN=Hba-a2 PE=1 SV=1	Hba-a2
1	106	Q91VB8	G.HGAEYGAEALER.M	N	85.54	1301.6	12	-6.7	651.803	2	14.08	16900	F45:2048	10	21	32			Q91VB8	Q91VB8_MOUSE Alpha globin 1 OS=Mus musculus GN=Hba-a2 PE=1 SV=1	Hba-a2
1	106	Q91VB8	K.LLSHC(+57.02)LLVTLASHHPADFTPAVHASLDKF.L	N	85.53	3196.65	29	2	1066.56	3	32.58	1380000	F33:5883	5	101	129	Carbamidomethylation	C5:Carbamidomethylation:1000.00	Q91VB8	Q91VB8_MOUSE Alpha globin 1 OS=Mus musculus GN=Hba-a2 PE=1 SV=1	Hba-a2
1	106	Q91VB8	K.TYFPH(+57.02)FDVSHGSAQ(+.98)VK.G	N	85.52	1876.87	16	-1.7	939.443	2	20.76	3890000	F34:3437	5	42	57	Carbamidomethylation (DHKE X@N-term); Deamidation (NQ)	H5:Carbamidomethylation (DHKE X@N-term):40.21;Q14:Deamidation (NQ):1000.00	Q91VB8	Q91VB8_MOUSE Alpha globin 1 OS=Mus musculus GN=Hba-a2 PE=1 SV=1	Hba-a2
1	106	Q91VB8	K.KVADALANAAGHLD(+31.97)DLPGALSALSDLHAHK.L	Y	85.51	3022.53	30	0.9	1008.52	3	39.8	762000	F47:7185	9	62	91	Persulfide	D14:Persulfide:38.91	Q91VB8	Q91VB8_MOUSE Alpha globin 1 OS=Mus musculus GN=Hba-a2 PE=1 SV=1	Hba-a2
1	106	Q91VB8	K.L(+58.01)LSHC(+57.02)LLVTLASHHPADFTPAVHASLDKFLASVSTVLTSK.Y	N	85.51	4341.28	40	8.5	1086.34	4	47.38	2730000	F35:8543	2	101	140	Carboxymethyl (KW X@N-term); Carbamidomethylation	L1:Carboxymethyl (KW X@N-term):48.06;C5:Carbamidomethylation:1000.00	Q91VB8	Q91VB8_MOUSE Alpha globin 1 OS=Mus musculus GN=Hba-a2 PE=1 SV=1	Hba-a2
1	106	Q91VB8	K.TYFPHFDVSHGSAQ(+.98)VKGHGK.K	N	85.46	2199.05	20	1.4	550.77	4	15.57	1430000	F41:2611	7	42	61	Deamidation (NQ)	Q14:Deamidation (NQ):1000.00	Q91VB8	Q91VB8_MOUSE Alpha globin 1 OS=Mus musculus GN=Hba-a2 PE=1 SV=1	Hba-a2
1	106	Q91VB8	K.V(+42.01)AD(+14.02)ALANAAGHLDDLPGALSALSDLHAHK.L	Y	85.44	2918.49	29	-0.4	584.705	5	38.36	8590000	F45:6602	5	63	91	Acetylation (N-term); Methyl ester	V1:Acetylation (N-term):1000.00;D3:Methyl ester:43.70	Q91VB8	Q91VB8_MOUSE Alpha globin 1 OS=Mus musculus GN=Hba-a2 PE=1 SV=1	Hba-a2
1	106	Q91VB8	A.AGHLDDLPGALSALSDLH.A	N	85.38	1800.9	18	5.3	901.462	2	36.15	1160000	F35:6465	1	71	88			Q91VB8	Q91VB8_MOUSE Alpha globin 1 OS=Mus musculus GN=Hba-a2 PE=1 SV=1	Hba-a2
1	106	Q91VB8	K.VADALANAAGHLD(+57.02)DLPGALSALSDLHAHK.L	Y	85.37	2919.48	29	-6.8	974.162	3	34.62	6110000	F40:6098	5	63	91	Carbamidomethylation (DHKE X@N-term)	D13:Carbamidomethylation (DHKE X@N-term):0.00	Q91VB8	Q91VB8_MOUSE Alpha globin 1 OS=Mus musculus GN=Hba-a2 PE=1 SV=1	Hba-a2
1	106	Q91VB8	K.KVADALANAAGHLDDLS(sub P)GALSALSDLHAHK.L	Y	85.36	2980.54	30	-6.2	994.513	3	33.95	544000	F45:5775	5	62	91	Mutation		Q91VB8	Q91VB8_MOUSE Alpha globin 1 OS=Mus musculus GN=Hba-a2 PE=1 SV=1	Hba-a2
1	106	Q91VB8	A.NAAGHLDDLPGALSALSDLH.A	Y	85.31	1985.98	20	8.2	994.006	2	36.25	318000	F35:6486	1	69	88			Q91VB8	Q91VB8_MOUSE Alpha globin 1 OS=Mus musculus GN=Hba-a2 PE=1 SV=1	Hba-a2
1	106	Q91VB8	A.LANAAGHLDDLPGALSALSDLHAHK.L	Y	85.3	2506.29	25	-3.3	836.435	3	30.43	293000	F40:5299	54	67	91			Q91VB8	Q91VB8_MOUSE Alpha globin 1 OS=Mus musculus GN=Hba-a2 PE=1 SV=1	Hba-a2
1	106	Q91VB8	K.LLSHC(+57.02)LLVTLASHHPADFT(+79.97)P(+15.99)AVHASLDK.F	N	85.29	3145.54	28	6.1	630.12	5	32.08	635000	F32:5743	1	101	128	Carbamidomethylation; Phosphorylation (STY); Hydroxylation	C5:Carbamidomethylation:1000.00;T19:Phosphorylation (STY):34.81;P20:Hydroxylation:9.08	Q91VB8	Q91VB8_MOUSE Alpha globin 1 OS=Mus musculus GN=Hba-a2 PE=1 SV=1	Hba-a2
1	106	Q91VB8	T.LASHHPADFTPAVHASLDK.F	N	85.27	2013.01	19	1.4	672.01	3	31.23	6150000	F26:5860	14	110	128			Q91VB8	Q91VB8_MOUSE Alpha globin 1 OS=Mus musculus GN=Hba-a2 PE=1 SV=1	Hba-a2
1	106	Q91VB8	K.VADALAN(+.98)AAGHLDDLPGALSALSD(-18.01)LHAHK.L	Y	85.18	2845.44	29	3.2	949.489	3	35.14	1890000	F37:6267	2	63	91	Deamidation (NQ); Dehydration	N7:Deamidation (NQ):1000.00;D24:Dehydration:112.22	Q91VB8	Q91VB8_MOUSE Alpha globin 1 OS=Mus musculus GN=Hba-a2 PE=1 SV=1	Hba-a2
1	106	Q91VB8	K.K(+42.01)VADALANAAGHLDDLPGALSALSDLHAHK.L	Y	85.13	3032.57	30	-0.6	607.52	5	39.85	6010000	F45:6878	4	62	91	Acetylation (N-term)	K1:Acetylation (N-term):1000.00	Q91VB8	Q91VB8_MOUSE Alpha globin 1 OS=Mus musculus GN=Hba-a2 PE=1 SV=1	Hba-a2
1	106	Q91VB8	K.LLSHC(+57.02)LLVTLASHN(sub H)PADFTPAVHASLDK.F	N	85.04	3026.56	28	-2.7	757.646	4	32.92	1430000	F31:5516	1	101	128	Carbamidomethylation; Mutation	C5:Carbamidomethylation:1000.00	Q91VB8	Q91VB8_MOUSE Alpha globin 1 OS=Mus musculus GN=Hba-a2 PE=1 SV=1	Hba-a2
1	106	Q91VB8	K.VADALANAAGHLDDLPGALSALSDLHAHK(+15.99)LR.V	Y	84.66	3147.64	31	-0.9	1050.22	3	34.32		F48:6096	2	63	93	Hydroxylation	K29:Hydroxylation:22.85	Q91VB8	Q91VB8_MOUSE Alpha globin 1 OS=Mus musculus GN=Hba-a2 PE=1 SV=1	Hba-a2
1	106	Q91VB8	H.HPADFTPAVHASLDQ(sub K)FLASVSTVLTSK.Y	N	84.51	2838.46	27	-0.7	947.158	3	41.62	1710000	F34:7325	2	114	140	Mutation		Q91VB8	Q91VB8_MOUSE Alpha globin 1 OS=Mus musculus GN=Hba-a2 PE=1 SV=1	Hba-a2
1	106	Q91VB8	A.D(+356.19)ALANAAGHLDDLPGALSALSDLHAHK.L	Y	84.49	3048.54	27	-5.4	1017.18	3	37.57	2620000	F43:6635	5	65	91	Biotin polyethyleneoxide amine	D1:Biotin polyethyleneoxide amine:128.96	Q91VB8	Q91VB8_MOUSE Alpha globin 1 OS=Mus musculus GN=Hba-a2 PE=1 SV=1	Hba-a2
1	106	Q91VB8	L.ASHHPADFTPAVHASLDK.F	N	84.45	1899.92	18	-0.6	634.314	3	13.78		F37:2268	21	111	128			Q91VB8	Q91VB8_MOUSE Alpha globin 1 OS=Mus musculus GN=Hba-a2 PE=1 SV=1	Hba-a2
1	106	Q91VB8	L.AN(-17.03)AAGHLDDLPGALSALSDLHAHK.L	Y	84.44	2376.18	24	-4.2	595.05	4	33.61	962000	F41:5998	12	68	91	Ammonia-loss (N)	N2:Ammonia-loss (N):1000.00	Q91VB8	Q91VB8_MOUSE Alpha globin 1 OS=Mus musculus GN=Hba-a2 PE=1 SV=1	Hba-a2
1	106	Q91VB8	T.YFPHFDVSHGSAQVK.G	N	84.39	1717.82	15	-0.6	859.917	2	18.07	23800000	F43:2995	74	43	57			Q91VB8	Q91VB8_MOUSE Alpha globin 1 OS=Mus musculus GN=Hba-a2 PE=1 SV=1	Hba-a2
1	106	Q91VB8	A.SLDKFLASVSTVLTSK.Y	N	84.38	1694.95	16	7.8	848.487	2	39.02	3070000	F35:7000	9	125	140			Q91VB8	Q91VB8_MOUSE Alpha globin 1 OS=Mus musculus GN=Hba-a2 PE=1 SV=1	Hba-a2
1	106	Q91VB8	K.VADALANAAGHF(sub L)DDLPGALSALSDLHAHK.L	Y	84.38	2896.45	29	-3.3	580.295	5	39.69	3460000	F43:7029	2	63	91	Mutation		Q91VB8	Q91VB8_MOUSE Alpha globin 1 OS=Mus musculus GN=Hba-a2 PE=1 SV=1	Hba-a2
1	106	Q91VB8	L.LVTLASHHPADFTPAVHASLDK.F	N	84.36	2326.21	22	3.3	1164.11	2	19.15	33800	F42:3216	3	107	128			Q91VB8	Q91VB8_MOUSE Alpha globin 1 OS=Mus musculus GN=Hba-a2 PE=1 SV=1	Hba-a2
1	106	Q91VB8	N.AAGHLDD(-18.01)LPGALSALSDLHAHK.L	N	84.3	2190.12	22	-2.8	548.535	4	28.67	1700000	F47:5100	19	70	91	Dehydration	D7:Dehydration:0.00	Q91VB8	Q91VB8_MOUSE Alpha globin 1 OS=Mus musculus GN=Hba-a2 PE=1 SV=1	Hba-a2
1	106	Q91VB8	K.K(+57.02)VADALANAAGHLDDLPGALSALSDLHAHK.L	Y	84.19	3047.58	30	0.9	508.938	6	34.58		F45:5893	1	62	91	Carbamidomethylation (DHKE X@N-term)	K1:Carbamidomethylation (DHKE X@N-term):0.00	Q91VB8	Q91VB8_MOUSE Alpha globin 1 OS=Mus musculus GN=Hba-a2 PE=1 SV=1	Hba-a2
1	106	Q91VB8	P.HFDVSHGSAQVK.G	N	84.15	1310.64	12	1.3	437.887	3	18.17	1800000	F43:3015	62	46	57			Q91VB8	Q91VB8_MOUSE Alpha globin 1 OS=Mus musculus GN=Hba-a2 PE=1 SV=1	Hba-a2
1	106	Q91VB8	K.KVADALANAAGHLDDLPGALSALSDLHAHQ(sub K)LR.V	Y	84.11	3259.71	32	-0.9	544.291	6	33.42	470000	F44:5869	4	62	93	Mutation		Q91VB8	Q91VB8_MOUSE Alpha globin 1 OS=Mus musculus GN=Hba-a2 PE=1 SV=1	Hba-a2
1	106	Q91VB8	K.IGGH(+15.99)GAEYGAEALER.M	N	84.05	1544.72	15	-3.1	773.366	2	18.53	7890000	F44:3117	10	18	32	Oxidation (HW)	H4:Oxidation (HW):1000.00	Q91VB8	Q91VB8_MOUSE Alpha globin 1 OS=Mus musculus GN=Hba-a2 PE=1 SV=1	Hba-a2
1	106	Q91VB8	K.VADALANAAGHLDDLPGALSALSD(+14.02)LHAHK.L	Y	84.03	2876.48	29	-0.1	959.833	3	36.86	1070000	F45:6325	4	63	91	Methyl ester	D24:Methyl ester:23.70	Q91VB8	Q91VB8_MOUSE Alpha globin 1 OS=Mus musculus GN=Hba-a2 PE=1 SV=1	Hba-a2
1	106	Q91VB8	R.MFASFPTTK(+27.99)TYFPHFDVSHGSAQVK.G	N	84.01	2857.35	25	-5.2	715.342	4	33.21	40100000	F31:5574	3	33	57	Formylation	K9:Formylation:63.64	Q91VB8	Q91VB8_MOUSE Alpha globin 1 OS=Mus musculus GN=Hba-a2 PE=1 SV=1	Hba-a2
1	106	Q91VB8	S.H(+314.19)C(+57.02)LLVTLASHHPADFTPAVHASLDK.F	N	83.97	3050.57	25	1.1	763.65	4	31.05	5640000	F46:5331	23	104	128	Levuglandinyl-lysine anhydrolactam adduct; Carbamidomethylation	H1:Levuglandinyl-lysine anhydrolactam adduct:271.12;C2:Carbamidomethylation:1000.00	Q91VB8	Q91VB8_MOUSE Alpha globin 1 OS=Mus musculus GN=Hba-a2 PE=1 SV=1	Hba-a2
1	106	Q91VB8	H.HPADFTPAVHASLDQ(sub K)FLASVSTVLTSKYR	N	83.86	3157.62	29	-5.3	1053.54	3	40.91	197000	F34:7193	3	114	142	Mutation		Q91VB8	Q91VB8_MOUSE Alpha globin 1 OS=Mus musculus GN=Hba-a2 PE=1 SV=1	Hba-a2
1	106	Q91VB8	K.IGGHGAEYGAEALERMFASFPTTQ(sub K).T	N	83.76	2539.18	24	-1	1270.6	2	35.96	633000	F25:6357	10	18	41	Mutation		Q91VB8	Q91VB8_MOUSE Alpha globin 1 OS=Mus musculus GN=Hba-a2 PE=1 SV=1	Hba-a2
1	106	Q91VB8	K.LLSHC(+57.02)LLVTLASHHPADFTPAVHASLDK(-.98).F	N	83.57	3048.6	28	1.5	610.727	5	26.68	7690000	F32:4671	1	101	128	Carbamidomethylation; Amidation	C5:Carbamidomethylation:1000.00;K28:Amidation:1000.00	Q91VB8	Q91VB8_MOUSE Alpha globin 1 OS=Mus musculus GN=Hba-a2 PE=1 SV=1	Hba-a2
1	106	Q91VB8	K.IGGH(+57.02)GAEYGAEALER.M	N	83.56	1585.75	15	-8.4	793.875	2	14.47		F45:2110	5	18	32	Carbamidomethylation (DHKE X@N-term)	H4:Carbamidomethylation (DHKE X@N-term):12.60	Q91VB8	Q91VB8_MOUSE Alpha globin 1 OS=Mus musculus GN=Hba-a2 PE=1 SV=1	Hba-a2
1	106	Q91VB8	K.KVADALANAAGHLDD(-18.01)LPGALSALSDLHAH(+57.02)K.L	Y	83.47	3029.57	30	2.7	758.401	4	32.07	1310000	F48:5666	1	62	91	Dehydration; Carbamidomethylation (DHKE X@N-term)	D15:Dehydration:79.94;H29:Carbamidomethylation (DHKE X@N-term):171.74	Q91VB8	Q91VB8_MOUSE Alpha globin 1 OS=Mus musculus GN=Hba-a2 PE=1 SV=1	Hba-a2
1	106	Q91VB8	K.KVAD(+14.02)ALANAAGHLDDLPGALSALSDLHAHK.L	Y	83.42	3004.57	30	2.5	601.923	5	36.4	2650000	F48:6492	2	62	91	Methyl ester	D4:Methyl ester:47.07	Q91VB8	Q91VB8_MOUSE Alpha globin 1 OS=Mus musculus GN=Hba-a2 PE=1 SV=1	Hba-a2
1	106	Q91VB8	K.I(+43.01)GGH(+57.02)GAEYGAEALER.M	N	83.26	1628.75	15	-6.2	815.379	2	24.14	499000	F46:4034	1	18	32	Carbamylation; Carbamidomethylation (DHKE X@N-term)	I1:Carbamylation:1000.00;H4:Carbamidomethylation (DHKE X@N-term):67.21	Q91VB8	Q91VB8_MOUSE Alpha globin 1 OS=Mus musculus GN=Hba-a2 PE=1 SV=1	Hba-a2
1	106	Q91VB8	G.KIGGHGAEYGAEALER.M	N	83.16	1656.82	16	0.2	553.281	3	17.2	1380000	F37:2879	13	17	32			Q91VB8	Q91VB8_MOUSE Alpha globin 1 OS=Mus musculus GN=Hba-a2 PE=1 SV=1	Hba-a2
1	106	Q91VB8	A.SFPTTKTYFPHFDVSHGSAQVK.G	N	83.12	2480.21	22	0.8	827.745	3	22.1	1540000	F27:3809	5	36	57			Q91VB8	Q91VB8_MOUSE Alpha globin 1 OS=Mus musculus GN=Hba-a2 PE=1 SV=1	Hba-a2
1	106	Q91VB8	R.MFASFPTTK(+57.02)TYFPHFDVSHGSAQVK.G	N	83.1	2886.38	25	-3.8	963.13	3	27.42	797000	F30:4814	8	33	57	Carbamidomethylation (DHKE X@N-term)	K9:Carbamidomethylation (DHKE X@N-term):24.47	Q91VB8	Q91VB8_MOUSE Alpha globin 1 OS=Mus musculus GN=Hba-a2 PE=1 SV=1	Hba-a2
1	106	Q91VB8	K.KVADALANAAGHLDD(-18.01)LPGALSALSDLH.A	Y	83.1	2636.36	27	-3.8	879.789	3	42.94	591000	F47:7754	5	62	88	Dehydration	D15:Dehydration:0.00	Q91VB8	Q91VB8_MOUSE Alpha globin 1 OS=Mus musculus GN=Hba-a2 PE=1 SV=1	Hba-a2
1	106	Q91VB8	H.HPADFTPAVHASLDK.F	N	83.09	1604.79	15	-2	535.938	3	15.52	1900000	F40:2455	7	114	128			Q91VB8	Q91VB8_MOUSE Alpha globin 1 OS=Mus musculus GN=Hba-a2 PE=1 SV=1	Hba-a2
1	106	Q91VB8	K.KVADALANAAGHLDDLPG.A	Y	83.08	1746.89	18	0.7	874.453	2	25.99	501000	F46:4381	13	62	79			Q91VB8	Q91VB8_MOUSE Alpha globin 1 OS=Mus musculus GN=Hba-a2 PE=1 SV=1	Hba-a2
1	106	Q91VB8	K.LLSHC(+57.02)LLVTLASHHPADF.T	N	83.04	2030.04	18	9.7	1016.04	2	28.71	18200000	F28:5082	29	101	118	Carbamidomethylation	C5:Carbamidomethylation:1000.00	Q91VB8	Q91VB8_MOUSE Alpha globin 1 OS=Mus musculus GN=Hba-a2 PE=1 SV=1	Hba-a2
1	106	Q91VB8	K.TYFPHFDVSHGSAQVK(+27.99).G	N	83.03	1846.86	16	-0.7	924.438	2	25.51	361000	F39:4160	5	42	57	Formylation	K16:Formylation:140.04	Q91VB8	Q91VB8_MOUSE Alpha globin 1 OS=Mus musculus GN=Hba-a2 PE=1 SV=1	Hba-a2
1	106	Q91VB8	K.K(+42.01)VAD(+14.02)ALANAAGHLDDLPGALSALSDLHAHK.L	Y	83	3046.58	30	-2.3	610.323	5	35.33	2170000	F47:6351	6	62	91	Acetylation (N-term); Methyl ester	K1:Acetylation (N-term):1000.00;D4:Methyl ester:32.22	Q91VB8	Q91VB8_MOUSE Alpha globin 1 OS=Mus musculus GN=Hba-a2 PE=1 SV=1	Hba-a2
1	106	Q91VB8	K.KVADALANAAGQ(sub H)LDDLPGALSALSDLHAHK.L	Y	82.93	2981.56	30	0.5	994.86	3	37.66		F46:6539	1	62	91	Mutation		Q91VB8	Q91VB8_MOUSE Alpha globin 1 OS=Mus musculus GN=Hba-a2 PE=1 SV=1	Hba-a2
1	106	Q91VB8	K.LLSHC(+57.02)LLVTLASHHPADFTPAVHASL.D	N	82.89	2806.46	26	-2.9	702.62	4	32.34	10800000	F31:5404	8	101	126	Carbamidomethylation	C5:Carbamidomethylation:1000.00	Q91VB8	Q91VB8_MOUSE Alpha globin 1 OS=Mus musculus GN=Hba-a2 PE=1 SV=1	Hba-a2
1	106	Q91VB8	A.SH(+70.04)HPADFTPAVHASLDKFLASVSTVLTSK.Y	N	82.88	3132.62	29	-3.5	784.161	4	43.06	3440000	F35:7748	3	112	140	Crotonaldehyde	H2:Crotonaldehyde:14.02	Q91VB8	Q91VB8_MOUSE Alpha globin 1 OS=Mus musculus GN=Hba-a2 PE=1 SV=1	Hba-a2
1	106	Q91VB8	K.VADALANAAGHLDDLP(+15.99)GALSALSDLHAHK.L	Y	82.88	2878.46	29	-7.7	960.486	3	33.51	4800000	F41:5979	9	63	91	Hydroxylation	P16:Hydroxylation:101.83	Q91VB8	Q91VB8_MOUSE Alpha globin 1 OS=Mus musculus GN=Hba-a2 PE=1 SV=1	Hba-a2
1	106	Q91VB8	K.KVADALAN(+.98)AAGHLDDLPGALSALSDLH.A	Y	82.86	2655.35	27	3.8	886.127	3	43.05	14900000	F38:7757	12	62	88	Deamidation (NQ)	N8:Deamidation (NQ):1000.00	Q91VB8	Q91VB8_MOUSE Alpha globin 1 OS=Mus musculus GN=Hba-a2 PE=1 SV=1	Hba-a2
1	106	Q91VB8	H.H(+58.01)PADFTPAVHASLDKFLASVSTVLTSK.Y	N	82.74	2896.5	27	4.4	725.135	4	46.74	731000	F32:8505	1	114	140	Carboxymethyl (KW X@N-term)	H1:Carboxymethyl (KW X@N-term):55.05	Q91VB8	Q91VB8_MOUSE Alpha globin 1 OS=Mus musculus GN=Hba-a2 PE=1 SV=1	Hba-a2
1	106	Q91VB8	V.ADALANAAGHLD(-18.01)DLPGALSALSDLHAHK.L	Y	82.66	2745.38	28	-2.2	916.133	3	36.11	484000	F47:6500	5	64	91	Dehydration	D12:Dehydration:32.22	Q91VB8	Q91VB8_MOUSE Alpha globin 1 OS=Mus musculus GN=Hba-a2 PE=1 SV=1	Hba-a2
1	106	Q91VB8	K.T(+42.01)YFPHFDVSHGSAQ(+.98)VK.G	N	82.61	1861.86	16	-6.8	931.933	2	27.51	532000	F36:4734	2	42	57	Acetylation (N-term); Deamidation (NQ)	T1:Acetylation (N-term):1000.00;Q14:Deamidation (NQ):1000.00	Q91VB8	Q91VB8_MOUSE Alpha globin 1 OS=Mus musculus GN=Hba-a2 PE=1 SV=1	Hba-a2
1	106	Q91VB8	L.LSHC(+57.02)LLVTLASHHPADFTPAVHASLDQ(sub K)FLASVSTVLTSK.Y	N	82.6	4170.16	39	-7.3	1043.54	4	41.68	1730000	F34:7336	2	102	140	Carbamidomethylation; Mutation	C4:Carbamidomethylation:1000.00	Q91VB8	Q91VB8_MOUSE Alpha globin 1 OS=Mus musculus GN=Hba-a2 PE=1 SV=1	Hba-a2
1	106	Q91VB8	K.TYFPHFDVSHGSAQVKGH(+57.02)GK.K	N	82.55	2255.09	20	1	452.025	5	15.24	327000	F43:2475	4	42	61	Carbamidomethylation (DHKE X@N-term)	H18:Carbamidomethylation (DHKE X@N-term):0.00	Q91VB8	Q91VB8_MOUSE Alpha globin 1 OS=Mus musculus GN=Hba-a2 PE=1 SV=1	Hba-a2
1	106	Q91VB8	K.TYFPHFDVSH(+15.99)GSAQVK.G	N	82.52	1834.86	16	-3.4	918.436	2	23.54	33900000	F41:4121	7	42	57	Oxidation (HW)	H10:Oxidation (HW):102.43	Q91VB8	Q91VB8_MOUSE Alpha globin 1 OS=Mus musculus GN=Hba-a2 PE=1 SV=1	Hba-a2
1	106	Q91VB8	R.M(+15.99)FASFPTTKTYFPHFDVSHGSAQVK.G	N	82.49	2845.35	25	2	949.46	3	26.4	1770000	F30:4612	6	33	57	Oxidation (M)	M1:Oxidation (M):1000.00	Q91VB8	Q91VB8_MOUSE Alpha globin 1 OS=Mus musculus GN=Hba-a2 PE=1 SV=1	Hba-a2
1	106	Q91VB8	D.DLPGALSALSDLHAHK.L	N	82.4	1643.86	16	-0.9	411.973	4	28.57	3170000	F44:4973	106	76	91			Q91VB8	Q91VB8_MOUSE Alpha globin 1 OS=Mus musculus GN=Hba-a2 PE=1 SV=1	Hba-a2
1	106	Q91VB8	K.KVADALANAAGHLDDLPGALSALS(-18.01)DLH.A	Y	82.31	2636.36	27	-1.4	660.095	4	41.52	1280000	F41:7472	1	62	88	Dehydration	S24:Dehydration:12.28	Q91VB8	Q91VB8_MOUSE Alpha globin 1 OS=Mus musculus GN=Hba-a2 PE=1 SV=1	Hba-a2
1	106	Q91VB8	G.HLDDLPGALSALSDLHAHK(+6.02)LR.V	N	82.3	2284.24	21	-1.9	572.066	4	26	201000	F46:4382	1	73	93	SILAC K6	K19:SILAC K6:1000.00	Q91VB8	Q91VB8_MOUSE Alpha globin 1 OS=Mus musculus GN=Hba-a2 PE=1 SV=1	Hba-a2
1	106	Q91VB8	K.LLSHC(+57.02)LLVTLE(sub A)SHHPADFTPAVHASLDKFLASVSTVLTSK.Y	N	82.27	4341.28	40	-4.2	869.26	5	47.66	2060000	F36:8452	6	101	140	Carbamidomethylation; Mutation	C5:Carbamidomethylation:1000.00	Q91VB8	Q91VB8_MOUSE Alpha globin 1 OS=Mus musculus GN=Hba-a2 PE=1 SV=1	Hba-a2
1	106	Q91VB8	H.P(+163.05)ADFTPAVHASLDKFLASVSTVLTSK.Y	N	82.2	2864.48	26	-4.5	955.829	3	51.4	542000	F35:9260	1	115	140	Phenethyl isothiocyanate	P1:Phenethyl isothiocyanate:87.01	Q91VB8	Q91VB8_MOUSE Alpha globin 1 OS=Mus musculus GN=Hba-a2 PE=1 SV=1	Hba-a2
1	106	Q91VB8	L.S(+225.09)HC(+57.02)LLVTLASHHPADFTPAVHASLDK.F	N	82.09	3048.51	26	7.3	763.139	4	39.76	44000000	F30:7184	14	103	128	Iminobiotinylation; Carbamidomethylation	S1:Iminobiotinylation:252.28;C3:Carbamidomethylation:1000.00	Q91VB8	Q91VB8_MOUSE Alpha globin 1 OS=Mus musculus GN=Hba-a2 PE=1 SV=1	Hba-a2
1	106	Q91VB8	A.SHHPADFTPAVHASLDKFLASVSTVLTSKYR	N	82.09	3381.75	31	9.6	677.363	5	38.63		F35:6926	2	112	142			Q91VB8	Q91VB8_MOUSE Alpha globin 1 OS=Mus musculus GN=Hba-a2 PE=1 SV=1	Hba-a2
1	106	Q91VB8	A.N(-17.03)AAGHLDDLPGALSALSDLHAHK.L	Y	82.03	2305.14	23	3.9	769.392	3	31.19	681000	F46:5359	8	69	91	Ammonia-loss (N)	N1:Ammonia-loss (N):1000.00	Q91VB8	Q91VB8_MOUSE Alpha globin 1 OS=Mus musculus GN=Hba-a2 PE=1 SV=1	Hba-a2
1	106	Q91VB8	K.VADALANAAGHLD(+15.99)DLPGALSALSDLHAHK.L	Y	82.02	2878.46	29	8	960.501	3	32.44	10400000	F39:5489	11	63	91	Hydroxylation	D13:Hydroxylation:0.00	Q91VB8	Q91VB8_MOUSE Alpha globin 1 OS=Mus musculus GN=Hba-a2 PE=1 SV=1	Hba-a2
1	106	Q91VB8	K.KVADALANAAGHLDDLPGALSALSDF(sub L)HAHK.L	Y	81.88	3024.54	30	0.4	1009.19	3	37.85		F45:6508	3	62	91	Mutation		Q91VB8	Q91VB8_MOUSE Alpha globin 1 OS=Mus musculus GN=Hba-a2 PE=1 SV=1	Hba-a2
1	106	Q91VB8	K.VADALANAAGHLDDLPGALSALSDLHAHK(+44.03).L	Y	81.81	2906.49	29	2.2	969.839	3	34.51	250000	F48:6132	2	63	91	Ethanolation (KR)	K29:Ethanolation (KR):1000.00	Q91VB8	Q91VB8_MOUSE Alpha globin 1 OS=Mus musculus GN=Hba-a2 PE=1 SV=1	Hba-a2
1	106	Q91VB8	K.K(+54.01)VADALANAAGHLDDLPGALSALSDLHAHK.L	Y	81.77	3044.57	30	7.8	762.155	4	50.94	119000	F44:8983	4	62	91	MDA adduct +54	K1:MDA adduct +54:100.59	Q91VB8	Q91VB8_MOUSE Alpha globin 1 OS=Mus musculus GN=Hba-a2 PE=1 SV=1	Hba-a2
1	106	Q91VB8	K.KVADALANAAGHM(+15.99)(sub L)DDLPGALSALSDLHAHK.L	Y	81.66	3024.51	30	9.6	1009.19	3	37.96		F47:6846	1	62	91	Oxidation (M); Mutation	M13:Oxidation (M):1000.00	Q91VB8	Q91VB8_MOUSE Alpha globin 1 OS=Mus musculus GN=Hba-a2 PE=1 SV=1	Hba-a2
1	106	Q91VB8	K.KVADALANAAGHLDDLPGALSALSDLHAHK(+156.12).L	Y	81.65	3146.67	30	-0.8	630.341	5	32.17	7120000	F26:6055	1	62	91	4-hydroxynonenal (HNE)	K30:4-hydroxynonenal (HNE):192.26	Q91VB8	Q91VB8_MOUSE Alpha globin 1 OS=Mus musculus GN=Hba-a2 PE=1 SV=1	Hba-a2
1	106	Q91VB8	K.LLSHC(+57.02)LLVTLAS(+59.02)HHPADFTPAVHASLDKFLASVSTVLTSK.Y	N	81.63	4342.3	40	8	1086.59	4	46.36		F35:8353	2	101	140	Carbamidomethylation; Aminoethylcysteine	C5:Carbamidomethylation:1000.00;S12:Aminoethylcysteine:41.72	Q91VB8	Q91VB8_MOUSE Alpha globin 1 OS=Mus musculus GN=Hba-a2 PE=1 SV=1	Hba-a2
1	106	Q91VB8	K.TYFPHFDVSHGSAQ(+.98)VK(+27.99)GHGK.K	N	81.6	2227.04	20	-2.2	557.767	4	18.85		F37:3186	2	42	61	Deamidation (NQ); Formylation	Q14:Deamidation (NQ):1000.00;K16:Formylation:22.99	Q91VB8	Q91VB8_MOUSE Alpha globin 1 OS=Mus musculus GN=Hba-a2 PE=1 SV=1	Hba-a2
1	106	Q91VB8	K.KVADALANAAD(sub G)HLDDLPGALSALSDLHAHK.L	Y	81.58	3048.56	30	-2.9	763.146	4	36.78	5880000	F40:6514	2	62	91	Mutation		Q91VB8	Q91VB8_MOUSE Alpha globin 1 OS=Mus musculus GN=Hba-a2 PE=1 SV=1	Hba-a2
1	106	Q91VB8	A.DALANAAGHLD(-18.01)DLPGALSALSDLHAHK.L	Y	81.54	2674.35	27	0.7	892.457	3	36.82	4040000	F46:6377	3	65	91	Dehydration	D11:Dehydration:0.00	Q91VB8	Q91VB8_MOUSE Alpha globin 1 OS=Mus musculus GN=Hba-a2 PE=1 SV=1	Hba-a2
1	106	Q91VB8	S.H(+183.04)HPADFTPAVHASLDKFLASVSTVLTSK.Y	N	81.52	3158.59	28	2.4	632.726	5	43.66	1460000	F35:7857	2	113	140	Aminoethylbenzenesulfonylation	H1:Aminoethylbenzenesulfonylation:12.28	Q91VB8	Q91VB8_MOUSE Alpha globin 1 OS=Mus musculus GN=Hba-a2 PE=1 SV=1	Hba-a2
1	106	Q91VB8	K.LLSY(sub H)C(+57.02)LLVTLASHHPADFTPAVHASLDKFLASVSTVLTSK.Y	N	81.46	4309.28	40	-2.4	862.862	5	51.18	13100000	F34:9058	4	101	140	Carbamidomethylation; Mutation	C5:Carbamidomethylation:1000.00	Q91VB8	Q91VB8_MOUSE Alpha globin 1 OS=Mus musculus GN=Hba-a2 PE=1 SV=1	Hba-a2
1	106	Q91VB8	L.PGALSALSDLHAHKLR.V	N	81.41	1684.94	16	-0.3	562.653	3	35.84	659000	F45:6136	6	78	93			Q91VB8	Q91VB8_MOUSE Alpha globin 1 OS=Mus musculus GN=Hba-a2 PE=1 SV=1	Hba-a2
1	106	Q91VB8	A.N(+.98)AAGHLDDLPGALSALSDLHAHK.L	Y	81.25	2323.16	23	3.4	581.798	4	32.48	18000000	F37:5765	73	69	91	Deamidation (NQ)	N1:Deamidation (NQ):1000.00	Q91VB8	Q91VB8_MOUSE Alpha globin 1 OS=Mus musculus GN=Hba-a2 PE=1 SV=1	Hba-a2
1	106	Q91VB8	K.KVADALANAAGHLD.D	Y	81.21	1364.7	14	-0.3	683.36	2	19.03	2030000	F47:3263	5	62	75			Q91VB8	Q91VB8_MOUSE Alpha globin 1 OS=Mus musculus GN=Hba-a2 PE=1 SV=1	Hba-a2
1	106	Q91VB8	H.P(+149.03)ADFTPAVHASLDKFLASVSTVLTSK.Y	N	81.18	2850.46	26	2.3	951.164	3	45.2	549000	F32:8228	2	115	140	Benzyl isothiocyanate	P1:Benzyl isothiocyanate:80.85	Q91VB8	Q91VB8_MOUSE Alpha globin 1 OS=Mus musculus GN=Hba-a2 PE=1 SV=1	Hba-a2
1	106	Q91VB8	S.H(+183.98)C(+57.02)LLVTLASHHPADFTPAVHASLDKFLASVSTVLTSK.Y	N	81.16	4154.06	37	-1.1	831.818	5	52.16	122000	F35:9396	2	104	140	3-Sulfobenzoic succinimidyl ester; Carbamidomethylation	H1:3-Sulfobenzoic succinimidyl ester:1000.00;C2:Carbamidomethylation:1000.00	Q91VB8	Q91VB8_MOUSE Alpha globin 1 OS=Mus musculus GN=Hba-a2 PE=1 SV=1	Hba-a2
1	106	Q91VB8	R.MFASFPTTQ(sub K)TYFPHFDVSHGSAQVK.G	N	81.14	2829.32	25	-0.3	708.338	4	28.71	2900000	F25:4787	2	33	57	Mutation		Q91VB8	Q91VB8_MOUSE Alpha globin 1 OS=Mus musculus GN=Hba-a2 PE=1 SV=1	Hba-a2
1	106	Q91VB8	K.TYFPHFDVSH(+15.99)GSAQ(+.98)VK.G	N	81.14	1835.85	16	-5.1	918.927	2	24.5	4350000	F34:4139	2	42	57	Oxidation (HW); Deamidation (NQ)	H10:Oxidation (HW):109.69;Q14:Deamidation (NQ):1000.00	Q91VB8	Q91VB8_MOUSE Alpha globin 1 OS=Mus musculus GN=Hba-a2 PE=1 SV=1	Hba-a2
1	106	Q91VB8	K.VADALANAAGHLDD(-18.01)LPGALSALSDLHAHKLRVD.P	Y	81.1	3327.73	33	3.2	666.556	5	38.13		F29:6955	1	63	95	Dehydration	D14:Dehydration:69.95	Q91VB8	Q91VB8_MOUSE Alpha globin 1 OS=Mus musculus GN=Hba-a2 PE=1 SV=1	Hba-a2
1	106	Q91VB8	Y.F(+57.02)PHFDVSHGSAQVK.G	N	81.08	1611.78	14	-8.6	806.89	2	17.7	254000	F40:2857	3	44	57	Carbamidomethylation (DHKE X@N-term)	F1:Carbamidomethylation (DHKE X@N-term):46.20	Q91VB8	Q91VB8_MOUSE Alpha globin 1 OS=Mus musculus GN=Hba-a2 PE=1 SV=1	Hba-a2
1	106	Q91VB8	D.FTPAVHASLDQ(sub K)FLASVSTVLTSK.Y	N	81.02	2418.28	23	0.9	1210.15	2	41.09	2210000	F34:7226	2	118	140	Mutation		Q91VB8	Q91VB8_MOUSE Alpha globin 1 OS=Mus musculus GN=Hba-a2 PE=1 SV=1	Hba-a2
1	106	Q91VB8	K.VADALAN(+.98)AAGHLDDLPGALSALSDLH.A	Y	80.96	2527.26	26	-1.5	1264.63	2	43.21	1130000	F32:7866	13	63	88	Deamidation (NQ)	N7:Deamidation (NQ):1000.00	Q91VB8	Q91VB8_MOUSE Alpha globin 1 OS=Mus musculus GN=Hba-a2 PE=1 SV=1	Hba-a2
1	106	Q91VB8	A.AGHLDD(-18.01)LPGALSALSDLHAHK.L	N	80.95	2119.08	21	-2.8	530.776	4	30.48	1990000	F40:5308	9	71	91	Dehydration	D6:Dehydration:0.00	Q91VB8	Q91VB8_MOUSE Alpha globin 1 OS=Mus musculus GN=Hba-a2 PE=1 SV=1	Hba-a2
1	106	Q91VB8	K.TYFPHFD(+15.99)VSHGSAQVK.G	N	80.94	1834.86	16	-7.9	918.432	2	17.48	13000000	F40:2815	31	42	57	Hydroxylation	D7:Hydroxylation:30.94	Q91VB8	Q91VB8_MOUSE Alpha globin 1 OS=Mus musculus GN=Hba-a2 PE=1 SV=1	Hba-a2
1	106	Q91VB8	H.H(+28.03)PADFTPAVHASLDKFLASVSTVLTSK.Y	N	80.91	2866.52	27	-2.1	956.513	3	47.48	135000	F35:8560	1	114	140	Ethylation	H1:Ethylation:25.20	Q91VB8	Q91VB8_MOUSE Alpha globin 1 OS=Mus musculus GN=Hba-a2 PE=1 SV=1	Hba-a2
1	106	Q91VB8	N.FM(sub K)LLSHC(+57.02)LLVTLASHHPADFTPAVHASLDKFLASVSTVLTSK.Y	N	80.79	4561.39	42	-9.5	913.276	5	41.21	1040000	F34:7248	1	99	140	Carbamidomethylation; Mutation	C7:Carbamidomethylation:1000.00	Q91VB8	Q91VB8_MOUSE Alpha globin 1 OS=Mus musculus GN=Hba-a2 PE=1 SV=1	Hba-a2
1	106	Q91VB8	F.PHFDVSHGSAQVK.G	N	80.76	1407.69	13	-4.6	470.235	3	20.6	5110000	F45:3264	112	45	57			Q91VB8	Q91VB8_MOUSE Alpha globin 1 OS=Mus musculus GN=Hba-a2 PE=1 SV=1	Hba-a2
1	106	Q91VB8	K.VADALANAAGHLDDLPGALSALSDLHAN(sub H)K.L	Y	80.64	2839.45	29	-10	947.48	3	38.87	28600000	F43:6875	7	63	91	Mutation		Q91VB8	Q91VB8_MOUSE Alpha globin 1 OS=Mus musculus GN=Hba-a2 PE=1 SV=1	Hba-a2
1	106	Q91VB8	K.KVADALANAAGHLDD(+31.97)LPGALSALSDLHAHK.L	Y	80.51	3022.53	30	8.2	1008.53	3	32.02	6020000	F46:5520	2	62	91	Persulfide	D15:Persulfide:29.94	Q91VB8	Q91VB8_MOUSE Alpha globin 1 OS=Mus musculus GN=Hba-a2 PE=1 SV=1	Hba-a2
1	106	Q91VB8	K.K(+6.02)VADALANAAGHLDDLPGALSALSDLHAHK(+6.02).L	Y	80.48	3002.6	30	0.1	751.657	4	35.04	544000	F30:6296	7	62	91	SILAC K6	K1:SILAC K6:1000.00;K30:SILAC K6:1000.00	Q91VB8	Q91VB8_MOUSE Alpha globin 1 OS=Mus musculus GN=Hba-a2 PE=1 SV=1	Hba-a2
1	106	Q91VB8	L.SHC(+57.02)LLVTLASHHPADF.T	N	80.47	1803.87	16	-4.3	902.94	2	23.15	792000	F41:4048	4	103	118	Carbamidomethylation	C3:Carbamidomethylation:1000.00	Q91VB8	Q91VB8_MOUSE Alpha globin 1 OS=Mus musculus GN=Hba-a2 PE=1 SV=1	Hba-a2
1	106	Q91VB8	L.L(+57.02)SH(+57.02)C(+57.02)LLVTLASHHPADFTPAVHASLDK.F	N	80.33	3050.54	27	-3.2	611.113	5	31.17	1230000000	F25:5303	12	102	128	Carbamidomethylation (DHKE X@N-term); Carbamidomethylation	L1:Carbamidomethylation (DHKE X@N-term):88.86;H3:Carbamidomethylation (DHKE X@N-term):100.79;C4:Carbamidomethylation:1000.00	Q91VB8	Q91VB8_MOUSE Alpha globin 1 OS=Mus musculus GN=Hba-a2 PE=1 SV=1	Hba-a2
1	106	Q91VB8	K.TYFPHFDVSHGS(-18.01)AQVK.G	N	80.31	1800.86	16	-0.2	901.436	2	21.25	513000	F47:3687	31	42	57	Dehydration	S12:Dehydration:28.96	Q91VB8	Q91VB8_MOUSE Alpha globin 1 OS=Mus musculus GN=Hba-a2 PE=1 SV=1	Hba-a2
1	106	Q91VB8	A.NAAGHLD(-18.01)DLPGALSALSDLHAHK.L	Y	80.31	2304.16	23	3	769.063	3	35.98	46200000	F29:6544	20	69	91	Dehydration	D7:Dehydration:0.00	Q91VB8	Q91VB8_MOUSE Alpha globin 1 OS=Mus musculus GN=Hba-a2 PE=1 SV=1	Hba-a2
1	106	Q91VB8	K.LLSHC(+57.02)LLVTLASHHPAN(sub D)FTPAVHASLDK.F	N	80.29	3048.6	28	-6.2	763.152	4	30.78		F30:5464	12	101	128	Carbamidomethylation; Mutation	C5:Carbamidomethylation:1000.00	Q91VB8	Q91VB8_MOUSE Alpha globin 1 OS=Mus musculus GN=Hba-a2 PE=1 SV=1	Hba-a2
1	106	Q91VB8	K.T(+120.03)YFPHFDVSHGSAQVK.G	N	80.27	1938.9	16	1.7	485.734	4	23.51	1570000	F46:3913	2	42	57	O-Isopropylmethylphosphonylation	T1:O-Isopropylmethylphosphonylation:0.00	Q91VB8	Q91VB8_MOUSE Alpha globin 1 OS=Mus musculus GN=Hba-a2 PE=1 SV=1	Hba-a2
1	106	Q91VB8	T.KTYFPHFDVSHGSAQ(+.98)VK.G	N	80.27	1947.95	17	-8.8	974.973	2	17.68	6380000	F40:2854	8	41	57	Deamidation (NQ)	Q15:Deamidation (NQ):1000.00	Q91VB8	Q91VB8_MOUSE Alpha globin 1 OS=Mus musculus GN=Hba-a2 PE=1 SV=1	Hba-a2
1	106	Q91VB8	K.KVADALAN(+.98)AAGH(+57.02)LDDLPGALSALSDLHAHK.L	Y	80.24	3048.56	30	3.4	610.722	5	36.55	5450000	F39:6277	4	62	91	Deamidation (NQ); Carbamidomethylation (DHKE X@N-term)	N8:Deamidation (NQ):1000.00;H12:Carbamidomethylation (DHKE X@N-term):33.80	Q91VB8	Q91VB8_MOUSE Alpha globin 1 OS=Mus musculus GN=Hba-a2 PE=1 SV=1	Hba-a2
1	106	Q91VB8	K.VADALANAAGHLDDLPGALSALSDLHAHK(+43.01)LR.V	Y	80.17	3174.65	31	3.5	794.673	4	37.67	3350000	F46:6540	5	63	93	Carbamylation	K29:Carbamylation:41.22	Q91VB8	Q91VB8_MOUSE Alpha globin 1 OS=Mus musculus GN=Hba-a2 PE=1 SV=1	Hba-a2
1	106	Q91VB8	K.KVADALAN(+.98)AAGHLDDLPGALSALSDLHAHKL.R	Y	80.13	3104.63	31	-9.1	621.927	5	38.1	1350000	F43:6732	4	62	92	Deamidation (NQ)	N8:Deamidation (NQ):1000.00	Q91VB8	Q91VB8_MOUSE Alpha globin 1 OS=Mus musculus GN=Hba-a2 PE=1 SV=1	Hba-a2
1	106	Q91VB8	K.IGGHGAEY(+79.97)GAEALER.M	N	80.08	1608.69	15	-8	805.347	2	16.15	133000	F40:2570	2	18	32	Phosphorylation (STY)	Y8:Phosphorylation (STY):1000.00	Q91VB8	Q91VB8_MOUSE Alpha globin 1 OS=Mus musculus GN=Hba-a2 PE=1 SV=1	Hba-a2
1	106	Q91VB8	K.I(+58.01)GGHGAEYGAEALER.M	N	80.05	1586.73	15	-1.1	794.373	2	17.96	1230000	F47:3060	5	18	32	Carboxymethyl (KW X@N-term)	I1:Carboxymethyl (KW X@N-term):1000.00	Q91VB8	Q91VB8_MOUSE Alpha globin 1 OS=Mus musculus GN=Hba-a2 PE=1 SV=1	Hba-a2
1	106	Q91VB8	L.S(+27.99)HC(+57.02)LLVTLASHHPADFTPAVHASLDKFLASVSTVLTSK.Y	N	79.98	4085.1	38	6.6	818.034	5	46.23		F35:8329	4	103	140	Formylation; Carbamidomethylation	S1:Formylation:37.91;C3:Carbamidomethylation:1000.00	Q91VB8	Q91VB8_MOUSE Alpha globin 1 OS=Mus musculus GN=Hba-a2 PE=1 SV=1	Hba-a2
1	106	Q91VB8	K.LLSHC(+57.02)LLVTLASH(+57.02)HPADFTPAVHASLDK.F	N	79.81	3106.6	28	-8.1	622.323	5	27.83	49900000	F29:4936	5	101	128	Carbamidomethylation; Carbamidomethylation (DHKE X@N-term)	C5:Carbamidomethylation:1000.00;H13:Carbamidomethylation (DHKE X@N-term):0.00	Q91VB8	Q91VB8_MOUSE Alpha globin 1 OS=Mus musculus GN=Hba-a2 PE=1 SV=1	Hba-a2
1	106	Q91VB8	K.GHGKKVADALANAAGHLDDLPGALSALSDLHAHKLR.V	Y	79.75	3638.94	36	-1.5	607.496	6	30.96	1260000	F31:5137	1	58	93			Q91VB8	Q91VB8_MOUSE Alpha globin 1 OS=Mus musculus GN=Hba-a2 PE=1 SV=1	Hba-a2
1	106	Q91VB8	K.K(+57.02)(+42.02)VADALANAAGHLDDLPGALSALSDLHAHK.L	Y	79.71	3089.6	30	5.1	1030.88	3	36.82		F48:6572	11	62	91	Carbamidomethylation (DHKE X@N-term); Guanidination	K1:Carbamidomethylation (DHKE X@N-term):44.44;K1:Guanidination:226.40	Q91VB8	Q91VB8_MOUSE Alpha globin 1 OS=Mus musculus GN=Hba-a2 PE=1 SV=1	Hba-a2
1	106	Q91VB8	K.KVADALANAAGHLDDLPGALSALSDLHAH(+57.02)K(+14.02)(+42.01).L	Y	79.69	3103.61	30	-1.3	621.727	5	37.36	588000	F44:6576	1	62	91	Carbamidomethylation (DHKE X@N-term); Methyl ester; Acetylation (K)	H29:Carbamidomethylation (DHKE X@N-term):153.62;K30:Methyl ester:142.24;K30:Acetylation (K):169.21	Q91VB8	Q91VB8_MOUSE Alpha globin 1 OS=Mus musculus GN=Hba-a2 PE=1 SV=1	Hba-a2
1	106	Q91VB8	K.VADALANAAD(sub G)HLDDLPGALSALSDLHAHK.L	Y	79.67	2920.47	29	-5.4	974.491	3	38.32	2860000	F38:6897	11	63	91	Mutation		Q91VB8	Q91VB8_MOUSE Alpha globin 1 OS=Mus musculus GN=Hba-a2 PE=1 SV=1	Hba-a2
1	106	Q91VB8	L.ASHHPADFTPAVHASLD(-18.01)K.F	N	79.66	1881.91	18	2.8	471.487	4	14.06	1580000	F40:2192	4	111	128	Dehydration	D17:Dehydration:17.01	Q91VB8	Q91VB8_MOUSE Alpha globin 1 OS=Mus musculus GN=Hba-a2 PE=1 SV=1	Hba-a2
1	106	Q91VB8	K.KVADALANAAGHLDDLPGALSALSDLHAHK(+57.02).L	Y	79.63	3047.58	30	0.5	762.902	4	33.71	38800000	F46:5833	2	62	91	Carbamidomethylation (DHKE X@N-term)	K30:Carbamidomethylation (DHKE X@N-term):10.11	Q91VB8	Q91VB8_MOUSE Alpha globin 1 OS=Mus musculus GN=Hba-a2 PE=1 SV=1	Hba-a2
1	106	Q91VB8	A.AGHLD(-18.01)DLPGALSALSDLHAHK.L	N	79.61	2119.08	21	-3.4	530.776	4	28.62	1110000	F47:5091	3	71	91	Dehydration	D5:Dehydration:0.00	Q91VB8	Q91VB8_MOUSE Alpha globin 1 OS=Mus musculus GN=Hba-a2 PE=1 SV=1	Hba-a2
1	106	Q91VB8	K.VAD(-18.01)ALANAAGHLDDLPGALSALSDLHAHK.L	Y	79.55	2844.45	29	-3	569.896	5	34.38	22700000	F40:6050	56	63	91	Dehydration	D3:Dehydration:11.77	Q91VB8	Q91VB8_MOUSE Alpha globin 1 OS=Mus musculus GN=Hba-a2 PE=1 SV=1	Hba-a2
1	106	Q91VB8	A.DALANAAGHLDD(-18.01)LPGALSALSDLHAHK.L	Y	79.53	2674.35	27	9.8	892.465	3	37.48	2830000	F28:6806	27	65	91	Dehydration	D12:Dehydration:0.00	Q91VB8	Q91VB8_MOUSE Alpha globin 1 OS=Mus musculus GN=Hba-a2 PE=1 SV=1	Hba-a2
1	106	Q91VB8	R.MFASFPTTKTYFPHFDVSHGSAK(sub Q)VK.G	N	79.51	2829.39	25	-2.8	708.354	4	27.12	2910000	F35:4741	1	33	57	Mutation		Q91VB8	Q91VB8_MOUSE Alpha globin 1 OS=Mus musculus GN=Hba-a2 PE=1 SV=1	Hba-a2
1	106	Q91VB8	K.TYFPHFDVSHGSAQVK(+27.99)GHGKK.V	N	79.51	2354.16	21	0.5	589.546	4	15.34	750000	F48:2533	4	42	62	Formylation	K16:Formylation:42.68	Q91VB8	Q91VB8_MOUSE Alpha globin 1 OS=Mus musculus GN=Hba-a2 PE=1 SV=1	Hba-a2
1	106	Q91VB8	A.GHLDDLPGALSALSDLH.A	N	79.48	1729.86	17	7.9	865.946	2	36.03	1290000	F35:6443	2	72	88			Q91VB8	Q91VB8_MOUSE Alpha globin 1 OS=Mus musculus GN=Hba-a2 PE=1 SV=1	Hba-a2
1	106	Q91VB8	K.VADALANAAGHLDDLPGALSALSDLHAH(+162.08)KL.R	Y	79.46	3137.63	30	-4	1046.88	3	33.6		F25:5833	4	63	92	O-Pinacolylmethylphosphonylation	H28:O-Pinacolylmethylphosphonylation:89.48	Q91VB8	Q91VB8_MOUSE Alpha globin 1 OS=Mus musculus GN=Hba-a2 PE=1 SV=1	Hba-a2
1	106	Q91VB8	K.KVADALANAAGHLDDP(sub L)PGALSALSDLHAHK.L	Y	79.46	2974.53	30	-2	992.514	3	34.6		F25:6052	9	62	91	Mutation		Q91VB8	Q91VB8_MOUSE Alpha globin 1 OS=Mus musculus GN=Hba-a2 PE=1 SV=1	Hba-a2
1	106	Q91VB8	K.KVADALANAAGHLDD(-15.99)LPGALSALSDLHAHK.L	Y	79.42	2974.56	30	4.9	744.652	4	35.5		F28:6415	7	62	91	Deoxy	D15:Deoxy:18.88	Q91VB8	Q91VB8_MOUSE Alpha globin 1 OS=Mus musculus GN=Hba-a2 PE=1 SV=1	Hba-a2
1	106	Q91VB8	K.TYFP(+15.99)HFDVSHGSAQVK.G	N	79.41	1834.86	16	-0.8	918.438	2	18.61	7740000	F39:2852	23	42	57	Hydroxylation	P4:Hydroxylation:14.64	Q91VB8	Q91VB8_MOUSE Alpha globin 1 OS=Mus musculus GN=Hba-a2 PE=1 SV=1	Hba-a2
1	106	Q91VB8	K.T(+43.01)YFPHFDVSHGSAQVKGHGK.K	N	79.38	2241.07	20	0.6	561.275	4	17.29	3240000	F43:2846	4	42	61	Carbamylation	T1:Carbamylation:98.97	Q91VB8	Q91VB8_MOUSE Alpha globin 1 OS=Mus musculus GN=Hba-a2 PE=1 SV=1	Hba-a2
1	106	Q91VB8	K.VADALANAAGHLDDLPGALSALSDLHAHK(-1.03)LR.V	Y	79.36	3130.62	31	-3.1	627.129	5	38.72	382000	F47:6987	5	63	93	Lysine oxidation to aminoadipic semialdehyde	K29:Lysine oxidation to aminoadipic semialdehyde:1000.00	Q91VB8	Q91VB8_MOUSE Alpha globin 1 OS=Mus musculus GN=Hba-a2 PE=1 SV=1	Hba-a2
1	106	Q91VB8	T.Y(+57.02)FPHFDVSHGSAQ(+.98)VK.G	N	79.35	1775.83	15	-5.1	888.916	2	21.24	4760000	F36:3522	4	43	57	Carbamidomethylation (DHKE X@N-term); Deamidation (NQ)	Y1:Carbamidomethylation (DHKE X@N-term):69.29;Q13:Deamidation (NQ):1000.00	Q91VB8	Q91VB8_MOUSE Alpha globin 1 OS=Mus musculus GN=Hba-a2 PE=1 SV=1	Hba-a2
1	106	Q91VB8	G.HLDDLPGALSALSDLHAH.K	N	79.32	1880.94	18	-7.4	941.469	2	31.67	834000	F34:5459	2	73	90			Q91VB8	Q91VB8_MOUSE Alpha globin 1 OS=Mus musculus GN=Hba-a2 PE=1 SV=1	Hba-a2
1	106	Q91VB8	K.TYFP(+31.99)HFDVSHGSAQVK.G	N	79.26	1850.86	16	5.6	617.964	3	23.57	74300000	F38:4102	8	42	57	Dihydroxy	P4:Dihydroxy:0.00	Q91VB8	Q91VB8_MOUSE Alpha globin 1 OS=Mus musculus GN=Hba-a2 PE=1 SV=1	Hba-a2
1	106	Q91VB8	K.TYFPHFDVSHGSAQ(+.98)VKGHGKK.V	N	79.22	2327.14	21	-0.4	466.436	5	13.87	224000	F40:2159	3	42	62	Deamidation (NQ)	Q14:Deamidation (NQ):1000.00	Q91VB8	Q91VB8_MOUSE Alpha globin 1 OS=Mus musculus GN=Hba-a2 PE=1 SV=1	Hba-a2
1	106	Q91VB8	D.ALANAAGHLDD(-18.01)LPGALSALSDLHAHK.L	Y	79.18	2559.32	26	-1.9	854.112	3	32.01	1420000	F29:5764	28	66	91	Dehydration	D11:Dehydration:0.00	Q91VB8	Q91VB8_MOUSE Alpha globin 1 OS=Mus musculus GN=Hba-a2 PE=1 SV=1	Hba-a2
1	106	Q91VB8	K.VADALAN(+.98)AAGHLDDLPGALSALSDLHAH.K	Y	79.15	2735.35	28	-7	912.785	3	42.55		F37:7619	33	63	90	Deamidation (NQ)	N7:Deamidation (NQ):1000.00	Q91VB8	Q91VB8_MOUSE Alpha globin 1 OS=Mus musculus GN=Hba-a2 PE=1 SV=1	Hba-a2
1	106	Q91VB8	K.KVADALANAAGHLDDLP(+15.99)GALSALSDLHAHK.L	Y	79.13	3006.55	30	-2	1003.19	3	33.79		F45:5744	11	62	91	Hydroxylation	P17:Hydroxylation:66.10	Q91VB8	Q91VB8_MOUSE Alpha globin 1 OS=Mus musculus GN=Hba-a2 PE=1 SV=1	Hba-a2
1	106	Q91VB8	K.KVADALANAAGHLDD(+15.99)LPGALSALSDLHAHK.L	Y	79.05	3006.55	30	-10.1	752.638	4	31.18		F43:5425	7	62	91	Hydroxylation	D15:Hydroxylation:35.11	Q91VB8	Q91VB8_MOUSE Alpha globin 1 OS=Mus musculus GN=Hba-a2 PE=1 SV=1	Hba-a2
1	106	Q91VB8	S.H(+88.00)C(+57.02)LLVTLASHHPADFTPAVHASLDKFLASVSTVLTSK.Y	N	79.04	4058.08	37	-5.7	1015.52	4	45.41	1050000	F32:8268	6	104	140	3-sulfanylpropanoyl; Carbamidomethylation	H1:3-sulfanylpropanoyl:6.59;C2:Carbamidomethylation:1000.00	Q91VB8	Q91VB8_MOUSE Alpha globin 1 OS=Mus musculus GN=Hba-a2 PE=1 SV=1	Hba-a2
1	106	Q91VB8	K.VADALANAAGHLDDLPGALSALSDLHAHKLR(-42.02).V	Y	79.04	3089.63	31	1.6	1030.88	3	33.17	381000	F48:5877	4	63	93	Ornithine from Arginine	R31:Ornithine from Arginine:1000.00	Q91VB8	Q91VB8_MOUSE Alpha globin 1 OS=Mus musculus GN=Hba-a2 PE=1 SV=1	Hba-a2
1	106	Q91VB8	K.L(+58.01)LSHC(+57.02)LLVTLASHHPADFTPAVHASLDK.F	N	79.02	3107.59	28	-4.4	622.522	5	32.71	1110000	F31:5476	1	101	128	Carboxymethyl (KW X@N-term); Carbamidomethylation	L1:Carboxymethyl (KW X@N-term):128.43;C5:Carbamidomethylation:1000.00	Q91VB8	Q91VB8_MOUSE Alpha globin 1 OS=Mus musculus GN=Hba-a2 PE=1 SV=1	Hba-a2
1	106	Q91VB8	K.VADALANAAGHLDDLPGALSALSDLH(+57.02)A.H	Y	79	2654.33	27	-3.9	1328.17	2	47.07	112000	F39:8193	2	63	89	Carbamidomethylation (DHKE X@N-term)	H26:Carbamidomethylation (DHKE X@N-term):32.28	Q91VB8	Q91VB8_MOUSE Alpha globin 1 OS=Mus musculus GN=Hba-a2 PE=1 SV=1	Hba-a2
1	106	Q91VB8	A.AGHLDDLPGALS(-18.01)ALSDLHAHK.L	N	78.98	2119.08	21	-0.3	424.823	5	26.7	594000	F47:4721	6	71	91	Dehydration	S12:Dehydration:10.18	Q91VB8	Q91VB8_MOUSE Alpha globin 1 OS=Mus musculus GN=Hba-a2 PE=1 SV=1	Hba-a2
1	106	Q91VB8	K.TYFPHFDVSHGSAQVKGH(+57.02)GK(+6.02).K	N	78.98	2261.11	20	6	1131.57	2	18.76	460000	F48:3169	3	42	61	Carbamidomethylation (DHKE X@N-term); SILAC K6	H18:Carbamidomethylation (DHKE X@N-term):9.40;K20:SILAC K6:6.65	Q91VB8	Q91VB8_MOUSE Alpha globin 1 OS=Mus musculus GN=Hba-a2 PE=1 SV=1	Hba-a2
1	106	Q91VB8	Y.FPHFDVSHGSAQVK.G	N	78.92	1554.76	14	-7.4	778.38	2	16.97	52900000	F40:2719	110	44	57			Q91VB8	Q91VB8_MOUSE Alpha globin 1 OS=Mus musculus GN=Hba-a2 PE=1 SV=1	Hba-a2
1	106	Q91VB8	K.VADALANAAGHLDDLPGALSALC(sub S)DLHAHK.L	Y	78.91	2878.44	29	-4.2	960.483	3	38.99	77400000	F43:6897	8	63	91	Mutation		Q91VB8	Q91VB8_MOUSE Alpha globin 1 OS=Mus musculus GN=Hba-a2 PE=1 SV=1	Hba-a2
1	106	Q91VB8	K.K(+57.02)(+42.01)VADALAN(+.98)AAGHLDDLPGALSALSDLHAHK.L	Y	78.9	3090.57	30	-0.2	773.65	4	39.66	2240000	F44:6991	4	62	91	Carbamidomethylation (DHKE X@N-term); Acetylation (K); Deamidation (NQ)	K1:Carbamidomethylation (DHKE X@N-term):28.36;K1:Acetylation (K):135.94;N8:Deamidation (NQ):1000.00	Q91VB8	Q91VB8_MOUSE Alpha globin 1 OS=Mus musculus GN=Hba-a2 PE=1 SV=1	Hba-a2
1	106	Q91VB8	G.H(+27.99)LDDLPGALSALSDLHAHK.L	N	78.86	2037.03	19	-4.3	510.262	4	33.8		F36:5934	5	73	91	Formylation	H1:Formylation:207.59	Q91VB8	Q91VB8_MOUSE Alpha globin 1 OS=Mus musculus GN=Hba-a2 PE=1 SV=1	Hba-a2
1	106	Q91VB8	K.VADALANAAGHLDDLPGALSALSDLHAHK(+21.98)(+57.02).L	Y	78.82	2941.47	29	4.3	589.303	5	37.54	702000	F43:6629	1	63	91	Sodium adduct; Carbamidomethylation (DHKE X@N-term)	K29:Sodium adduct:76.17;K29:Carbamidomethylation (DHKE X@N-term):14.02	Q91VB8	Q91VB8_MOUSE Alpha globin 1 OS=Mus musculus GN=Hba-a2 PE=1 SV=1	Hba-a2
1	106	Q91VB8	K.KVAD(-18.01)ALANAAGHLDDLPGALSALSDLHAHKLR.V	Y	78.82	3241.73	32	6.7	649.358	5	30.36	3200000	F27:5451	1	62	93	Dehydration	D4:Dehydration:12.23	Q91VB8	Q91VB8_MOUSE Alpha globin 1 OS=Mus musculus GN=Hba-a2 PE=1 SV=1	Hba-a2
1	106	Q91VB8	A.P(sub A)GHLDDLPGALSALSDLHAHK.L	N	78.79	2163.11	21	-2.7	541.783	4	30.36	4870000	F40:5282	1	71	91	Mutation		Q91VB8	Q91VB8_MOUSE Alpha globin 1 OS=Mus musculus GN=Hba-a2 PE=1 SV=1	Hba-a2
1	106	Q91VB8	K.IGGHGAE(+21.98)YGAEALER.M	N	78.75	1550.71	15	-0.3	517.91	3	14.91	738000	F46:2342	14	18	32	Sodium adduct	E7:Sodium adduct:70.48	Q91VB8	Q91VB8_MOUSE Alpha globin 1 OS=Mus musculus GN=Hba-a2 PE=1 SV=1	Hba-a2
1	106	Q91VB8	I.GGHGAEYGAEALER.M	N	78.75	1415.64	14	0.3	708.829	2	14.36	13100000	F46:2265	22	19	32			Q91VB8	Q91VB8_MOUSE Alpha globin 1 OS=Mus musculus GN=Hba-a2 PE=1 SV=1	Hba-a2
1	106	Q91VB8	G.HLDDLPGALSALSDLHA.H	N	78.73	1743.88	17	8.9	872.955	2	37.55	1070000	F35:6727	1	73	89			Q91VB8	Q91VB8_MOUSE Alpha globin 1 OS=Mus musculus GN=Hba-a2 PE=1 SV=1	Hba-a2
1	106	Q91VB8	K.VADALANAAGHLDDLPGALS(+42.01)ALSDLHAHK.L	Y	78.62	2904.47	29	-1.7	581.901	5	39.02	30600000	F45:6725	13	63	91	Acetylation (TSCYH)	S20:Acetylation (TSCYH):32.97	Q91VB8	Q91VB8_MOUSE Alpha globin 1 OS=Mus musculus GN=Hba-a2 PE=1 SV=1	Hba-a2
1	106	Q91VB8	D.ALANAAGHLDDLPGALSALSDLH.A	Y	78.58	2241.14	23	-5.9	1121.57	2	38.68	737000	F38:6962	2	66	88			Q91VB8	Q91VB8_MOUSE Alpha globin 1 OS=Mus musculus GN=Hba-a2 PE=1 SV=1	Hba-a2
1	106	Q91VB8	L.ANAAGHLD(-18.01)DLPGALSALSDLHAHK.L	Y	78.56	2375.2	24	-4.3	594.804	4	31.02	1140000	F40:5412	4	68	91	Dehydration	D8:Dehydration:0.00	Q91VB8	Q91VB8_MOUSE Alpha globin 1 OS=Mus musculus GN=Hba-a2 PE=1 SV=1	Hba-a2
1	106	Q91VB8	K.KVADALANAAGHLD(-18.01)DLPGALSALSDLHA.H	Y	78.54	2707.39	28	1.5	903.473	3	44.28	623000	F42:7884	6	62	89	Dehydration	D14:Dehydration:93.60	Q91VB8	Q91VB8_MOUSE Alpha globin 1 OS=Mus musculus GN=Hba-a2 PE=1 SV=1	Hba-a2
1	106	Q91VB8	K.VADALANAAGHLDDLPGALSALSDLHAHK(+161.07)L.R	Y	78.5	3136.62	30	-9	785.154	4	37.2	9450000	F25:6607	7	63	92	Hexosamine	K29:Hexosamine:158.28	Q91VB8	Q91VB8_MOUSE Alpha globin 1 OS=Mus musculus GN=Hba-a2 PE=1 SV=1	Hba-a2
1	106	Q91VB8	K.KVADALAN(+.98)AAGHLDD(+15.99)LPGALSALSDLHAHK.L	Y	78.49	3007.54	30	-5.6	602.511	5	34.34	1640000	F40:6043	1	62	91	Deamidation (NQ); Hydroxylation	N8:Deamidation (NQ):1000.00;D15:Hydroxylation:23.95	Q91VB8	Q91VB8_MOUSE Alpha globin 1 OS=Mus musculus GN=Hba-a2 PE=1 SV=1	Hba-a2
1	106	Q91VB8	K.TYFPHFDVSHGSAQ.V	N	78.47	1591.71	14	3.1	796.862	2	22.14	529000	F37:3804	15	42	55			Q91VB8	Q91VB8_MOUSE Alpha globin 1 OS=Mus musculus GN=Hba-a2 PE=1 SV=1	Hba-a2
1	106	Q91VB8	V.ADALANAAGHLDDLPGALSALSDLHAH.K	Y	78.47	2635.3	27	-1.2	879.439	3	39.49	9730000	F37:7071	4	64	90			Q91VB8	Q91VB8_MOUSE Alpha globin 1 OS=Mus musculus GN=Hba-a2 PE=1 SV=1	Hba-a2
1	106	Q91VB8	K.VADALANAAGHLD(+37.96)DLPGALSALSDLHAHK.L	Y	78.36	2900.42	29	7.6	967.821	3	41.34	527000	F45:7148	1	63	91	Replacement of proton by potassium	D13:Replacement of proton by potassium:14.02	Q91VB8	Q91VB8_MOUSE Alpha globin 1 OS=Mus musculus GN=Hba-a2 PE=1 SV=1	Hba-a2
1	106	Q91VB8	G.HLDDLPGALSALSDLH.A	N	78.35	1672.84	16	-1.9	837.427	2	35.98	1730000	F32:6514	1	73	88			Q91VB8	Q91VB8_MOUSE Alpha globin 1 OS=Mus musculus GN=Hba-a2 PE=1 SV=1	Hba-a2
1	106	Q91VB8	T.YFPHFDVSHGSAQ(+.98)VK.G	N	78.33	1718.81	15	1.3	860.411	2	19.36	2640000	F37:3289	17	43	57	Deamidation (NQ)	Q13:Deamidation (NQ):1000.00	Q91VB8	Q91VB8_MOUSE Alpha globin 1 OS=Mus musculus GN=Hba-a2 PE=1 SV=1	Hba-a2
1	106	Q91VB8	C.LLVTLASHHPADFTPAVHASLDKFLASVSTVLTSK.Y	N	78.26	3672.99	35	7.1	919.261	4	43.49	463000	F35:7825	1	106	140			Q91VB8	Q91VB8_MOUSE Alpha globin 1 OS=Mus musculus GN=Hba-a2 PE=1 SV=1	Hba-a2
1	106	Q91VB8	K.K(+111.03)VADALANAAGHLDDLPGALSALSDLHAHK.L	Y	78.23	3101.59	30	-0.2	621.325	5	40.8	588000	F46:7136	1	62	91	Nmethylmaleimide	K1:Nmethylmaleimide:112.53	Q91VB8	Q91VB8_MOUSE Alpha globin 1 OS=Mus musculus GN=Hba-a2 PE=1 SV=1	Hba-a2
1	106	Q91VB8	K.VADALANAAGHLDD(+57.02)LPGALSALSDLHAHK.L	Y	78.22	2919.48	29	-8.8	730.872	4	33.86	21900000	F43:5941	7	63	91	Carbamidomethylation (DHKE X@N-term)	D14:Carbamidomethylation (DHKE X@N-term):11.06	Q91VB8	Q91VB8_MOUSE Alpha globin 1 OS=Mus musculus GN=Hba-a2 PE=1 SV=1	Hba-a2
1	106	Q91VB8	K.IGGHGAEY(-18.01)GAEALER.M	N	78.15	1510.72	15	-5.5	756.361	2	22.1	3940000	F34:3688	28	18	32	Dehydration	Y8:Dehydration:1000.00	Q91VB8	Q91VB8_MOUSE Alpha globin 1 OS=Mus musculus GN=Hba-a2 PE=1 SV=1	Hba-a2
1	106	Q91VB8	K.LLSH(+15.99)C(+57.02)LLVTLASHHPADFTPAVHASLDK.F	N	78.13	3065.58	28	-2.1	767.4	4	27.51	5380000	F31:4471	11	101	128	Oxidation (HW); Carbamidomethylation	H4:Oxidation (HW):45.92;C5:Carbamidomethylation:1000.00	Q91VB8	Q91VB8_MOUSE Alpha globin 1 OS=Mus musculus GN=Hba-a2 PE=1 SV=1	Hba-a2
1	106	Q91VB8	K.VADALANAAGHLDDLPGALSALS(-18.01)DLHAHK.L	Y	78.13	2844.45	29	0.2	712.12	4	34.42	2640000	F48:6114	12	63	91	Dehydration	S23:Dehydration:28.73	Q91VB8	Q91VB8_MOUSE Alpha globin 1 OS=Mus musculus GN=Hba-a2 PE=1 SV=1	Hba-a2
1	106	Q91VB8	A.GHLDDLPGALSALSDLHAH(+15.99)K.L	N	78.12	2082.05	20	-3.9	695.021	3	31.24	898000	F40:5456	1	72	91	Oxidation (HW)	H19:Oxidation (HW):9.40	Q91VB8	Q91VB8_MOUSE Alpha globin 1 OS=Mus musculus GN=Hba-a2 PE=1 SV=1	Hba-a2
1	106	Q91VB8	K.VADALANAAGHLD(+31.97)DLPGALSALSDLHAHK.L	Y	78.1	2894.43	29	-3.4	579.892	5	40.77	1370000	F43:7227	14	63	91	Persulfide	D13:Persulfide:57.10	Q91VB8	Q91VB8_MOUSE Alpha globin 1 OS=Mus musculus GN=Hba-a2 PE=1 SV=1	Hba-a2
1	106	Q91VB8	K.T(+79.97)Y(+15.99)FPHFDVSHGSAQVKGHGKK.V	N	78.06	2422.12	21	7	485.435	5	17.86	1510000	F32:2945	1	42	62	Phosphorylation (STY); Hydroxylation	T1:Phosphorylation (STY):64.00;Y2:Hydroxylation:11.10	Q91VB8	Q91VB8_MOUSE Alpha globin 1 OS=Mus musculus GN=Hba-a2 PE=1 SV=1	Hba-a2
1	106	Q91VB8	K.KVADALANAAGHLDDLPGALSALS(+79.97)DLHAH(+15.99)K.L	Y	78.05	3086.52	30	8.7	1029.86	3	41.87	597000	F46:7332	2	62	91	Phosphorylation (STY); Oxidation (HW)	S24:Phosphorylation (STY):24.24;H29:Oxidation (HW):76.73	Q91VB8	Q91VB8_MOUSE Alpha globin 1 OS=Mus musculus GN=Hba-a2 PE=1 SV=1	Hba-a2
1	106	Q91VB8	H.PADFTPAVHASLDK.F	N	78.04	1467.74	14	-4.3	490.25	3	18.16	483000	F35:3007	3	115	128			Q91VB8	Q91VB8_MOUSE Alpha globin 1 OS=Mus musculus GN=Hba-a2 PE=1 SV=1	Hba-a2
1	106	Q91VB8	N.AAGHLDDLPGALSALSDLHAHK(+6.02)LR.V	N	78.01	2483.33	24	-0.6	497.674	5	26.52	165000	F46:4478	1	70	93	SILAC K6	K22:SILAC K6:1000.00	Q91VB8	Q91VB8_MOUSE Alpha globin 1 OS=Mus musculus GN=Hba-a2 PE=1 SV=1	Hba-a2
1	106	Q91VB8	K.LLSHC(+57.02)LLVTLASHHPADFTP.A	N	78.01	2228.14	20	8.8	1115.09	2	29.87	360000	F28:5316	1	101	120	Carbamidomethylation	C5:Carbamidomethylation:1000.00	Q91VB8	Q91VB8_MOUSE Alpha globin 1 OS=Mus musculus GN=Hba-a2 PE=1 SV=1	Hba-a2
1	106	Q91VB8	K.VADALANAAGHLDDLPGALSALSDLHAHK(+156.12).L	Y	77.96	3018.58	29	-3.3	755.649	4	32.99	2150000	F48:5841	6	63	91	4-hydroxynonenal (HNE)	K29:4-hydroxynonenal (HNE):29.32	Q91VB8	Q91VB8_MOUSE Alpha globin 1 OS=Mus musculus GN=Hba-a2 PE=1 SV=1	Hba-a2
1	106	Q91VB8	K.LLSH(+15.99)C(+57.02)LLVTLASHHPADFTPAVHASLDKFLASVSTVLTSK.Y	N	77.92	4299.27	40	-7.9	1075.82	4	49.28	3020000	F34:8724	3	101	140	Oxidation (HW); Carbamidomethylation	H4:Oxidation (HW):23.56;C5:Carbamidomethylation:1000.00	Q91VB8	Q91VB8_MOUSE Alpha globin 1 OS=Mus musculus GN=Hba-a2 PE=1 SV=1	Hba-a2
1	106	Q91VB8	K.T(+43.01)YFPHFDVSHGSAQ(+.98)VK.G	N	77.85	1862.86	16	-7.5	932.43	2	26.9	1340000	F36:4613	2	42	57	Carbamylation; Deamidation (NQ)	T1:Carbamylation:160.38;Q14:Deamidation (NQ):1000.00	Q91VB8	Q91VB8_MOUSE Alpha globin 1 OS=Mus musculus GN=Hba-a2 PE=1 SV=1	Hba-a2
1	106	Q91VB8	K.LLSHC(+57.02)LLVTLASHHPE(sub A)DFTPAVHASLDKFLASVSTVLTSK.Y	N	77.82	4341.28	40	-9.5	869.256	5	47.38		F32:8622	2	101	140	Carbamidomethylation; Mutation	C5:Carbamidomethylation:1000.00	Q91VB8	Q91VB8_MOUSE Alpha globin 1 OS=Mus musculus GN=Hba-a2 PE=1 SV=1	Hba-a2
1	106	Q91VB8	K.KVADALANAAGHF(sub L)DDLPGALSALSDLHAHK.L	Y	77.81	3024.54	30	-3.9	757.14	4	39.21		F40:6972	1	62	91	Mutation		Q91VB8	Q91VB8_MOUSE Alpha globin 1 OS=Mus musculus GN=Hba-a2 PE=1 SV=1	Hba-a2
1	106	Q91VB8	K.LLSHC(+57.02)LLM(sub V)TLASHHPADFTPAVHASLDK.F	N	77.79	3081.55	28	2.8	617.319	5	31.45	4040000	F29:5651	4	101	128	Carbamidomethylation; Mutation	C5:Carbamidomethylation:1000.00	Q91VB8	Q91VB8_MOUSE Alpha globin 1 OS=Mus musculus GN=Hba-a2 PE=1 SV=1	Hba-a2
1	106	Q91VB8	K.VADALANAAGQ(sub H)LDDLPGALSALSDLHAHK.L	Y	77.78	2853.46	29	-9.5	571.694	5	40.41	2610000	F43:7161	3	63	91	Mutation		Q91VB8	Q91VB8_MOUSE Alpha globin 1 OS=Mus musculus GN=Hba-a2 PE=1 SV=1	Hba-a2
1	106	Q91VB8	K.LLS(+79.97)H(+15.99)C(+57.02)LLVTLASHHPADFTPAVHASLDKFLASVSTVLTSK.Y	N	77.78	4379.24	40	-1	730.88	6	52.39	3130000	F36:9287	2	101	140	Phosphorylation (STY); Oxidation (HW); Carbamidomethylation	S3:Phosphorylation (STY):47.92;H4:Oxidation (HW):50.04;C5:Carbamidomethylation:1000.00	Q91VB8	Q91VB8_MOUSE Alpha globin 1 OS=Mus musculus GN=Hba-a2 PE=1 SV=1	Hba-a2
1	106	Q91VB8	K.KVADALANAAGHLDD(+57.02)LPGALSALSDLHAHK.L	Y	77.67	3047.58	30	-0.8	610.523	5	34.35		F45:5850	4	62	91	Carbamidomethylation (DHKE X@N-term)	D15:Carbamidomethylation (DHKE X@N-term):25.66	Q91VB8	Q91VB8_MOUSE Alpha globin 1 OS=Mus musculus GN=Hba-a2 PE=1 SV=1	Hba-a2
1	106	Q91VB8	K.K(+57.02)VADALANAAGHLDD(-18.01)LPGALSALSDLHAHK.L	Y	77.59	3029.57	30	2	758.401	4	31.71		F46:5460	1	62	91	Carbamidomethylation (DHKE X@N-term); Dehydration	K1:Carbamidomethylation (DHKE X@N-term):0.00;D15:Dehydration:24.02	Q91VB8	Q91VB8_MOUSE Alpha globin 1 OS=Mus musculus GN=Hba-a2 PE=1 SV=1	Hba-a2
1	106	Q91VB8	K.LLSH(+14.02)C(+57.02)LLVTLASHHPADFTPAVHASLDK.F	N	77.54	3063.6	28	-6.3	613.723	5	33.51		F29:6054	1	101	128	Methylation; Carbamidomethylation	H4:Methylation:7.21;C5:Carbamidomethylation:1000.00	Q91VB8	Q91VB8_MOUSE Alpha globin 1 OS=Mus musculus GN=Hba-a2 PE=1 SV=1	Hba-a2
1	106	Q91VB8	K.K(+42.01)(+42.01)VAD(+57.02)ALANAAGHLDDLPGALSALSDLHAHK.L	Y	77.29	3131.6	30	2.4	627.329	5	40.06	2130000	F27:7359	5	62	91	Acetylation (N-term); Acetylation (K); Carbamidomethylation (DHKE X@N-term)	K1:Acetylation (N-term):1000.00;K1:Acetylation (K):167.78;D4:Carbamidomethylation (DHKE X@N-term):69.05	Q91VB8	Q91VB8_MOUSE Alpha globin 1 OS=Mus musculus GN=Hba-a2 PE=1 SV=1	Hba-a2
1	106	Q91VB8	K.V(+380.15)ADALANAAGHLDDLPGALSALSDLHAHK.L	Y	77.28	3242.61	29	-8.8	649.523	5	42.92	3900000	F46:7523	13	63	91	Nucleophilic addition to cytopiloyne+H2O	V1:Nucleophilic addition to cytopiloyne+H2O:115.07	Q91VB8	Q91VB8_MOUSE Alpha globin 1 OS=Mus musculus GN=Hba-a2 PE=1 SV=1	Hba-a2
1	106	Q91VB8	K.VAD(+53.92)ALANAAGHLDDLPGALSALSDLHAHK.L	Y	77.27	2916.38	29	7.5	584.288	5	41.21	295000	F45:7123	1	63	91	Replacement of 2 protons by iron	D3:Replacement of 2 protons by iron:3.85	Q91VB8	Q91VB8_MOUSE Alpha globin 1 OS=Mus musculus GN=Hba-a2 PE=1 SV=1	Hba-a2
1	106	Q91VB8	K.VADALANAAGHLDDLPGALSALSDLHAH(+57.02)K(+14.02)(+57.02).L	Y	77.27	2990.52	29	8.3	997.856	3	31.86	397000000	F47:5697	6	63	91	Carbamidomethylation (DHKE X@N-term); Methyl ester	H28:Carbamidomethylation (DHKE X@N-term):176.07;K29:Methyl ester:164.64;K29:Carbamidomethylation (DHKE X@N-term):164.64	Q91VB8	Q91VB8_MOUSE Alpha globin 1 OS=Mus musculus GN=Hba-a2 PE=1 SV=1	Hba-a2
1	106	Q91VB8	K.LLSHC(+57.02)LLVTLASHHPADFTPAVH(+57.02)ASLD(+14.02)K(+57.02)FLASVSTVLTSK.Y	N	77.26	4411.34	40	-8.7	883.267	5	41.6	2200000	F34:7321	2	101	140	Carbamidomethylation; Carbamidomethylation (DHKE X@N-term); Methyl ester	C5:Carbamidomethylation:1000.00;H23:Carbamidomethylation (DHKE X@N-term):87.17;D27:Methyl ester:25.63;K28:Carbamidomethylation (DHKE X@N-term):86.71	Q91VB8	Q91VB8_MOUSE Alpha globin 1 OS=Mus musculus GN=Hba-a2 PE=1 SV=1	Hba-a2
1	106	Q91VB8	L.LVTLASHHPADFTPAVHASLDQ(sub K)FLASVSTVLTSK.Y	N	77.25	3559.87	34	-7.1	890.968	4	40.8	5020000	F34:7171	3	107	140	Mutation		Q91VB8	Q91VB8_MOUSE Alpha globin 1 OS=Mus musculus GN=Hba-a2 PE=1 SV=1	Hba-a2
1	106	Q91VB8	K.TYFPHFD(+14.02)VSHGSAQVK.G	N	77.24	1832.88	16	-1.8	459.228	4	21.64	1780000	F44:3704	1	42	57	Methyl ester	D7:Methyl ester:29.63	Q91VB8	Q91VB8_MOUSE Alpha globin 1 OS=Mus musculus GN=Hba-a2 PE=1 SV=1	Hba-a2
1	106	Q91VB8	K.KVADALANAAGHLDDLPGALSALSDLH(-.98).A	Y	77.11	2653.38	27	-6.7	1327.69	2	40.29	332000	F47:7277	1	62	88	Amidation	H27:Amidation:1000.00	Q91VB8	Q91VB8_MOUSE Alpha globin 1 OS=Mus musculus GN=Hba-a2 PE=1 SV=1	Hba-a2
1	106	Q91VB8	K.TYFPHF(+31.99)DVSHGSAQVK.G	N	77.11	1850.86	16	5.8	926.442	2	23.96	819000	F35:4125	10	42	57	Dihydroxy	F6:Dihydroxy:38.40	Q91VB8	Q91VB8_MOUSE Alpha globin 1 OS=Mus musculus GN=Hba-a2 PE=1 SV=1	Hba-a2
1	106	Q91VB8	K.TYFPHFDVS(+42.01)HGSAQVK.G	N	77.09	1860.88	16	-1.8	931.445	2	21.23	4150000	F44:3623	4	42	57	Acetylation (TSCYH)	S9:Acetylation (TSCYH):12.28	Q91VB8	Q91VB8_MOUSE Alpha globin 1 OS=Mus musculus GN=Hba-a2 PE=1 SV=1	Hba-a2
1	106	Q91VB8	K.T(+79.97)YF(+31.99)PHFDVSHGSAQVK.G	N	77.09	1930.83	16	7.5	966.427	2	25.39	560000	F41:4476	1	42	57	Phosphorylation (STY); Dihydroxy	T1:Phosphorylation (STY):0.00;F3:Dihydroxy:0.00	Q91VB8	Q91VB8_MOUSE Alpha globin 1 OS=Mus musculus GN=Hba-a2 PE=1 SV=1	Hba-a2
1	106	Q91VB8	K.KVADALAN(+.98)AAGHLDDLPGALSALSDLHA.H	Y	77.07	2726.39	28	2	909.805	3	44.02	7410000	F38:7929	12	62	89	Deamidation (NQ)	N8:Deamidation (NQ):1000.00	Q91VB8	Q91VB8_MOUSE Alpha globin 1 OS=Mus musculus GN=Hba-a2 PE=1 SV=1	Hba-a2
1	106	Q91VB8	K.LRVDPVNFKLLSHC(+57.02)LLVTLASHHPADFTPAVH.A	N	77.04	3603.91	32	8.5	721.796	5	38.33	421000	F35:6872	1	92	123	Carbamidomethylation	C14:Carbamidomethylation:1000.00	Q91VB8	Q91VB8_MOUSE Alpha globin 1 OS=Mus musculus GN=Hba-a2 PE=1 SV=1	Hba-a2
1	106	Q91VB8	K.K(+42.01)(+43.99)VADALANAAGHLDDLPGALSALSDLHAHK.L	Y	76.96	3076.56	30	1	616.319	5	46.11	2020000	F44:8136	4	62	91	Acetylation (N-term); Carboxylation (DKW)	K1:Acetylation (N-term):1000.00;K1:Carboxylation (DKW):19.05	Q91VB8	Q91VB8_MOUSE Alpha globin 1 OS=Mus musculus GN=Hba-a2 PE=1 SV=1	Hba-a2
1	106	Q91VB8	K.TYFPHFD(+57.02)VSHGSAQVK.G	N	76.91	1875.89	16	-8.4	469.976	4	19.39		F40:3176	12	42	57	Carbamidomethylation (DHKE X@N-term)	D7:Carbamidomethylation (DHKE X@N-term):9.74	Q91VB8	Q91VB8_MOUSE Alpha globin 1 OS=Mus musculus GN=Hba-a2 PE=1 SV=1	Hba-a2
1	106	Q91VB8	K.KVADALANAAGHLDN(sub D)LPGALSALSDLHAHK.L	Y	76.89	2989.57	30	-5.3	997.526	3	35.74		F29:6496	1	62	91	Mutation		Q91VB8	Q91VB8_MOUSE Alpha globin 1 OS=Mus musculus GN=Hba-a2 PE=1 SV=1	Hba-a2
1	106	Q91VB8	K.KVADALANAAGHLDD(-18.01)LPG.A	Y	76.87	1728.88	18	-2.4	865.445	2	31.06	1010000	F30:5518	2	62	79	Dehydration	D15:Dehydration:0.00	Q91VB8	Q91VB8_MOUSE Alpha globin 1 OS=Mus musculus GN=Hba-a2 PE=1 SV=1	Hba-a2
1	106	Q91VB8	K.K(+57.02)VADALAN(+.98)AAGHLDDLPGALSALSDLHAHK.L	Y	76.79	3048.56	30	-0.9	1017.19	3	35.8	154000	F40:6326	3	62	91	Carbamidomethylation (DHKE X@N-term); Deamidation (NQ)	K1:Carbamidomethylation (DHKE X@N-term):16.66;N8:Deamidation (NQ):1000.00	Q91VB8	Q91VB8_MOUSE Alpha globin 1 OS=Mus musculus GN=Hba-a2 PE=1 SV=1	Hba-a2
1	106	Q91VB8	K.KVADALANAAGHLDDLPGALC(sub S)ALSDLHAHK.L	Y	76.71	3006.53	30	-7.7	1003.18	3	32.48		F44:5696	7	62	91	Mutation		Q91VB8	Q91VB8_MOUSE Alpha globin 1 OS=Mus musculus GN=Hba-a2 PE=1 SV=1	Hba-a2
1	106	Q91VB8	L.LS(+114.04)HC(+57.02)LLVTLASHHPADFTPAVHASLDK.F	N	76.68	3050.54	27	-3	763.64	4	31.75	446000000	F25:5425	16	102	128	Ubiquitin; Carbamidomethylation	S2:Ubiquitin:34.81;C4:Carbamidomethylation:1000.00	Q91VB8	Q91VB8_MOUSE Alpha globin 1 OS=Mus musculus GN=Hba-a2 PE=1 SV=1	Hba-a2
1	106	Q91VB8	K.TYFPHFD(-18.01)VSHGSAQVK.G	N	76.67	1800.86	16	-0.4	451.222	4	17.91	2080000	F37:3011	20	42	57	Dehydration	D7:Dehydration:0.00	Q91VB8	Q91VB8_MOUSE Alpha globin 1 OS=Mus musculus GN=Hba-a2 PE=1 SV=1	Hba-a2
1	106	Q91VB8	K.VAD(+15.99)ALANAAGHLDDLPGALSALSDLHAHK.L	Y	76.63	2878.46	29	4.5	960.497	3	32.94	10400000	F39:5587	4	63	91	Hydroxylation	D3:Hydroxylation:7.37	Q91VB8	Q91VB8_MOUSE Alpha globin 1 OS=Mus musculus GN=Hba-a2 PE=1 SV=1	Hba-a2
1	106	Q91VB8	K.T(+27.99)YFPH(+57.02)FDVSHGSAQVK.G	N	76.62	1903.89	16	-3.4	952.947	2	25.28	1810000	F41:4456	2	42	57	Formylation; Carbamidomethylation (DHKE X@N-term)	T1:Formylation:221.54;H5:Carbamidomethylation (DHKE X@N-term):33.18	Q91VB8	Q91VB8_MOUSE Alpha globin 1 OS=Mus musculus GN=Hba-a2 PE=1 SV=1	Hba-a2
1	106	Q91VB8	K.VADALANAAGN(sub H)LDDLPGALSALSDLHAHK.L	Y	76.61	2839.45	29	-9.1	710.862	4	39.41	63600000	F43:6974	3	63	91	Mutation		Q91VB8	Q91VB8_MOUSE Alpha globin 1 OS=Mus musculus GN=Hba-a2 PE=1 SV=1	Hba-a2
1	106	Q91VB8	L.ANAAGHLDDLPGALSALSDLHAHKL.R	Y	76.59	2506.29	25	-3	627.579	4	31.27	5900000	F41:5556	3	68	92			Q91VB8	Q91VB8_MOUSE Alpha globin 1 OS=Mus musculus GN=Hba-a2 PE=1 SV=1	Hba-a2
1	106	Q91VB8	A.WGK(+42.02)IGGHGAEYGAEALER.M	N	76.56	1941.94	18	6.7	971.986	2	16.92	128000	F46:2685	3	15	32	Guanidination	K3:Guanidination:1000.00	Q91VB8	Q91VB8_MOUSE Alpha globin 1 OS=Mus musculus GN=Hba-a2 PE=1 SV=1	Hba-a2
1	106	Q91VB8	K.VADALAN(+.98)AAGHLDDLPGALSALSDLHAHK(+57.02)LR.V	Y	76.42	3189.65	31	-2.4	532.615	6	33.87	577000	F40:5954	1	63	93	Deamidation (NQ); Carbamidomethylation (DHKE X@N-term)	N7:Deamidation (NQ):1000.00;K29:Carbamidomethylation (DHKE X@N-term):12.28	Q91VB8	Q91VB8_MOUSE Alpha globin 1 OS=Mus musculus GN=Hba-a2 PE=1 SV=1	Hba-a2
1	106	Q91VB8	L.ASHHPADFTPAVHASLDKF.L	N	76.42	2046.99	19	-2.9	1024.5	2	18.99	592000	F37:3215	2	111	129			Q91VB8	Q91VB8_MOUSE Alpha globin 1 OS=Mus musculus GN=Hba-a2 PE=1 SV=1	Hba-a2
1	106	Q91VB8	K.VADALANAAGHLDD(+31.97)LPGALSALSDLHAHK.L	Y	76.36	2894.43	29	-7.1	965.812	3	38.62	9060000	F44:6805	7	63	91	Persulfide	D14:Persulfide:50.04	Q91VB8	Q91VB8_MOUSE Alpha globin 1 OS=Mus musculus GN=Hba-a2 PE=1 SV=1	Hba-a2
1	106	Q91VB8	K.TYFPHFDVSHGSAQVK(+88.00)GHGKK.V	N	76.36	2414.16	21	6.7	604.551	4	15.38	294000	F47:2580	3	42	62	3-sulfanylpropanoyl	K16:3-sulfanylpropanoyl:17.01	Q91VB8	Q91VB8_MOUSE Alpha globin 1 OS=Mus musculus GN=Hba-a2 PE=1 SV=1	Hba-a2
1	106	Q91VB8	K.VADALANAAGHLDN(sub D)LPGALSALSDLHAHKLR.V	Y	76.33	3130.66	31	-2.2	627.139	5	32.66		F46:5644	1	63	93	Mutation		Q91VB8	Q91VB8_MOUSE Alpha globin 1 OS=Mus musculus GN=Hba-a2 PE=1 SV=1	Hba-a2
1	106	Q91VB8	G.HLDDLPGALSALSDLHAHKL.R	N	76.32	2122.12	20	-2.2	531.535	4	30.71	2660000	F41:5450	1	73	92			Q91VB8	Q91VB8_MOUSE Alpha globin 1 OS=Mus musculus GN=Hba-a2 PE=1 SV=1	Hba-a2
1	106	Q91VB8	P.AVHASLDQ(sub K)FLASVSTVLTSK.Y	N	76.31	2073.11	20	2.6	1037.57	2	37.27	4310000	F34:6508	3	121	140	Mutation		Q91VB8	Q91VB8_MOUSE Alpha globin 1 OS=Mus musculus GN=Hba-a2 PE=1 SV=1	Hba-a2
1	106	Q91VB8	K.VADALAN(+.98)AAGHLD(+15.99)DLPGALSALSDLHAHK.L	Y	76.3	2879.44	29	-1.1	576.895	5	39.07	432000	F37:6995	2	63	91	Deamidation (NQ); Hydroxylation	N7:Deamidation (NQ):1000.00;D13:Hydroxylation:0.00	Q91VB8	Q91VB8_MOUSE Alpha globin 1 OS=Mus musculus GN=Hba-a2 PE=1 SV=1	Hba-a2
1	106	Q91VB8	K.KVADALAN(+.98)AAGHLDDLPGALSALSDLHAH.K	Y	76.3	2863.45	29	-4.5	955.485	3	40.53	9440000	F39:7026	6	62	90	Deamidation (NQ)	N8:Deamidation (NQ):1000.00	Q91VB8	Q91VB8_MOUSE Alpha globin 1 OS=Mus musculus GN=Hba-a2 PE=1 SV=1	Hba-a2
1	106	Q91VB8	G.HLDDLPGALSALSD(-18.01)LHAHK.L	N	76.29	1991.02	19	-2.7	498.762	4	26.1	5790000	F40:4479	2	73	91	Dehydration	D14:Dehydration:11.06	Q91VB8	Q91VB8_MOUSE Alpha globin 1 OS=Mus musculus GN=Hba-a2 PE=1 SV=1	Hba-a2
1	106	Q91VB8	R.MFASFPTTK(+58.01)TYFPHFDVSHGSAQVK.G	N	76.28	2887.36	25	8.1	963.47	3	30.75	1000000	F28:5493	1	33	57	Carboxymethyl (KW X@N-term)	K9:Carboxymethyl (KW X@N-term):66.10	Q91VB8	Q91VB8_MOUSE Alpha globin 1 OS=Mus musculus GN=Hba-a2 PE=1 SV=1	Hba-a2
1	106	Q91VB8	T.PAVHASLDQ(sub K)FLASVSTVLTSK.Y	N	76.27	2170.16	21	2.9	1086.09	2	38.11	852000	F34:6665	5	120	140	Mutation		Q91VB8	Q91VB8_MOUSE Alpha globin 1 OS=Mus musculus GN=Hba-a2 PE=1 SV=1	Hba-a2
1	106	Q91VB8	H.PADFTPAVHASLDQ(sub K)FLASVSTVLTSK.Y	N	76.26	2701.4	26	-1.8	676.355	4	46.59		F34:8236	7	115	140	Mutation		Q91VB8	Q91VB8_MOUSE Alpha globin 1 OS=Mus musculus GN=Hba-a2 PE=1 SV=1	Hba-a2
1	106	Q91VB8	K.VADALANAAGHM(+15.99)(sub L)DDLPGALSALSDLHAHK.L	Y	76.24	2896.41	29	3.9	580.292	5	40.55	1330000	F44:7153	1	63	91	Oxidation (M); Mutation	M12:Oxidation (M):1000.00	Q91VB8	Q91VB8_MOUSE Alpha globin 1 OS=Mus musculus GN=Hba-a2 PE=1 SV=1	Hba-a2
1	106	Q91VB8	K.IGGHGAEYGAEALER(+54.01).M	N	76.22	1582.74	15	1.7	792.377	2	16.68	988000	F46:2640	5	18	32	Methylglyoxal-derived hydroimidazolone	R15:Methylglyoxal-derived hydroimidazolone:1000.00	Q91VB8	Q91VB8_MOUSE Alpha globin 1 OS=Mus musculus GN=Hba-a2 PE=1 SV=1	Hba-a2
1	106	Q91VB8	K.FLASVSTVLTSKYR	N	76.2	1570.87	14	-4.7	786.439	2	29.93	477000	F38:5307	1	129	142			Q91VB8	Q91VB8_MOUSE Alpha globin 1 OS=Mus musculus GN=Hba-a2 PE=1 SV=1	Hba-a2
1	106	Q91VB8	K.IGGHGAEY(+15.99)GAEALER.M	N	76.18	1544.72	15	-7.5	773.362	2	13.58	3040000	F45:1975	10	18	32	Hydroxylation	Y8:Hydroxylation:146.41	Q91VB8	Q91VB8_MOUSE Alpha globin 1 OS=Mus musculus GN=Hba-a2 PE=1 SV=1	Hba-a2
1	106	Q91VB8	L.LS(+365.13)HC(+57.02)LLVTLASHHPADFTPAVHASLDKFLASVSTVLTSK.Y	N	76.16	4535.33	39	-7	908.066	5	52.21		F34:9242	1	102	140	Hex1HexNAc1; Carbamidomethylation	S2:Hex1HexNAc1:41.94;C4:Carbamidomethylation:1000.00	Q91VB8	Q91VB8_MOUSE Alpha globin 1 OS=Mus musculus GN=Hba-a2 PE=1 SV=1	Hba-a2
1	106	Q91VB8	S.LDKFLASVSTVLTSK.Y	N	76.14	1607.91	15	7	804.97	2	31.91	5860000	F35:5660	4	126	140			Q91VB8	Q91VB8_MOUSE Alpha globin 1 OS=Mus musculus GN=Hba-a2 PE=1 SV=1	Hba-a2
1	106	Q91VB8	K.VADALANAAGHLD(+21.98)DLPGALSALSDLHAHK.L	Y	76.05	2884.44	29	5.8	962.494	3	33.36	554000	F27:6050	7	63	91	Sodium adduct	D13:Sodium adduct:10.11	Q91VB8	Q91VB8_MOUSE Alpha globin 1 OS=Mus musculus GN=Hba-a2 PE=1 SV=1	Hba-a2
1	106	Q91VB8	K.TY(-18.01)FPHFDVSHGSAQVK.G	N	76.01	1800.86	16	-7.4	601.289	3	27.69	2050000	F45:4610	5	42	57	Dehydration	Y2:Dehydration:0.00	Q91VB8	Q91VB8_MOUSE Alpha globin 1 OS=Mus musculus GN=Hba-a2 PE=1 SV=1	Hba-a2
1	106	Q91VB8	K.TYFPHY(sub F)DVSHGSAQVK.G	N	76	1834.86	16	-0.5	918.439	2	17.55	4330000	F38:2967	3	42	57	Mutation		Q91VB8	Q91VB8_MOUSE Alpha globin 1 OS=Mus musculus GN=Hba-a2 PE=1 SV=1	Hba-a2
1	106	Q91VB8	F.PHFDVSHGSAQ(+.98)VK.G	N	75.98	1408.67	13	-1	470.565	3	20.67	305000	F28:3480	34	45	57	Deamidation (NQ)	Q11:Deamidation (NQ):1000.00	Q91VB8	Q91VB8_MOUSE Alpha globin 1 OS=Mus musculus GN=Hba-a2 PE=1 SV=1	Hba-a2
1	106	Q91VB8	K.T(-18.01)YFPHFDVSHGSAQVK.G	N	75.98	1800.86	16	-5.4	601.29	3	26.55	3140000	F45:4392	14	42	57	Dehydration	T1:Dehydration:0.00	Q91VB8	Q91VB8_MOUSE Alpha globin 1 OS=Mus musculus GN=Hba-a2 PE=1 SV=1	Hba-a2
1	106	Q91VB8	K.L(+42.01)LSHC(+57.02)LLVTLASHHPADFTPAVHASLDK.F	N	75.96	3091.59	28	0.3	619.326	5	37.35	903000	F31:6370	1	101	128	Acetylation (N-term); Carbamidomethylation	L1:Acetylation (N-term):1000.00;C5:Carbamidomethylation:1000.00	Q91VB8	Q91VB8_MOUSE Alpha globin 1 OS=Mus musculus GN=Hba-a2 PE=1 SV=1	Hba-a2
1	106	Q91VB8	R.MFAS(+162.05)FPTTKTYFPHFDVSHGSAQVK.G	N	75.96	2991.41	25	8.3	599.294	5	27.2	2570000	F35:4755	6	33	57	Hexose (NSY)	S4:Hexose (NSY):25.93	Q91VB8	Q91VB8_MOUSE Alpha globin 1 OS=Mus musculus GN=Hba-a2 PE=1 SV=1	Hba-a2
1	106	Q91VB8	K.LRVDPVNFK.L	N	75.93	1086.62	9	4.2	544.319	2	22.61	28100000	F37:3898	35	92	100			Q91VB8	Q91VB8_MOUSE Alpha globin 1 OS=Mus musculus GN=Hba-a2 PE=1 SV=1	Hba-a2
1	106	Q91VB8	A.DALANAAGHLDDLPGALSALSDLHA.H	Y	75.89	2427.2	25	-7.7	1214.6	2	45.05	769000	F36:7982	2	65	89			Q91VB8	Q91VB8_MOUSE Alpha globin 1 OS=Mus musculus GN=Hba-a2 PE=1 SV=1	Hba-a2
1	106	Q91VB8	K.VAD(+21.98)ALANAAGHLDDLPGALSALSDLHAHK.L	Y	75.87	2884.44	29	2.7	962.491	3	47.08	525000	F46:8264	1	63	91	Sodium adduct	D3:Sodium adduct:52.74	Q91VB8	Q91VB8_MOUSE Alpha globin 1 OS=Mus musculus GN=Hba-a2 PE=1 SV=1	Hba-a2
1	106	Q91VB8	K.VADALANAAGHLDDLPGALSALSDLHAHKQ(sub L).R	Y	75.85	2990.52	30	5.9	997.854	3	31.04	9830000	F31:5153	13	63	92	Mutation		Q91VB8	Q91VB8_MOUSE Alpha globin 1 OS=Mus musculus GN=Hba-a2 PE=1 SV=1	Hba-a2
1	106	Q91VB8	A.NAAGHLDDLPGALSALSDLHAH(+15.99)K.L	Y	75.84	2338.17	23	5.5	780.4	3	32.27	305000	F39:5457	1	69	91	Oxidation (HW)	H22:Oxidation (HW):6.59	Q91VB8	Q91VB8_MOUSE Alpha globin 1 OS=Mus musculus GN=Hba-a2 PE=1 SV=1	Hba-a2
1	106	Q91VB8	V.ADALAN(+.98)AAGHLDDLPGALSALSDLHAHK.L	Y	75.82	2764.38	28	2.3	922.469	3	37.06	5960000	F37:6624	34	64	91	Deamidation (NQ)	N6:Deamidation (NQ):1000.00	Q91VB8	Q91VB8_MOUSE Alpha globin 1 OS=Mus musculus GN=Hba-a2 PE=1 SV=1	Hba-a2
1	106	Q91VB8	K.AAWGQ(sub K)IGGHGAEYGAEALER.M	N	75.81	2041.96	20	4.4	1021.99	2	19.03	8510000	F33:3264	3	13	32	Mutation		Q91VB8	Q91VB8_MOUSE Alpha globin 1 OS=Mus musculus GN=Hba-a2 PE=1 SV=1	Hba-a2
1	106	Q91VB8	L.S(+225.09)HC(+57.02)LLVTLASHHPADFTPAVHASLDKFLASVSTVLTSK.Y	N	75.78	4282.2	38	4.3	857.452	5	52.52	210000	F37:9382	7	103	140	Iminobiotinylation; Carbamidomethylation	S1:Iminobiotinylation:147.79;C3:Carbamidomethylation:1000.00	Q91VB8	Q91VB8_MOUSE Alpha globin 1 OS=Mus musculus GN=Hba-a2 PE=1 SV=1	Hba-a2
1	106	Q91VB8	K.KVADALANAAGHLD(-15.99)DLPGALSALSDLHAHK.L	Y	75.76	2974.56	30	-0.5	595.919	5	34.41		F46:5949	1	62	91	Deoxy	D14:Deoxy:10.11	Q91VB8	Q91VB8_MOUSE Alpha globin 1 OS=Mus musculus GN=Hba-a2 PE=1 SV=1	Hba-a2
1	106	Q91VB8	K.KVADALAN(+.98)AAGHLDD.L	Y	75.69	1480.72	15	1.2	741.366	2	19.3	195000	F42:3242	7	62	76	Deamidation (NQ)	N8:Deamidation (NQ):1000.00	Q91VB8	Q91VB8_MOUSE Alpha globin 1 OS=Mus musculus GN=Hba-a2 PE=1 SV=1	Hba-a2
1	106	Q91VB8	K.KVADALANAAGHLDDLPGALSALSDLHAHK(+27.99)LRVDPVNFK.L	Y	75.67	4087.16	39	-7.5	682.196	6	39.3		F27:7219	1	62	100	Formylation	K30:Formylation:86.64	Q91VB8	Q91VB8_MOUSE Alpha globin 1 OS=Mus musculus GN=Hba-a2 PE=1 SV=1	Hba-a2
1	106	Q91VB8	K.VADALANAAGHLD(+28.03)DLPGALSALSDLHAHK.L	Y	75.67	2890.49	29	3.5	579.108	5	39.95	656000	F46:6978	1	63	91	Ethylation	D13:Ethylation:39.66	Q91VB8	Q91VB8_MOUSE Alpha globin 1 OS=Mus musculus GN=Hba-a2 PE=1 SV=1	Hba-a2
1	106	Q91VB8	K.TYFPHFDVSHGSAQ(+.98)VK(+57.02)GHGK.K	N	75.66	2256.07	20	-0.9	452.221	5	16.12	9590000	F37:2682	2	42	61	Deamidation (NQ); Carbamidomethylation (DHKE X@N-term)	Q14:Deamidation (NQ):1000.00;K16:Carbamidomethylation (DHKE X@N-term):9.16	Q91VB8	Q91VB8_MOUSE Alpha globin 1 OS=Mus musculus GN=Hba-a2 PE=1 SV=1	Hba-a2
1	106	Q91VB8	K.TYFPHFDA(sub V)SHGSAQVK.G	N	75.57	1790.84	16	-2.1	896.424	2	17.98	1580000	F39:2730	3	42	57	Mutation		Q91VB8	Q91VB8_MOUSE Alpha globin 1 OS=Mus musculus GN=Hba-a2 PE=1 SV=1	Hba-a2
1	106	Q91VB8	K.LLSHC(+57.02)LLVTLASHHPADFTPAVHAS(+42.01)LDK.F	N	75.5	3091.59	28	3.1	619.327	5	30.12	3990000	F33:5410	1	101	128	Carbamidomethylation; Acetylation (TSCYH)	C5:Carbamidomethylation:1000.00;S25:Acetylation (TSCYH):20.41	Q91VB8	Q91VB8_MOUSE Alpha globin 1 OS=Mus musculus GN=Hba-a2 PE=1 SV=1	Hba-a2
1	106	Q91VB8	A.DALANAAGHLDDLPGALSALSDLHAHQ(sub K).L	Y	75.48	2692.32	27	-0.4	898.447	3	37.41	34000000	F44:6584	46	65	91	Mutation		Q91VB8	Q91VB8_MOUSE Alpha globin 1 OS=Mus musculus GN=Hba-a2 PE=1 SV=1	Hba-a2
1	106	Q91VB8	K.KVADALANAAGHLDDLPGALSALC(sub S)DLHAHK.L	Y	75.44	3006.53	30	-7.4	602.31	5	37.73	1750000	F42:6709	5	62	91	Mutation		Q91VB8	Q91VB8_MOUSE Alpha globin 1 OS=Mus musculus GN=Hba-a2 PE=1 SV=1	Hba-a2
1	106	Q91VB8	K.VADALANAAGHLDDLPGALSALSDLHAHK(+42.01).L	Y	75.42	2904.47	29	-4.6	969.16	3	40.91	437000	F41:7363	2	63	91	Acetylation (K)	K29:Acetylation (K):1000.00	Q91VB8	Q91VB8_MOUSE Alpha globin 1 OS=Mus musculus GN=Hba-a2 PE=1 SV=1	Hba-a2
1	106	Q91VB8	K.TYFPHFDVSHGSAQ(+.98)VKGH(+57.02)GK.K	N	75.38	2256.07	20	-0.3	753.031	3	15.85	294000	F37:2633	1	42	61	Deamidation (NQ); Carbamidomethylation (DHKE X@N-term)	Q14:Deamidation (NQ):1000.00;H18:Carbamidomethylation (DHKE X@N-term):0.00	Q91VB8	Q91VB8_MOUSE Alpha globin 1 OS=Mus musculus GN=Hba-a2 PE=1 SV=1	Hba-a2
1	106	Q91VB8	R.MFASFPTTKTYFPHFDVSHG.S	N	75.37	2316.07	20	-3.2	1159.04	2	32.2	1020000	F31:5377	1	33	52			Q91VB8	Q91VB8_MOUSE Alpha globin 1 OS=Mus musculus GN=Hba-a2 PE=1 SV=1	Hba-a2
1	106	Q91VB8	K.KVADALANAAGHLDDLPGALSALSDLHAD(sub H)KLR.V	Y	75.35	3237.71	32	-4.4	648.547	5	37.06	1350000	F47:6676	1	62	93	Mutation		Q91VB8	Q91VB8_MOUSE Alpha globin 1 OS=Mus musculus GN=Hba-a2 PE=1 SV=1	Hba-a2
1	106	Q91VB8	L.ANAAGHLDDLPGALSALSDLH.A	Y	75.18	2057.02	21	9.4	1029.53	2	36.25	345000	F35:6485	2	68	88			Q91VB8	Q91VB8_MOUSE Alpha globin 1 OS=Mus musculus GN=Hba-a2 PE=1 SV=1	Hba-a2
1	106	Q91VB8	K.LLSHC(+57.02)LLVTLASHHPAD(+15.99)FTPAVHASLDK.F	N	75.16	3065.58	28	-8.8	614.117	5	26.6	18900000	F29:4695	4	101	128	Carbamidomethylation; Hydroxylation	C5:Carbamidomethylation:1000.00;D17:Hydroxylation:9.40	Q91VB8	Q91VB8_MOUSE Alpha globin 1 OS=Mus musculus GN=Hba-a2 PE=1 SV=1	Hba-a2
1	106	Q91VB8	A.DALANAAGHLDDLPGALSALSDLHAHKQ(sub L).R	Y	75.06	2820.42	28	3.6	941.149	3	32.24	2330000	F43:5627	7	65	92	Mutation		Q91VB8	Q91VB8_MOUSE Alpha globin 1 OS=Mus musculus GN=Hba-a2 PE=1 SV=1	Hba-a2
1	106	Q91VB8	K.TYFPHFDM(sub V)SHGSAQVK.G	N	75.02	1850.84	16	4	926.432	2	24.03	758000	F40:4076	13	42	57	Mutation		Q91VB8	Q91VB8_MOUSE Alpha globin 1 OS=Mus musculus GN=Hba-a2 PE=1 SV=1	Hba-a2
1	106	Q91VB8	K.IGGHGAEY(+42.01)GAEALER.M	N	75	1570.74	15	1.4	786.377	2	18.26	413000	F46:2932	2	18	32	Acetylation (TSCYH)	Y8:Acetylation (TSCYH):99.35	Q91VB8	Q91VB8_MOUSE Alpha globin 1 OS=Mus musculus GN=Hba-a2 PE=1 SV=1	Hba-a2
1	106	Q91VB8	A.G(+27.99)HLDDLPGALSALSDLHAHK.L	N	74.98	2094.05	20	-3.5	524.518	4	32.96	805000	F40:5781	2	72	91	Formylation	G1:Formylation:142.60	Q91VB8	Q91VB8_MOUSE Alpha globin 1 OS=Mus musculus GN=Hba-a2 PE=1 SV=1	Hba-a2
1	106	Q91VB8	P.A(+226.08)VHASLDKFLASVSTVLTSK.Y	N	74.95	2299.22	20	-4.2	1150.61	2	47.38	145000	F34:8382	2	121	140	Biotinylation	A1:Biotinylation:85.08	Q91VB8	Q91VB8_MOUSE Alpha globin 1 OS=Mus musculus GN=Hba-a2 PE=1 SV=1	Hba-a2
1	106	Q91VB8	K.IGD(sub G)HGAEYGAEALER.M	N	74.93	1586.73	15	-0.9	794.373	2	17.57	37300000	F43:2899	11	18	32	Mutation		Q91VB8	Q91VB8_MOUSE Alpha globin 1 OS=Mus musculus GN=Hba-a2 PE=1 SV=1	Hba-a2
1	106	Q91VB8	K.KVADALAN(+.98)AAGHLDDLPGALSALSDLHAHK(+14.02).L	Y	74.91	3005.56	30	-7.7	752.391	4	39.06	3930000	F39:6754	4	62	91	Deamidation (NQ); Methyl ester	N8:Deamidation (NQ):1000.00;K30:Methyl ester:190.61	Q91VB8	Q91VB8_MOUSE Alpha globin 1 OS=Mus musculus GN=Hba-a2 PE=1 SV=1	Hba-a2
1	106	Q91VB8	K.KVADALAN(+.98)AAGHLD.D	Y	74.86	1365.69	14	-7.6	683.846	2	17.26	4240000	F45:2616	6	62	75	Deamidation (NQ)	N8:Deamidation (NQ):1000.00	Q91VB8	Q91VB8_MOUSE Alpha globin 1 OS=Mus musculus GN=Hba-a2 PE=1 SV=1	Hba-a2
1	106	Q91VB8	K.T(+104.03)YFPHFDVSHGSAQVK.G	N	74.86	1922.9	16	2.6	481.732	4	22.88	1810000	F27:3968	1	42	57	Benzoyl	T1:Benzoyl:223.53	Q91VB8	Q91VB8_MOUSE Alpha globin 1 OS=Mus musculus GN=Hba-a2 PE=1 SV=1	Hba-a2
1	106	Q91VB8	A.GHLDD(-18.01)LPGALSALSDLHAHK.L	N	74.84	2048.04	20	-5	513.016	4	30.42	2940000	F40:5294	13	72	91	Dehydration	D5:Dehydration:0.00	Q91VB8	Q91VB8_MOUSE Alpha globin 1 OS=Mus musculus GN=Hba-a2 PE=1 SV=1	Hba-a2
1	106	Q91VB8	K.VADALAN(+.98)AAGHLDDLPGALSALSDLHAHK(+6.02)LR.V	Y	74.84	3138.65	31	-4.1	1047.22	3	35.64		F45:6096	3	63	93	Deamidation (NQ); SILAC K6	N7:Deamidation (NQ):1000.00;K29:SILAC K6:1000.00	Q91VB8	Q91VB8_MOUSE Alpha globin 1 OS=Mus musculus GN=Hba-a2 PE=1 SV=1	Hba-a2
1	106	Q91VB8	K.LLSHC(+57.02)LLVTLASHHPADFTPAVHASLD(+14.02)K(+42.01)FLASVSTVLTSK.Y	N	74.82	4339.3	40	5.4	1085.84	4	43.94		F35:7909	3	101	140	Carbamidomethylation; Methyl ester; Acetylation (K)	C5:Carbamidomethylation:1000.00;D27:Methyl ester:12.23;K28:Acetylation (K):100.30	Q91VB8	Q91VB8_MOUSE Alpha globin 1 OS=Mus musculus GN=Hba-a2 PE=1 SV=1	Hba-a2
1	106	Q91VB8	K.IGGN(sub H)GAEYGAEALER.M	N	74.82	1505.71	15	-2.3	753.861	2	19.05	1780000	F44:3218	4	18	32	Mutation		Q91VB8	Q91VB8_MOUSE Alpha globin 1 OS=Mus musculus GN=Hba-a2 PE=1 SV=1	Hba-a2
1	106	Q91VB8	V.ADALANAAGHLDD(-18.01)LPGALSALSDLHAHK.L	Y	74.77	2745.38	28	-2.1	550.083	5	36.15	946000	F47:6508	7	64	91	Dehydration	D13:Dehydration:0.00	Q91VB8	Q91VB8_MOUSE Alpha globin 1 OS=Mus musculus GN=Hba-a2 PE=1 SV=1	Hba-a2
1	106	Q91VB8	L.ANAAGHLDD(-18.01)LPGALSALSDLHAHK.L	Y	74.76	2375.2	24	2.7	792.742	3	36.15	26700000	F29:6576	25	68	91	Dehydration	D9:Dehydration:0.00	Q91VB8	Q91VB8_MOUSE Alpha globin 1 OS=Mus musculus GN=Hba-a2 PE=1 SV=1	Hba-a2
1	106	Q91VB8	K.VAD(+15.99)ALAN(+.98)AAGHLDDLPGALSALSDLHAHK.L	Y	74.74	2879.44	29	-5.7	960.816	3	37.73	633000	F38:6787	5	63	91	Hydroxylation; Deamidation (NQ)	D3:Hydroxylation:34.32;N7:Deamidation (NQ):1000.00	Q91VB8	Q91VB8_MOUSE Alpha globin 1 OS=Mus musculus GN=Hba-a2 PE=1 SV=1	Hba-a2
1	106	Q91VB8	K.K(+26.02)VADALANAAGHLDDLPGALSALSDLHAHK.L	Y	74.74	3016.57	30	-2.2	755.149	4	47.88	245000	F44:8448	2	62	91	Acetaldehyde +26	K1:Acetaldehyde +26:56.41	Q91VB8	Q91VB8_MOUSE Alpha globin 1 OS=Mus musculus GN=Hba-a2 PE=1 SV=1	Hba-a2
1	106	Q91VB8	K.VADALANAAGHLDD(-18.01)LPGALSALSDLH.A	Y	74.72	2508.26	26	-6.8	1255.13	2	45.43	2040000	F46:7970	9	63	88	Dehydration	D14:Dehydration:0.00	Q91VB8	Q91VB8_MOUSE Alpha globin 1 OS=Mus musculus GN=Hba-a2 PE=1 SV=1	Hba-a2
1	106	Q91VB8	D.ALANAAGHLDDLPGALSALSDLHAHKLR.V	Y	74.71	2846.52	28	7.2	570.314	5	29.91	988000	F27:5364	2	66	93			Q91VB8	Q91VB8_MOUSE Alpha globin 1 OS=Mus musculus GN=Hba-a2 PE=1 SV=1	Hba-a2
1	106	Q91VB8	K.TYFPHFN(sub D)VSHGSAQVK.G	N	74.71	1817.88	16	-2.1	909.948	2	17.84	991000	F26:3073	3	42	57	Mutation		Q91VB8	Q91VB8_MOUSE Alpha globin 1 OS=Mus musculus GN=Hba-a2 PE=1 SV=1	Hba-a2
1	106	Q91VB8	K.KVADALANAAGHLDDLP(+13.98)GALSALSDLHAHK.L	Y	74.68	3004.54	30	0.5	1002.52	3	39.84	9130000	F46:6954	46	62	91	Proline oxidation to pyroglutamic acid	P17:Proline oxidation to pyroglutamic acid:1000.00	Q91VB8	Q91VB8_MOUSE Alpha globin 1 OS=Mus musculus GN=Hba-a2 PE=1 SV=1	Hba-a2
1	106	Q91VB8	N.AAGHLDDLPGALSALSDLHAH.K	N	74.65	2080.03	21	-5.4	1041.02	2	32.46	795000	F36:5684	4	70	90			Q91VB8	Q91VB8_MOUSE Alpha globin 1 OS=Mus musculus GN=Hba-a2 PE=1 SV=1	Hba-a2
1	106	Q91VB8	K.LRVDPVNFKLLSHC(+57.02)LLVTLASHHPADFTPAVHA.S	N	74.65	3674.95	33	6.5	736.002	5	38.38	1490000	F35:6880	2	92	124	Carbamidomethylation	C14:Carbamidomethylation:1000.00	Q91VB8	Q91VB8_MOUSE Alpha globin 1 OS=Mus musculus GN=Hba-a2 PE=1 SV=1	Hba-a2
1	106	Q91VB8	K.TYFPHFDVS(-18.01)HGSAQVK.G	N	74.63	1800.86	16	-0.2	451.222	4	20.14	8050000	F47:3473	21	42	57	Dehydration	S9:Dehydration:26.31	Q91VB8	Q91VB8_MOUSE Alpha globin 1 OS=Mus musculus GN=Hba-a2 PE=1 SV=1	Hba-a2
1	106	Q91VB8	Y.FPHFDVSHGSAQ(+.98)VK.G	N	74.63	1555.74	14	-1.1	778.877	2	17.53	7730000	F32:2880	27	44	57	Deamidation (NQ)	Q12:Deamidation (NQ):1000.00	Q91VB8	Q91VB8_MOUSE Alpha globin 1 OS=Mus musculus GN=Hba-a2 PE=1 SV=1	Hba-a2
1	106	Q91VB8	M.VLSGEDKSNIK(+57.02)AAWGK.I	N	74.62	1758.93	16	-0.3	880.47	2	14.06	1300000	F38:2340	7	2	17	Carbamidomethylation (DHKE X@N-term)	K11:Carbamidomethylation (DHKE X@N-term):83.98	Q91VB8	Q91VB8_MOUSE Alpha globin 1 OS=Mus musculus GN=Hba-a2 PE=1 SV=1	Hba-a2
1	106	Q91VB8	K.VADALANAAGHLDDLPGALSALSDLHAHK(+14.96)LR.V	Y	74.55	3146.61	31	-3.3	630.327	5	38.83	833000	F41:6983	2	63	93	Alpha-amino adipic acid	K29:Alpha-amino adipic acid:1000.00	Q91VB8	Q91VB8_MOUSE Alpha globin 1 OS=Mus musculus GN=Hba-a2 PE=1 SV=1	Hba-a2
1	106	Q91VB8	N.A(+27.99)AGHLDDLPGALSALSDLHAHK.L	N	74.52	2236.12	22	-5.3	560.035	4	33.53	1000000	F40:5889	1	70	91	Formylation	A1:Formylation:140.83	Q91VB8	Q91VB8_MOUSE Alpha globin 1 OS=Mus musculus GN=Hba-a2 PE=1 SV=1	Hba-a2
1	106	Q91VB8	K.A(+42.01)AWGK(+42.01)IGGHGAEYGAEALER.M	N	74.5	2126.02	20	4	1064.02	2	25.03	229000	F30:4353	1	13	32	Acetylation (Protein N-term); Acetylation (K)	A1:Acetylation (Protein N-term):1000.00;K5:Acetylation (K):1000.00	Q91VB8	Q91VB8_MOUSE Alpha globin 1 OS=Mus musculus GN=Hba-a2 PE=1 SV=1	Hba-a2
1	106	Q91VB8	A.LANAAGHLDD(-18.01)LPGALSALSDLHAHK.L	Y	74.48	2488.28	25	2.8	498.665	5	28.79	2950000	F46:4903	13	67	91	Dehydration	D10:Dehydration:10.11	Q91VB8	Q91VB8_MOUSE Alpha globin 1 OS=Mus musculus GN=Hba-a2 PE=1 SV=1	Hba-a2
1	106	Q91VB8	N.V(sub F)KLLSHC(+57.02)LLVTLASHHPADFTPAVHASLDKFLASVSTVLTSK.Y	N	74.48	4510.44	42	-2.2	903.093	5	44.32	2130000	F36:7850	1	99	140	Carbamidomethylation; Mutation	C7:Carbamidomethylation:1000.00	Q91VB8	Q91VB8_MOUSE Alpha globin 1 OS=Mus musculus GN=Hba-a2 PE=1 SV=1	Hba-a2
1	106	Q91VB8	K.LLSHC(+57.02)LLVTLASHHPADFTPAVHASLDKFLASVSTD(sub V)LTSKYR	N	74.48	4618.4	42	-7.8	924.68	5	41.68	1190000	F34:7337	1	101	142	Carbamidomethylation; Mutation	C5:Carbamidomethylation:1000.00	Q91VB8	Q91VB8_MOUSE Alpha globin 1 OS=Mus musculus GN=Hba-a2 PE=1 SV=1	Hba-a2
1	106	Q91VB8	K.LLSHC(+57.02)LLVTLASHHQ(sub P)ADFTPAVHASLDKFLASVSTVLTSK.Y	N	74.43	4314.28	40	1.4	863.865	5	48.55		F34:8592	3	101	140	Carbamidomethylation; Mutation	C5:Carbamidomethylation:1000.00	Q91VB8	Q91VB8_MOUSE Alpha globin 1 OS=Mus musculus GN=Hba-a2 PE=1 SV=1	Hba-a2
1	106	Q91VB8	V.A(+57.02)DALANAAGHLDDLPGALSALSDLHAHK.L	Y	74.32	2820.42	28	-0.7	941.145	3	35.25	622000	F40:6222	2	64	91	Carbamidomethylation (DHKE X@N-term)	A1:Carbamidomethylation (DHKE X@N-term):11.06	Q91VB8	Q91VB8_MOUSE Alpha globin 1 OS=Mus musculus GN=Hba-a2 PE=1 SV=1	Hba-a2
1	106	Q91VB8	K.KVADALANAAGH(+57.02)LD(-18.01)DLPGALSALSDLHAHK.L	Y	74.32	3029.57	30	-2.8	758.397	4	35.96		F45:6158	1	62	91	Carbamidomethylation (DHKE X@N-term); Dehydration	H12:Carbamidomethylation (DHKE X@N-term):20.33;D14:Dehydration:32.22	Q91VB8	Q91VB8_MOUSE Alpha globin 1 OS=Mus musculus GN=Hba-a2 PE=1 SV=1	Hba-a2
1	106	Q91VB8	K.VP(sub A)DALANAAGHLDDLPGALSALSDLHAH.K	Y	74.32	2760.38	28	-5.5	921.13	3	46.03	5650000	F41:8272	5	63	90	Mutation		Q91VB8	Q91VB8_MOUSE Alpha globin 1 OS=Mus musculus GN=Hba-a2 PE=1 SV=1	Hba-a2
1	106	Q91VB8	H.P(+13.98)ADFTPAVHASLDKFLASVSTVLTSK.Y	N	74.3	2715.41	26	-6	906.139	3	52.26	7410000	F35:9413	6	115	140	Proline oxidation to pyroglutamic acid	P1:Proline oxidation to pyroglutamic acid:39.44	Q91VB8	Q91VB8_MOUSE Alpha globin 1 OS=Mus musculus GN=Hba-a2 PE=1 SV=1	Hba-a2
1	106	Q91VB8	K.LLSHC(+57.02)LLVTLASHHP.A	N	74.25	1696.91	15	-0.6	849.461	2	24.33	2980000	F32:4203	3	101	115	Carbamidomethylation	C5:Carbamidomethylation:1000.00	Q91VB8	Q91VB8_MOUSE Alpha globin 1 OS=Mus musculus GN=Hba-a2 PE=1 SV=1	Hba-a2
1	106	Q91VB8	K.LLSHC(+57.02)LLVTLASHHPADFTPAVHASLDKFLASV.S	N	74.2	3566.87	33	-1.5	892.724	4	41.19	3850000	F32:7494	5	101	133	Carbamidomethylation	C5:Carbamidomethylation:1000.00	Q91VB8	Q91VB8_MOUSE Alpha globin 1 OS=Mus musculus GN=Hba-a2 PE=1 SV=1	Hba-a2
1	106	Q91VB8	A.NAAGHLDD(-18.01)LPGALSALSDLHAHK.L	Y	74.2	2304.16	23	0.6	769.062	3	33.19	2810000	F30:5933	24	69	91	Dehydration	D8:Dehydration:0.00	Q91VB8	Q91VB8_MOUSE Alpha globin 1 OS=Mus musculus GN=Hba-a2 PE=1 SV=1	Hba-a2
1	106	Q91VB8	P.HFDVSHGSAQ(+.98)VK.G	N	74.15	1311.62	12	-1.7	438.213	3	20.67	59900	F44:3521	16	46	57	Deamidation (NQ)	Q10:Deamidation (NQ):1000.00	Q91VB8	Q91VB8_MOUSE Alpha globin 1 OS=Mus musculus GN=Hba-a2 PE=1 SV=1	Hba-a2
1	106	Q91VB8	K.Q(sub K)VADALANAAGHLDDLPGALSALSDLHAH.K	Y	74.13	2862.43	29	-0.3	955.149	3	38.73	58300000	F42:6894	7	62	90	Mutation		Q91VB8	Q91VB8_MOUSE Alpha globin 1 OS=Mus musculus GN=Hba-a2 PE=1 SV=1	Hba-a2
1	106	Q91VB8	M.VLSGEDKSNIK(+27.99)AAWGK.I	N	74.13	1729.9	16	-1.5	865.956	2	19.79	4240000	F39:3076	2	2	17	Formylation	K11:Formylation:83.98	Q91VB8	Q91VB8_MOUSE Alpha globin 1 OS=Mus musculus GN=Hba-a2 PE=1 SV=1	Hba-a2
1	106	Q91VB8	K.VADALANAAGHLDDLPGALSALSD(-18.01)LHA.H	Y	74.09	2579.3	27	-9.7	1290.64	2	44.39		F40:7918	1	63	89	Dehydration	D24:Dehydration:11.06	Q91VB8	Q91VB8_MOUSE Alpha globin 1 OS=Mus musculus GN=Hba-a2 PE=1 SV=1	Hba-a2
1	106	Q91VB8	K.AAWGKIGGHGAEY(-2.02)GAEALER.M	N	74.07	2039.98	20	-9.6	1020.99	2	17.45	1150000	F30:2917	2	13	32	2-amino-3-oxo-butanoic_acid	Y13:2-amino-3-oxo-butanoic_acid:1000.00	Q91VB8	Q91VB8_MOUSE Alpha globin 1 OS=Mus musculus GN=Hba-a2 PE=1 SV=1	Hba-a2
1	106	Q91VB8	K.KVADALANAAGHLDDLPGALSALSDLN(sub H)AHK.L	Y	74.03	2967.54	30	2.4	742.894	4	38.04		F46:6613	1	62	91	Mutation		Q91VB8	Q91VB8_MOUSE Alpha globin 1 OS=Mus musculus GN=Hba-a2 PE=1 SV=1	Hba-a2
1	106	Q91VB8	G.KKVAD(+37.95)ALANAAGHLDDLPGALSALSDLHAHK.L	Y	73.99	3156.6	31	-2.7	632.325	5	44.41	2950000	F45:7691	6	61	91	Replacement of 2 protons by calcium	D5:Replacement of 2 protons by calcium:59.58	Q91VB8	Q91VB8_MOUSE Alpha globin 1 OS=Mus musculus GN=Hba-a2 PE=1 SV=1	Hba-a2
1	106	Q91VB8	K.KVADALANAAGHLDD(-18.01)LPGALSA.L	Y	73.97	2071.07	22	-4.8	1036.54	2	33.37	375000	F41:5953	2	62	83	Dehydration	D15:Dehydration:12.28	Q91VB8	Q91VB8_MOUSE Alpha globin 1 OS=Mus musculus GN=Hba-a2 PE=1 SV=1	Hba-a2
1	106	Q91VB8	M.VLSGEDKSNIKAAWGK.I	N	73.97	1701.9	16	-0.9	426.483	4	14.43	124000	F35:2339	14	2	17			Q91VB8	Q91VB8_MOUSE Alpha globin 1 OS=Mus musculus GN=Hba-a2 PE=1 SV=1	Hba-a2
1	106	Q91VB8	K.VADALANAAGHLDD(-18.01)LPGALSALSDLH(+57.02)AHK.L	Y	73.95	2901.47	29	-9.3	581.297	5	37.42	3320000	F43:6607	3	63	91	Dehydration; Carbamidomethylation (DHKE X@N-term)	D14:Dehydration:0.00;H26:Carbamidomethylation (DHKE X@N-term):0.00	Q91VB8	Q91VB8_MOUSE Alpha globin 1 OS=Mus musculus GN=Hba-a2 PE=1 SV=1	Hba-a2
1	106	Q91VB8	K.T(+42.01)Y(+79.97)FPHFDVSHGSAQVK.G	N	73.91	1940.85	16	-5	647.953	3	28.69	465000	F31:4701	3	42	57	Acetylation (N-term); Phosphorylation (STY)	T1:Acetylation (N-term):1000.00;Y2:Phosphorylation (STY):95.63	Q91VB8	Q91VB8_MOUSE Alpha globin 1 OS=Mus musculus GN=Hba-a2 PE=1 SV=1	Hba-a2
1	106	Q91VB8	K.VADALANAAGHLDD(-18.01)LPGALSALSDLHA.H	Y	73.9	2579.3	27	0.5	1290.66	2	46.36	2010000	F46:8136	3	63	89	Dehydration	D14:Dehydration:0.00	Q91VB8	Q91VB8_MOUSE Alpha globin 1 OS=Mus musculus GN=Hba-a2 PE=1 SV=1	Hba-a2
1	106	Q91VB8	N.V(sub F)KLLSHC(+57.02)LLVTLASHHPADFTPAVHASLDK.F	N	73.83	3276.74	30	-2	820.192	4	26.71	2330000	F32:4679	2	99	128	Carbamidomethylation; Mutation	C7:Carbamidomethylation:1000.00	Q91VB8	Q91VB8_MOUSE Alpha globin 1 OS=Mus musculus GN=Hba-a2 PE=1 SV=1	Hba-a2
1	106	Q91VB8	K.VADALANAAGHLDDLPGALSALSDLHAHK(+42.01)LR(+14.02).V	Y	73.79	3187.67	31	1.9	797.927	4	34.48	3060000	F48:6126	4	63	93	Acetylation (K); Methyl ester	K29:Acetylation (K):1000.00;R31:Methyl ester:157.13	Q91VB8	Q91VB8_MOUSE Alpha globin 1 OS=Mus musculus GN=Hba-a2 PE=1 SV=1	Hba-a2
1	106	Q91VB8	K.TYFPH(+15.99)FDVSHGSAQVK.G	N	73.72	1834.86	16	-4.4	918.435	2	18.3		F35:3033	13	42	57	Oxidation (HW)	H5:Oxidation (HW):81.79	Q91VB8	Q91VB8_MOUSE Alpha globin 1 OS=Mus musculus GN=Hba-a2 PE=1 SV=1	Hba-a2
1	106	Q91VB8	A.SFPTTK(+57.02)TYFPHFDVSHGSAQVK.G	N	73.67	2537.23	22	0.9	635.316	4	22.02	1750000	F47:3826	1	36	57	Carbamidomethylation (DHKE X@N-term)	K6:Carbamidomethylation (DHKE X@N-term):23.70	Q91VB8	Q91VB8_MOUSE Alpha globin 1 OS=Mus musculus GN=Hba-a2 PE=1 SV=1	Hba-a2
1	106	Q91VB8	K.AAWGK(+58.01)IGGHGAEYGAEALER.M	N	73.6	2100	20	-2	1051.01	2	22.79	2020000	F28:3896	2	13	32	Carboxymethyl (KW X@N-term)	K5:Carboxymethyl (KW X@N-term):60.92	Q91VB8	Q91VB8_MOUSE Alpha globin 1 OS=Mus musculus GN=Hba-a2 PE=1 SV=1	Hba-a2
1	106	Q91VB8	N.AAGHLD(-18.01)DLPGALSALSDLHAHK.L	N	73.6	2190.12	22	-4	439.029	5	28.72	1460000	F47:5110	8	70	91	Dehydration	D6:Dehydration:0.00	Q91VB8	Q91VB8_MOUSE Alpha globin 1 OS=Mus musculus GN=Hba-a2 PE=1 SV=1	Hba-a2
1	106	Q91VB8	K.TYFPHFD(+57.02)VSHGSAQ(+.98)VK.G	N	73.57	1876.87	16	-3.1	626.63	3	20.9	2090000	F31:3173	4	42	57	Carbamidomethylation (DHKE X@N-term); Deamidation (NQ)	D7:Carbamidomethylation (DHKE X@N-term):8.22;Q14:Deamidation (NQ):1000.00	Q91VB8	Q91VB8_MOUSE Alpha globin 1 OS=Mus musculus GN=Hba-a2 PE=1 SV=1	Hba-a2
1	106	Q91VB8	K.V(+57.02)ADALANAAGHLDDLPGALSALSDLHAHK.L	Y	73.56	2919.48	29	-9.7	974.159	3	37.63	204000	F43:6645	5	63	91	Carbamidomethylation (DHKE X@N-term)	V1:Carbamidomethylation (DHKE X@N-term):8.22	Q91VB8	Q91VB8_MOUSE Alpha globin 1 OS=Mus musculus GN=Hba-a2 PE=1 SV=1	Hba-a2
1	106	Q91VB8	K.KVADALANAAGHLDD(-18.01)LPGALSALSDLHA.H	Y	73.52	2707.39	28	-0.6	677.855	4	40.8		F45:7048	2	62	89	Dehydration	D15:Dehydration:10.11	Q91VB8	Q91VB8_MOUSE Alpha globin 1 OS=Mus musculus GN=Hba-a2 PE=1 SV=1	Hba-a2
1	106	Q91VB8	K.TYFPHFDVSHGSA.Q	N	73.51	1463.65	13	-2.5	732.829	2	22.08	2050000	F44:3789	27	42	54			Q91VB8	Q91VB8_MOUSE Alpha globin 1 OS=Mus musculus GN=Hba-a2 PE=1 SV=1	Hba-a2
1	106	Q91VB8	R.M(+15.99)FASFPTTK(+57.02)TYFPHFDVSHGSAQVK.G	N	73.5	2902.37	25	-3.6	968.462	3	26.99	598000	F31:4366	2	33	57	Oxidation (M); Carbamidomethylation (DHKE X@N-term)	M1:Oxidation (M):1000.00;K9:Carbamidomethylation (DHKE X@N-term):65.97	Q91VB8	Q91VB8_MOUSE Alpha globin 1 OS=Mus musculus GN=Hba-a2 PE=1 SV=1	Hba-a2
1	106	Q91VB8	K.VADALAN(+.98)AAGHLDDLPGALSALSDLHAHKLRVDPVNFK.L	Y	73.5	3932.05	38	-4.9	656.346	6	37.53		F47:6766	2	63	100	Deamidation (NQ)	N7:Deamidation (NQ):142.66	Q91VB8	Q91VB8_MOUSE Alpha globin 1 OS=Mus musculus GN=Hba-a2 PE=1 SV=1	Hba-a2
1	106	Q91VB8	K.IGGHGAEYGAE(+28.03)ALER.M	N	73.48	1556.76	15	-9.7	779.379	2	17.16	567000	F30:2858	2	18	32	Ethylation	E11:Ethylation:36.12	Q91VB8	Q91VB8_MOUSE Alpha globin 1 OS=Mus musculus GN=Hba-a2 PE=1 SV=1	Hba-a2
1	106	Q91VB8	R.MFASFPTTKTY(+162.05)FPHFDVSHGSAQVK.G	N	73.46	2991.41	25	6.3	998.151	3	27.24	401000	F35:4763	6	33	57	Hexose (NSY)	Y11:Hexose (NSY):3.95	Q91VB8	Q91VB8_MOUSE Alpha globin 1 OS=Mus musculus GN=Hba-a2 PE=1 SV=1	Hba-a2
1	106	Q91VB8	L.SHC(+57.02)LLVTLASHHPADFTPAVH.A	N	73.4	2309.14	21	-6.8	578.288	4	24.3	917000	F45:3969	1	103	123	Carbamidomethylation	C3:Carbamidomethylation:1000.00	Q91VB8	Q91VB8_MOUSE Alpha globin 1 OS=Mus musculus GN=Hba-a2 PE=1 SV=1	Hba-a2
1	106	Q91VB8	A.GHLDDLPGALSALSDLHAH.K	N	73.4	1937.96	19	-4.2	969.983	2	32.31	1110000	F36:5655	5	72	90			Q91VB8	Q91VB8_MOUSE Alpha globin 1 OS=Mus musculus GN=Hba-a2 PE=1 SV=1	Hba-a2
1	106	Q91VB8	K.T(+79.97)Y(+31.99)FPHFDVSHGSAQVK.G	N	73.39	1930.83	16	7	644.62	3	28.84	15600000	F45:4825	8	42	57	Phosphorylation (STY); Dihydroxy	T1:Phosphorylation (STY):103.79;Y2:Dihydroxy:8.14	Q91VB8	Q91VB8_MOUSE Alpha globin 1 OS=Mus musculus GN=Hba-a2 PE=1 SV=1	Hba-a2
1	106	Q91VB8	K.IGGHGE(sub A)EYGAEALER.M	N	73.34	1586.73	15	1.4	794.375	2	17.64	485000	F46:2818	3	18	32	Mutation		Q91VB8	Q91VB8_MOUSE Alpha globin 1 OS=Mus musculus GN=Hba-a2 PE=1 SV=1	Hba-a2
1	106	Q91VB8	K.KVADALAN(+.98)AAGHLDDLPGALSALSD(+57.02)LHAHK.L	Y	73.32	3048.56	30	8.8	610.725	5	33.07	4970000	F38:5916	1	62	91	Deamidation (NQ); Carbamidomethylation (DHKE X@N-term)	N8:Deamidation (NQ):1000.00;D25:Carbamidomethylation (DHKE X@N-term):101.49	Q91VB8	Q91VB8_MOUSE Alpha globin 1 OS=Mus musculus GN=Hba-a2 PE=1 SV=1	Hba-a2
1	106	Q91VB8	K.KVADALANAAGHLDDLPGALSALSDLHAH.K	Y	73.2	2862.46	29	-3.9	716.62	4	38.53	101000000	F47:6952	13	62	90			Q91VB8	Q91VB8_MOUSE Alpha globin 1 OS=Mus musculus GN=Hba-a2 PE=1 SV=1	Hba-a2
1	106	Q91VB8	K.VADALANAAGHLDDLPGALSALSDLHAHC(+57.02)(sub K)LR.V	Y	73.07	3163.58	31	5.7	1055.54	3	36.99		F25:6563	2	63	93	Carbamidomethylation; Mutation	C29:Carbamidomethylation:1000.00	Q91VB8	Q91VB8_MOUSE Alpha globin 1 OS=Mus musculus GN=Hba-a2 PE=1 SV=1	Hba-a2
1	106	Q91VB8	K.KVADALANAAGHLDDLPGALSALSDLHAHK(+108.02)LRVDPVN.F	Y	73.05	3892.02	37	3.2	779.414	5	40.54	9500000	F46:7088	5	62	98	HydroxymethylOP	K30:HydroxymethylOP:ï¿½	Q91VB8	Q91VB8_MOUSE Alpha globin 1 OS=Mus musculus GN=Hba-a2 PE=1 SV=1	Hba-a2
1	106	Q91VB8	A.NAAGHLDDLPGALSALSDLHAH(+57.02)K.L	Y	73	2379.19	23	-9	794.064	3	34.87	585000	F43:6133	1	69	91	Carbamidomethylation (DHKE X@N-term)	H22:Carbamidomethylation (DHKE X@N-term):0.00	Q91VB8	Q91VB8_MOUSE Alpha globin 1 OS=Mus musculus GN=Hba-a2 PE=1 SV=1	Hba-a2
1	106	Q91VB8	K.VADALANAAGHLDDLH(sub P)GALSALSDLHAHK.L	Y	72.95	2902.47	29	-1.9	726.623	4	41.2	1520000	F46:7207	9	63	91	Mutation		Q91VB8	Q91VB8_MOUSE Alpha globin 1 OS=Mus musculus GN=Hba-a2 PE=1 SV=1	Hba-a2
1	106	Q91VB8	K.KVADALANAAGHLDDLPGALSALSDLHAHK(+31.99).L	Y	72.84	3022.55	30	-1	756.643	4	38.06	31200000	F45:6547	3	62	91	Dihydroxy	K30:Dihydroxy:143.78	Q91VB8	Q91VB8_MOUSE Alpha globin 1 OS=Mus musculus GN=Hba-a2 PE=1 SV=1	Hba-a2
1	106	Q91VB8	K.LLSHC(+57.02)LLVTLASHHPADFTPAVHAS(-2.02)L.D	N	72.79	2804.44	26	5.6	702.122	4	29.21	4780000	F35:5146	1	101	126	Carbamidomethylation; 2-amino-3-oxo-butanoic_acid	C5:Carbamidomethylation:1000.00;S25:2-amino-3-oxo-butanoic_acid:23.64	Q91VB8	Q91VB8_MOUSE Alpha globin 1 OS=Mus musculus GN=Hba-a2 PE=1 SV=1	Hba-a2
1	106	Q91VB8	K.VADALAN(+.98)AAGH(+15.99)LDDLPGALSALSDLHAHK.L	Y	72.78	2879.44	29	-3.1	576.894	5	42.34	2200000	F40:7550	2	63	91	Deamidation (NQ); Oxidation (HW)	N7:Deamidation (NQ):1000.00;H11:Oxidation (HW):107.20	Q91VB8	Q91VB8_MOUSE Alpha globin 1 OS=Mus musculus GN=Hba-a2 PE=1 SV=1	Hba-a2
1	106	Q91VB8	H.PADFTPAVHASLDKFLASVSTVLTSKYR	N	72.78	3020.6	28	0.3	605.127	5	48.49	265000	F36:8600	2	115	142			Q91VB8	Q91VB8_MOUSE Alpha globin 1 OS=Mus musculus GN=Hba-a2 PE=1 SV=1	Hba-a2
1	106	Q91VB8	K.TYFPHFDVSHGSAQVKG(+88.00)HGKK.V	N	72.77	2414.16	21	8.3	483.843	5	15.26	1760000	F47:2557	1	42	62	3-sulfanylpropanoyl	G17:3-sulfanylpropanoyl:0.00	Q91VB8	Q91VB8_MOUSE Alpha globin 1 OS=Mus musculus GN=Hba-a2 PE=1 SV=1	Hba-a2
1	106	Q91VB8	K.LLSHC(+57.02)LLVTLAS(+42.01)HHPADFTPAVHASLDK.F	N	72.62	3091.59	28	-3.1	619.324	5	29.59	660000	F31:4873	1	101	128	Carbamidomethylation; Acetylation (TSCYH)	C5:Carbamidomethylation:1000.00;S12:Acetylation (TSCYH):0.00	Q91VB8	Q91VB8_MOUSE Alpha globin 1 OS=Mus musculus GN=Hba-a2 PE=1 SV=1	Hba-a2
1	106	Q91VB8	A.VHASLDKFLASVSTVLTSK.Y	N	72.61	2002.11	19	-6.1	668.373	3	37.47	132000	F36:6610	2	122	140			Q91VB8	Q91VB8_MOUSE Alpha globin 1 OS=Mus musculus GN=Hba-a2 PE=1 SV=1	Hba-a2
1	106	Q91VB8	K.KVADALANAAGHLDDLPGALSALSDLH(+14.02)AHK.L	Y	72.61	3004.57	30	-9.7	752.143	4	39.51	578000	F37:7075	5	62	91	Methylation	H27:Methylation:71.27	Q91VB8	Q91VB8_MOUSE Alpha globin 1 OS=Mus musculus GN=Hba-a2 PE=1 SV=1	Hba-a2
1	106	Q91VB8	G.HLDD(-18.01)LPGALSALSDLHAHK.L	N	72.61	1991.02	19	-4.1	498.761	4	30.41	6400000	F40:5293	19	73	91	Dehydration	D4:Dehydration:12.28	Q91VB8	Q91VB8_MOUSE Alpha globin 1 OS=Mus musculus GN=Hba-a2 PE=1 SV=1	Hba-a2
1	106	Q91VB8	R.VDPVNFKLLSHC(+57.02)LLVTLASHHPADFTPAVHASLDK.F	N	72.6	3849	35	-1.1	642.507	6	38.35	27800000	F32:6961	2	94	128	Carbamidomethylation	C12:Carbamidomethylation:1000.00	Q91VB8	Q91VB8_MOUSE Alpha globin 1 OS=Mus musculus GN=Hba-a2 PE=1 SV=1	Hba-a2
1	106	Q91VB8	K.LLSHC(+57.02)LLVTLASHHPADFTPAVHASLDKFLASVSTVLTSKY(+15.99)R	N	72.59	4618.44	42	0.8	660.784	7	44.31	6990000	F36:7849	2	101	142	Carbamidomethylation; Hydroxylation	C5:Carbamidomethylation:1000.00;Y41:Hydroxylation:104.25	Q91VB8	Q91VB8_MOUSE Alpha globin 1 OS=Mus musculus GN=Hba-a2 PE=1 SV=1	Hba-a2
1	106	Q91VB8	A.SHHPADFTPAVHASLD(-18.01)K.F	N	72.59	1810.88	17	0	453.726	4	14.57	1670000	F39:2088	2	112	128	Dehydration	D16:Dehydration:22.85	Q91VB8	Q91VB8_MOUSE Alpha globin 1 OS=Mus musculus GN=Hba-a2 PE=1 SV=1	Hba-a2
1	106	Q91VB8	K.LLSHC(+57.02)LLVTLASHH(+57.02)PADFTPAVHASLDKFLASVSTVLTSK.Y	N	72.58	4340.3	40	-7.6	869.06	5	44.77	2600000	F36:7932	4	101	140	Carbamidomethylation; Carbamidomethylation (DHKE X@N-term)	C5:Carbamidomethylation:1000.00;H14:Carbamidomethylation (DHKE X@N-term):23.02	Q91VB8	Q91VB8_MOUSE Alpha globin 1 OS=Mus musculus GN=Hba-a2 PE=1 SV=1	Hba-a2
1	106	Q91VB8	K.KVADALANAAGHLDD(+21.98)LPGALSAL.S	Y	72.58	2224.15	23	-2.8	742.387	3	40.78	1550000	F40:7266	3	62	84	Sodium adduct	D15:Sodium adduct:14.02	Q91VB8	Q91VB8_MOUSE Alpha globin 1 OS=Mus musculus GN=Hba-a2 PE=1 SV=1	Hba-a2
1	106	Q91VB8	G.HLDDLPGALSALSDLHAHQ(sub K).L	N	72.5	2009	19	3.7	1005.51	2	27.04	787000	F37:4729	16	73	91	Mutation		Q91VB8	Q91VB8_MOUSE Alpha globin 1 OS=Mus musculus GN=Hba-a2 PE=1 SV=1	Hba-a2
1	106	Q91VB8	L.LSHC(+57.02)LLVTLASHHPADFTPAVHASLDK.F	N	72.5	2936.5	27	-0.4	588.306	5	27.69	2650000	F30:4866	8	102	128	Carbamidomethylation	C4:Carbamidomethylation:1000.00	Q91VB8	Q91VB8_MOUSE Alpha globin 1 OS=Mus musculus GN=Hba-a2 PE=1 SV=1	Hba-a2
1	106	Q91VB8	D.A(+210.99)LANAAGHLDDLPGALSALSDLHAHK.L	Y	72.49	2788.32	26	-6.5	930.44	3	44.03	364000	F42:7841	4	66	91	Tri nitro benzene	A1:Tri nitro benzene:189.14	Q91VB8	Q91VB8_MOUSE Alpha globin 1 OS=Mus musculus GN=Hba-a2 PE=1 SV=1	Hba-a2
1	106	Q91VB8	A.DFT(-18.01)PAVHASLDKFLASVSTVLTSK.Y	N	72.47	2515.33	24	-1.7	629.839	4	48.25	806000	F32:8778	2	117	140	Dehydration	T3:Dehydration:6.59	Q91VB8	Q91VB8_MOUSE Alpha globin 1 OS=Mus musculus GN=Hba-a2 PE=1 SV=1	Hba-a2
1	106	Q91VB8	K.VP(sub A)DALANAAGHLDDLPGALSALSDLH.A	Y	72.46	2552.29	26	-5	1277.14	2	49.47	149000	F40:8818	1	63	88	Mutation		Q91VB8	Q91VB8_MOUSE Alpha globin 1 OS=Mus musculus GN=Hba-a2 PE=1 SV=1	Hba-a2
1	106	Q91VB8	K.AAW(+15.99)GK(+57.02)IGGHGAEYGAEALER.M	N	72.45	2115.01	20	-6.1	706.007	3	16.47	395000	F29:2705	1	13	32	Oxidation (HW); Carbamidomethylation (DHKE X@N-term)	W3:Oxidation (HW):104.62;K5:Carbamidomethylation (DHKE X@N-term):25.18	Q91VB8	Q91VB8_MOUSE Alpha globin 1 OS=Mus musculus GN=Hba-a2 PE=1 SV=1	Hba-a2
1	106	Q91VB8	S.HC(+57.02)LLVTLASHHPADFTPAVHASLN(sub D)KFLASVSTVLTSK.Y	N	72.44	3969.09	37	4.7	993.285	4	42.68		F35:7679	1	104	140	Carbamidomethylation; Mutation	C2:Carbamidomethylation:1000.00	Q91VB8	Q91VB8_MOUSE Alpha globin 1 OS=Mus musculus GN=Hba-a2 PE=1 SV=1	Hba-a2
1	106	Q91VB8	K.TYFPHFDVSHGSAQVKGHGK(+6.02)K.V	N	72.42	2332.18	21	-7.2	467.44	5	18.13	435000	F48:3050	1	42	62	SILAC K6	K20:SILAC K6:8.69	Q91VB8	Q91VB8_MOUSE Alpha globin 1 OS=Mus musculus GN=Hba-a2 PE=1 SV=1	Hba-a2
1	106	Q91VB8	S.HHPADFTPAVHASLDK.F	N	72.39	1741.85	16	0.4	436.471	4	13.49		F40:2096	2	113	128			Q91VB8	Q91VB8_MOUSE Alpha globin 1 OS=Mus musculus GN=Hba-a2 PE=1 SV=1	Hba-a2
1	106	Q91VB8	K.LLSHC(+57.02)LLVTLASHHP(+13.98)ADFTPAVHASLDK.F	N	72.38	3063.56	28	0.7	766.898	4	32.9	1590000	F31:5512	17	101	128	Carbamidomethylation; Proline oxidation to pyroglutamic acid	C5:Carbamidomethylation:1000.00;P15:Proline oxidation to pyroglutamic acid:28.79	Q91VB8	Q91VB8_MOUSE Alpha globin 1 OS=Mus musculus GN=Hba-a2 PE=1 SV=1	Hba-a2
1	106	Q91VB8	K.AAW(+15.99)GKIGGHGAEYGAEALER.M	N	72.37	2057.99	20	-8.9	1029.99	2	17.4	383000	F30:2908	11	13	32	Oxidation (HW)	W3:Oxidation (HW):167.75	Q91VB8	Q91VB8_MOUSE Alpha globin 1 OS=Mus musculus GN=Hba-a2 PE=1 SV=1	Hba-a2
1	106	Q91VB8	K.I(+68.06)GGHGAEYGAEALER.M	N	72.36	1596.79	15	7.6	799.408	2	27.15	3410000	F27:4813	7	18	32	Piperidination	I1:Piperidination:1000.00	Q91VB8	Q91VB8_MOUSE Alpha globin 1 OS=Mus musculus GN=Hba-a2 PE=1 SV=1	Hba-a2
1	106	Q91VB8	K.KVADALAN(+.98)AAGH(+15.99)LDDLPGALSALSDLHAHK.L	Y	72.32	3007.54	30	-3.8	752.888	4	34.57		F40:6088	1	62	91	Deamidation (NQ); Oxidation (HW)	N8:Deamidation (NQ):1000.00;H12:Oxidation (HW):118.22	Q91VB8	Q91VB8_MOUSE Alpha globin 1 OS=Mus musculus GN=Hba-a2 PE=1 SV=1	Hba-a2
1	106	Q91VB8	K.VADALANAAGHLDDLPGALSALSDLHAD(sub H)K.L	Y	72.31	2840.43	29	-2.4	947.815	3	40.6		F39:7038	4	63	91	Mutation		Q91VB8	Q91VB8_MOUSE Alpha globin 1 OS=Mus musculus GN=Hba-a2 PE=1 SV=1	Hba-a2
1	106	Q91VB8	K.KVADALANAAGHLDDLPGALSALSDLHAHKLR(-42.02).V	Y	72.28	3217.72	32	2.2	805.439	4	32.37	1110000	F26:6098	1	62	93	Ornithine from Arginine	R32:Ornithine from Arginine:1000.00	Q91VB8	Q91VB8_MOUSE Alpha globin 1 OS=Mus musculus GN=Hba-a2 PE=1 SV=1	Hba-a2
1	106	Q91VB8	K.VAD(+14.02)ALANAAGHLDDLPGALSALSDLHAHK.L	Y	72.24	2876.48	29	2.7	959.836	3	36.75	1850000	F46:6362	7	63	91	Methyl ester	D3:Methyl ester:27.65	Q91VB8	Q91VB8_MOUSE Alpha globin 1 OS=Mus musculus GN=Hba-a2 PE=1 SV=1	Hba-a2
1	106	Q91VB8	K.KVADALANAAGHLDD(-18.01)LPGAL.S	Y	72.24	1913	20	-3.8	957.504	2	33.76	1090000	F40:5933	3	62	81	Dehydration	D15:Dehydration:9.34	Q91VB8	Q91VB8_MOUSE Alpha globin 1 OS=Mus musculus GN=Hba-a2 PE=1 SV=1	Hba-a2
1	106	Q91VB8	R.M(+15.99)FAS(+162.05)FPTTKTYFPHFDVSHGSAQVK.G	N	72.19	3007.41	25	-1.2	752.858	4	26.85	5610000	F31:4337	6	33	57	Oxidation (M); Hexose (NSY)	M1:Oxidation (M):1000.00;S4:Hexose (NSY):25.93	Q91VB8	Q91VB8_MOUSE Alpha globin 1 OS=Mus musculus GN=Hba-a2 PE=1 SV=1	Hba-a2
1	106	Q91VB8	F.P(+15.99)TTKTYFPHFDVSHGSAQVK.G	N	72.18	2262.11	20	1.6	566.535	4	23.25		F46:3864	1	38	57	Hydroxylation	P1:Hydroxylation:13.38	Q91VB8	Q91VB8_MOUSE Alpha globin 1 OS=Mus musculus GN=Hba-a2 PE=1 SV=1	Hba-a2
1	106	Q91VB8	L.SHC(+57.02)LLVTLASHHPADFTPAVHA.S	N	72.16	2380.17	22	1.9	794.4	3	24.94	394000	F46:4184	4	103	124	Carbamidomethylation	C3:Carbamidomethylation:1000.00	Q91VB8	Q91VB8_MOUSE Alpha globin 1 OS=Mus musculus GN=Hba-a2 PE=1 SV=1	Hba-a2
1	106	Q91VB8	K.K(+27.99)(+57.02)VADALANAAGHLDDLPGALSALSDLHAHK.L	Y	72.09	3075.57	30	3.8	616.124	5	41.78	245000	F45:7226	2	62	91	Formylation; Carbamidomethylation (DHKE X@N-term)	K1:Formylation:128.12;K1:Carbamidomethylation (DHKE X@N-term):12.33	Q91VB8	Q91VB8_MOUSE Alpha globin 1 OS=Mus musculus GN=Hba-a2 PE=1 SV=1	Hba-a2
1	106	Q91VB8	V.TLASHHPADFTPAVHASLDK.F	N	72.07	2114.05	20	-0.8	529.52	4	16.36	735000	F36:2652	14	109	128			Q91VB8	Q91VB8_MOUSE Alpha globin 1 OS=Mus musculus GN=Hba-a2 PE=1 SV=1	Hba-a2
1	106	Q91VB8	V.ADALANAAGHLDDLPGALSALSDLHAHQ(sub K).L	Y	72.04	2763.36	28	-1.3	922.125	3	34.79	758000	F42:6166	16	64	91	Mutation		Q91VB8	Q91VB8_MOUSE Alpha globin 1 OS=Mus musculus GN=Hba-a2 PE=1 SV=1	Hba-a2
1	106	Q91VB8	K.VADALANAAGHQ(sub L)DDLPGALSALSDLHAHK.L	Y	72.03	2877.44	29	-9.8	960.144	3	36.57		F44:6428	3	63	91	Mutation		Q91VB8	Q91VB8_MOUSE Alpha globin 1 OS=Mus musculus GN=Hba-a2 PE=1 SV=1	Hba-a2
1	106	Q91VB8	H.GKKVAA(sub D)ALANAAGHLDDLPGALSALSDLHAHK.L	Y	72.01	3131.68	32	-9.4	627.338	5	39.51	893000	F46:6895	1	60	91	Mutation		Q91VB8	Q91VB8_MOUSE Alpha globin 1 OS=Mus musculus GN=Hba-a2 PE=1 SV=1	Hba-a2
1	106	Q91VB8	K.VADALANAAGHLDDLPGALSALSN(sub D)LHAHK.L	Y	72	2861.48	29	1	954.834	3	34.25	860000	F48:6082	1	63	91	Mutation		Q91VB8	Q91VB8_MOUSE Alpha globin 1 OS=Mus musculus GN=Hba-a2 PE=1 SV=1	Hba-a2
1	106	Q91VB8	K.KVADALANAAGHLDD(-18.01).L	Y	71.96	1461.72	15	3.3	731.87	2	32.98	18200000	F46:5704	46	62	76	Dehydration	D15:Dehydration:0.00	Q91VB8	Q91VB8_MOUSE Alpha globin 1 OS=Mus musculus GN=Hba-a2 PE=1 SV=1	Hba-a2
1	106	Q91VB8	K.F(+27.99)LASVSTVLTSK.Y	N	71.93	1279.7	12	-3.1	640.856	2	47.78	124000	F32:8694	6	129	140	Formylation	F1:Formylation:103.78	Q91VB8	Q91VB8_MOUSE Alpha globin 1 OS=Mus musculus GN=Hba-a2 PE=1 SV=1	Hba-a2
1	106	Q91VB8	A.DALAN(+162.05)AAGHLDDLPGALSALSDLHAHK.L	Y	71.91	2854.41	27	8.4	714.616	4	42.29	2250000	F38:7620	3	65	91	Hexose (NSY)	N5:Hexose (NSY):67.11	Q91VB8	Q91VB8_MOUSE Alpha globin 1 OS=Mus musculus GN=Hba-a2 PE=1 SV=1	Hba-a2
1	106	Q91VB8	T.TK(+40.03)TYFPHFDVSHGSAQVK.G	N	71.91	2088.04	18	-2.6	523.017	4	19.65	1180000	F30:3315	4	40	57	Propionaldehyde +40	K2:Propionaldehyde +40:61.26	Q91VB8	Q91VB8_MOUSE Alpha globin 1 OS=Mus musculus GN=Hba-a2 PE=1 SV=1	Hba-a2
1	106	Q91VB8	A.LAN(+.98)AAGHLDDLPGALSALSDLHAHK.L	Y	71.89	2507.28	25	9	836.774	3	32.09	3800000	F39:5422	25	67	91	Deamidation (NQ)	N3:Deamidation (NQ):1000.00	Q91VB8	Q91VB8_MOUSE Alpha globin 1 OS=Mus musculus GN=Hba-a2 PE=1 SV=1	Hba-a2
1	106	Q91VB8	H.L(+233.05)DDLPGALSALSDLHAHK.L	N	71.86	2105.03	18	-5.9	527.26	4	39.45	2100000	F45:6805	2	74	91	5-dimethylaminonaphthalene-1-sulfonyl	L1:5-dimethylaminonaphthalene-1-sulfonyl:166.42	Q91VB8	Q91VB8_MOUSE Alpha globin 1 OS=Mus musculus GN=Hba-a2 PE=1 SV=1	Hba-a2
1	106	Q91VB8	S.H(+88.00)C(+57.02)LLVTLASHHPADFTPAVHASLDK.F	N	71.77	2824.38	25	-2.1	565.882	5	26.43	477000	F43:4520	3	104	128	3-sulfanylpropanoyl; Carbamidomethylation	H1:3-sulfanylpropanoyl:8.22;C2:Carbamidomethylation:1000.00	Q91VB8	Q91VB8_MOUSE Alpha globin 1 OS=Mus musculus GN=Hba-a2 PE=1 SV=1	Hba-a2
1	106	Q91VB8	V.ADALANAAGHLDDLPGALSALSDLH.A	Y	71.77	2427.2	25	-0.3	1214.61	2	42.74	367000	F36:7563	2	64	88			Q91VB8	Q91VB8_MOUSE Alpha globin 1 OS=Mus musculus GN=Hba-a2 PE=1 SV=1	Hba-a2
1	106	Q91VB8	N.AAGHLDDLPGALSALSDLHAHQ(sub K).L	N	71.71	2208.09	22	1.8	737.039	3	34.92	11200000	F42:6192	47	70	91	Mutation		Q91VB8	Q91VB8_MOUSE Alpha globin 1 OS=Mus musculus GN=Hba-a2 PE=1 SV=1	Hba-a2
1	106	Q91VB8	N.AAGHLDDLPGALSALSDLHAHK(+57.02)LR.V	N	71.68	2534.34	24	-1.8	507.873	5	27.69		F44:4808	1	70	93	Carbamidomethylation (DHKE X@N-term)	K22:Carbamidomethylation (DHKE X@N-term):12.28	Q91VB8	Q91VB8_MOUSE Alpha globin 1 OS=Mus musculus GN=Hba-a2 PE=1 SV=1	Hba-a2
1	106	Q91VB8	T.Y(+329.05)FPHFDVSHGSAQVK.G	N	71.58	2046.87	15	9.2	1024.45	2	20.53	3630000	F35:3468	27	43	57	Phosphoadenosine	Y1:Phosphoadenosine:73.31	Q91VB8	Q91VB8_MOUSE Alpha globin 1 OS=Mus musculus GN=Hba-a2 PE=1 SV=1	Hba-a2
1	106	Q91VB8	L.SALSDLHAHK.L	N	71.57	1077.56	10	-9.9	539.78	2	38	1050000	F43:6714	228	82	91			Q91VB8	Q91VB8_MOUSE Alpha globin 1 OS=Mus musculus GN=Hba-a2 PE=1 SV=1	Hba-a2
1	106	Q91VB8	F.TPAVHASLDKFLASVSTVLTSK(+163.05).Y	N	71.55	2434.29	22	-8.4	1218.14	2	40.89	741000	F34:7189	2	119	140	Phenethyl isothiocyanate	K22:Phenethyl isothiocyanate:201.97	Q91VB8	Q91VB8_MOUSE Alpha globin 1 OS=Mus musculus GN=Hba-a2 PE=1 SV=1	Hba-a2
1	106	Q91VB8	K.VADALANAAGHLDDLPGALSALSDLHAH(+15.99)KLR.V	Y	71.54	3147.64	31	-0.1	1050.22	3	37.27	477000	F48:6658	2	63	93	Oxidation (HW)	H28:Oxidation (HW):22.85	Q91VB8	Q91VB8_MOUSE Alpha globin 1 OS=Mus musculus GN=Hba-a2 PE=1 SV=1	Hba-a2
1	106	Q91VB8	K.K(+42.01)(+42.01)VADALANAAGHLDDLPGALSALSDLHAHK.L	Y	71.54	3074.58	30	-8.7	615.918	5	47.1	266000	F46:8269	2	62	91	Acetylation (N-term); Acetylation (K)	K1:Acetylation (N-term):1000.00;K1:Acetylation (K):161.17	Q91VB8	Q91VB8_MOUSE Alpha globin 1 OS=Mus musculus GN=Hba-a2 PE=1 SV=1	Hba-a2
1	106	Q91VB8	K.IGGHD(sub G)AEYGAEALER.M	N	71.51	1586.73	15	-0.9	794.373	2	16.07	133000	F43:2625	1	18	32	Mutation		Q91VB8	Q91VB8_MOUSE Alpha globin 1 OS=Mus musculus GN=Hba-a2 PE=1 SV=1	Hba-a2
1	106	Q91VB8	K.FLASVSTVLTSK.Y	N	71.49	1251.71	12	0.3	626.861	2	57.08	4630000	F35:10243	124	129	140			Q91VB8	Q91VB8_MOUSE Alpha globin 1 OS=Mus musculus GN=Hba-a2 PE=1 SV=1	Hba-a2
1	106	Q91VB8	K.LLSHC(+57.02)LLVTLASHHPADFTPAVHASLDK(+42.01)FLASVSTVLTSK.Y	N	71.49	4325.29	40	-3	721.886	6	48.48	2090000	F36:8597	2	101	140	Carbamidomethylation; Acetylation (K)	C5:Carbamidomethylation:1000.00;K28:Acetylation (K):64.17	Q91VB8	Q91VB8_MOUSE Alpha globin 1 OS=Mus musculus GN=Hba-a2 PE=1 SV=1	Hba-a2
1	106	Q91VB8	A.GHLDDLPGALSALSDLHAHK(+27.99)LR.V	N	71.48	2363.23	22	-4.8	591.813	4	31.71	149000	F45:5356	1	72	93	Formylation	K20:Formylation:120.80	Q91VB8	Q91VB8_MOUSE Alpha globin 1 OS=Mus musculus GN=Hba-a2 PE=1 SV=1	Hba-a2
1	106	Q91VB8	K.KVADALANAAGHL(-.98).D	Y	71.45	1248.69	13	1.9	625.355	2	19.07	3060000	F27:3218	2	62	74	Amidation	L13:Amidation:1000.00	Q91VB8	Q91VB8_MOUSE Alpha globin 1 OS=Mus musculus GN=Hba-a2 PE=1 SV=1	Hba-a2
1	106	Q91VB8	K.TYFPHFDVSHD(sub G)SAQVK.G	N	71.45	1876.87	16	-4	939.441	2	23.25	1130000	F31:3635	12	42	57	Mutation		Q91VB8	Q91VB8_MOUSE Alpha globin 1 OS=Mus musculus GN=Hba-a2 PE=1 SV=1	Hba-a2
1	106	Q91VB8	K.KVADALANAAGHLDDLPGALSAL.S	Y	71.42	2202.16	23	2.3	1102.09	2	40.84	2440000	F37:7311	33	62	84			Q91VB8	Q91VB8_MOUSE Alpha globin 1 OS=Mus musculus GN=Hba-a2 PE=1 SV=1	Hba-a2
1	106	Q91VB8	K.LLSHC(+57.02)LLVTLASHHPAD(+57.02)FTPAVHASLDKFLASVSTVLTSK.Y	N	71.39	4340.3	40	-6.1	724.386	6	45.04	6150000	F36:7980	4	101	140	Carbamidomethylation; Carbamidomethylation (DHKE X@N-term)	C5:Carbamidomethylation:1000.00;D17:Carbamidomethylation (DHKE X@N-term):13.91	Q91VB8	Q91VB8_MOUSE Alpha globin 1 OS=Mus musculus GN=Hba-a2 PE=1 SV=1	Hba-a2
1	106	Q91VB8	K.IGGHGAEYGAEALER(+44.03).M	N	71.37	1572.75	15	-5.2	787.38	2	15.26	1610000	F29:2491	9	18	32	Ethanolation (KR)	R15:Ethanolation (KR):1000.00	Q91VB8	Q91VB8_MOUSE Alpha globin 1 OS=Mus musculus GN=Hba-a2 PE=1 SV=1	Hba-a2
1	106	Q91VB8	K.KVADALANAAGHLDDLH(sub P)GALSALSDLHAHK.L	Y	71.34	3030.56	30	-7.2	607.116	5	38.77	763000	F47:6996	3	62	91	Mutation		Q91VB8	Q91VB8_MOUSE Alpha globin 1 OS=Mus musculus GN=Hba-a2 PE=1 SV=1	Hba-a2
1	106	Q91VB8	K.I(+57.02)GGHGAEYGAEALER.M	N	71.25	1585.75	15	0.5	529.59	3	15.22		F47:2550	5	18	32	Carbamidomethylation (DHKE X@N-term)	I1:Carbamidomethylation (DHKE X@N-term):0.00	Q91VB8	Q91VB8_MOUSE Alpha globin 1 OS=Mus musculus GN=Hba-a2 PE=1 SV=1	Hba-a2
1	106	Q91VB8	K.TYFPHFDVSHGSAQV.K	N	71.21	1690.77	15	-4.9	846.39	2	24.78	935000	F36:4210	6	42	56			Q91VB8	Q91VB8_MOUSE Alpha globin 1 OS=Mus musculus GN=Hba-a2 PE=1 SV=1	Hba-a2
1	106	Q91VB8	K.K(+88.00)VADALANAAGHLDDLPGALSALSDLHAHK.L	Y	71.21	3078.56	30	-6.6	770.641	4	37.62	603000	F42:6686	1	62	91	3-sulfanylpropanoyl	K1:3-sulfanylpropanoyl:0.00	Q91VB8	Q91VB8_MOUSE Alpha globin 1 OS=Mus musculus GN=Hba-a2 PE=1 SV=1	Hba-a2
1	106	Q91VB8	K.LLSHC(+57.02)LLVTLASHHPADFTPAVHASLDKFLA.S	N	71.13	3380.77	31	-2.6	846.198	4	35.98	52400000	F32:6513	15	101	131	Carbamidomethylation	C5:Carbamidomethylation:1000.00	Q91VB8	Q91VB8_MOUSE Alpha globin 1 OS=Mus musculus GN=Hba-a2 PE=1 SV=1	Hba-a2
1	106	Q91VB8	K.VADALANAAGHLDDLP(+31.99)GALSALSDLHAHK.L	Y	71.12	2894.45	29	-1.6	579.897	5	40.79	552000	F41:7342	13	63	91	Dihydroxy	P16:Dihydroxy:65.91	Q91VB8	Q91VB8_MOUSE Alpha globin 1 OS=Mus musculus GN=Hba-a2 PE=1 SV=1	Hba-a2
1	106	Q91VB8	D.LPGALS(-18.01)ALSDLHAHK.L	N	71.12	1510.83	15	1.2	378.714	4	20.73	9290000	F47:3586	5	77	91	Dehydration	S6:Dehydration:23.32	Q91VB8	Q91VB8_MOUSE Alpha globin 1 OS=Mus musculus GN=Hba-a2 PE=1 SV=1	Hba-a2
1	106	Q91VB8	K.LLSN(sub H)C(+57.02)LLVTLASHHPADFTPAVHASLDK.F	N	71.11	3026.56	28	1.3	606.321	5	33.08	1050000	F29:5972	2	101	128	Carbamidomethylation; Mutation	C5:Carbamidomethylation:1000.00	Q91VB8	Q91VB8_MOUSE Alpha globin 1 OS=Mus musculus GN=Hba-a2 PE=1 SV=1	Hba-a2
1	106	Q91VB8	K.KVADALANAAGHLDDLPGALSALSD(+31.97)LHAHK.L	Y	71.06	3022.53	30	-9.2	1008.51	3	39.2	215000	F44:6911	7	62	91	Persulfide	D25:Persulfide:88.25	Q91VB8	Q91VB8_MOUSE Alpha globin 1 OS=Mus musculus GN=Hba-a2 PE=1 SV=1	Hba-a2
1	106	Q91VB8	K.LLSHC(+57.02)LLVTLASHH.P	N	71.05	1599.86	14	-1.8	800.934	2	22	23600000	F32:3741	10	101	114	Carbamidomethylation	C5:Carbamidomethylation:1000.00	Q91VB8	Q91VB8_MOUSE Alpha globin 1 OS=Mus musculus GN=Hba-a2 PE=1 SV=1	Hba-a2
1	106	Q91VB8	G.HLDDLPGALSALSDLHAH(+15.99)K.L	N	71.02	2025.03	19	-4.8	676.013	3	31.87	3920000	F39:5377	1	73	91	Oxidation (HW)	H18:Oxidation (HW):14.63	Q91VB8	Q91VB8_MOUSE Alpha globin 1 OS=Mus musculus GN=Hba-a2 PE=1 SV=1	Hba-a2
1	106	Q91VB8	K.IGGY(sub H)GAEYGAEALER.M	N	70.98	1554.73	15	3.2	778.375	2	18.83	3000000	F35:3138	16	18	32	Mutation		Q91VB8	Q91VB8_MOUSE Alpha globin 1 OS=Mus musculus GN=Hba-a2 PE=1 SV=1	Hba-a2
1	106	Q91VB8	K.LLSHC(+57.02)LLVTF(sub L)ASHHPADFTPAVHASLDK.F	N	70.96	3083.56	28	5.4	1028.87	3	31.13	1440000	F30:5531	1	101	128	Carbamidomethylation; Mutation	C5:Carbamidomethylation:1000.00	Q91VB8	Q91VB8_MOUSE Alpha globin 1 OS=Mus musculus GN=Hba-a2 PE=1 SV=1	Hba-a2
1	106	Q91VB8	K.KVADALANAAGHLD(-15.99)DLPGALSALSDLHAHKLR.V	Y	70.89	3243.75	32	-0.8	811.943	4	32.71		F27:5922	1	62	93	Deoxy	D14:Deoxy:0.00	Q91VB8	Q91VB8_MOUSE Alpha globin 1 OS=Mus musculus GN=Hba-a2 PE=1 SV=1	Hba-a2
1	106	Q91VB8	G.KT(sub I)GGHGAEYGAEALER.M	N	70.88	1644.79	16	4.7	823.404	2	32.06	808000	F30:5714	4	17	32	Mutation		Q91VB8	Q91VB8_MOUSE Alpha globin 1 OS=Mus musculus GN=Hba-a2 PE=1 SV=1	Hba-a2
1	106	Q91VB8	K.LRVDPVN(+.98)FKLLSHC(+57.02)LLVTLASHHPADFTPAVHASLDKFLASVSTVLTSK.Y	N	70.84	5352.87	49	-4	893.149	6	51.18		F34:9059	1	92	140	Deamidation (NQ); Carbamidomethylation	N7:Deamidation (NQ):1000.00;C14:Carbamidomethylation:1000.00	Q91VB8	Q91VB8_MOUSE Alpha globin 1 OS=Mus musculus GN=Hba-a2 PE=1 SV=1	Hba-a2
1	106	Q91VB8	K.VADALANAAGHLDDLPGALSALSDLH(+15.99)AHKLR.V	Y	70.79	3147.64	31	0.4	630.536	5	37.69		F48:6737	2	63	93	Oxidation (HW)	H26:Oxidation (HW):109.25	Q91VB8	Q91VB8_MOUSE Alpha globin 1 OS=Mus musculus GN=Hba-a2 PE=1 SV=1	Hba-a2
1	106	Q91VB8	A.GHLDDLPGALSALSDLH(+15.99)AHK.L	N	70.77	2082.05	20	7.5	695.029	3	32.72	1750000	F39:5544	1	72	91	Oxidation (HW)	H17:Oxidation (HW):20.41	Q91VB8	Q91VB8_MOUSE Alpha globin 1 OS=Mus musculus GN=Hba-a2 PE=1 SV=1	Hba-a2
1	106	Q91VB8	K.LLSHC(+57.02)LLVTLASN(sub H)HPADFTPAVHASLDK.F	N	70.75	3026.56	28	0.5	757.649	4	30.84	1040000	F30:5476	2	101	128	Carbamidomethylation; Mutation	C5:Carbamidomethylation:1000.00	Q91VB8	Q91VB8_MOUSE Alpha globin 1 OS=Mus musculus GN=Hba-a2 PE=1 SV=1	Hba-a2
1	106	Q91VB8	K.KVADALANAAGHLDDLPGALSALSDLHAHK(+15.99)LR.V	Y	70.74	3275.74	32	8.1	819.948	4	35.22	3360000	F27:6423	1	62	93	Hydroxylation	K30:Hydroxylation:7.32	Q91VB8	Q91VB8_MOUSE Alpha globin 1 OS=Mus musculus GN=Hba-a2 PE=1 SV=1	Hba-a2
1	106	Q91VB8	K.TYFPHFDVSHGS(+42.01)AQVK.G	N	70.63	1860.88	16	-2.9	931.444	2	21.74	4900000	F44:3722	5	42	57	Acetylation (TSCYH)	S12:Acetylation (TSCYH):27.16	Q91VB8	Q91VB8_MOUSE Alpha globin 1 OS=Mus musculus GN=Hba-a2 PE=1 SV=1	Hba-a2
1	106	Q91VB8	K.IGGH(+26.02)GAEYGAEALER.M	N	70.61	1554.74	15	1.6	778.38	2	21.34		F46:3506	85	18	32	Acetaldehyde +26	H4:Acetaldehyde +26:1000.00	Q91VB8	Q91VB8_MOUSE Alpha globin 1 OS=Mus musculus GN=Hba-a2 PE=1 SV=1	Hba-a2
1	106	Q91VB8	K.VADALANAAGHLDDLPGALC(sub S)ALSDLHAHK.L	Y	70.6	2878.44	29	-6	960.481	3	33.28	4370000	F42:5883	9	63	91	Mutation		Q91VB8	Q91VB8_MOUSE Alpha globin 1 OS=Mus musculus GN=Hba-a2 PE=1 SV=1	Hba-a2
1	106	Q91VB8	K.IGGHGAEYGAEALER(+72.02).M	N	70.6	1600.75	15	-1.2	801.38	2	17.16	167000	F44:2861	4	18	32	Dihydroxy methylglyoxal adduct	R15:Dihydroxy methylglyoxal adduct:1000.00	Q91VB8	Q91VB8_MOUSE Alpha globin 1 OS=Mus musculus GN=Hba-a2 PE=1 SV=1	Hba-a2
1	106	Q91VB8	K.Q(sub K)VADALANAAGHLDDLPGALSALSDLHA.H	Y	70.58	2725.37	28	2.2	909.465	3	42.57	2090000	F43:7547	11	62	89	Mutation		Q91VB8	Q91VB8_MOUSE Alpha globin 1 OS=Mus musculus GN=Hba-a2 PE=1 SV=1	Hba-a2
1	106	Q91VB8	K.LLS(+121.04)HC(+57.02)LLVTLASHHPADFTPAVHASLDKFLASVSTVLTSK.Y	N	70.53	4404.31	40	3.7	881.873	5	45.86	1790000	F35:8261	1	101	140	Phosphorylation to pyridyl thiol; Carbamidomethylation	S3:Phosphorylation to pyridyl thiol:21.68;C5:Carbamidomethylation:1000.00	Q91VB8	Q91VB8_MOUSE Alpha globin 1 OS=Mus musculus GN=Hba-a2 PE=1 SV=1	Hba-a2
1	106	Q91VB8	K.VADALANAAGHLDDLPGALSALSDLHAH(+57.02)KLR.V	Y	70.52	3188.67	31	0.7	638.741	5	34.02		F48:6038	2	63	93	Carbamidomethylation (DHKE X@N-term)	H28:Carbamidomethylation (DHKE X@N-term):157.01	Q91VB8	Q91VB8_MOUSE Alpha globin 1 OS=Mus musculus GN=Hba-a2 PE=1 SV=1	Hba-a2
1	106	Q91VB8	K.KVADALAN(+15.99)AAGHLDDLPGALSALSDLHAHK.L	Y	70.5	3006.55	30	-5.7	1003.19	3	30.83	673000	F41:5472	1	62	91	Hydroxylation	N8:Hydroxylation:23.64	Q91VB8	Q91VB8_MOUSE Alpha globin 1 OS=Mus musculus GN=Hba-a2 PE=1 SV=1	Hba-a2
1	106	Q91VB8	G.KKVADALANAAGHLDDLPGALSALSDLHAHK.L	Y	70.5	3118.65	31	1.1	780.671	4	31.54	1720000	F48:5565	3	61	91			Q91VB8	Q91VB8_MOUSE Alpha globin 1 OS=Mus musculus GN=Hba-a2 PE=1 SV=1	Hba-a2
1	106	Q91VB8	R.MFASFPTTKTYFPHFDVSH.G	N	70.44	2259.05	19	-3.5	565.767	4	32.66	670000	F31:5465	2	33	51			Q91VB8	Q91VB8_MOUSE Alpha globin 1 OS=Mus musculus GN=Hba-a2 PE=1 SV=1	Hba-a2
1	106	Q91VB8	K.L(+42.01)RVDPVNFK.L	N	70.4	1128.63	9	-5.3	565.319	2	27.88		F45:4646	3	92	100	Acetylation (N-term)	L1:Acetylation (N-term):1000.00	Q91VB8	Q91VB8_MOUSE Alpha globin 1 OS=Mus musculus GN=Hba-a2 PE=1 SV=1	Hba-a2
1	106	Q91VB8	K.LLSHC(+57.02)LLVTLASHHPAD(+17.03)FTPAVHASLDKFLASVSTVLTSK.Y	N	70.37	4300.3	40	-2	1076.08	4	47.07	611000	F35:8486	3	101	140	Carbamidomethylation; Replacement of proton with ammonium ion	C5:Carbamidomethylation:1000.00;D17:Replacement of proton with ammonium ion:21.51	Q91VB8	Q91VB8_MOUSE Alpha globin 1 OS=Mus musculus GN=Hba-a2 PE=1 SV=1	Hba-a2
1	106	Q91VB8	A.SLDKFLASVSTVLTSKYR	N	70.36	2014.11	18	-7	1008.06	2	38.02		F38:6842	1	125	142			Q91VB8	Q91VB8_MOUSE Alpha globin 1 OS=Mus musculus GN=Hba-a2 PE=1 SV=1	Hba-a2
1	106	Q91VB8	L.S(+27.99)HC(+57.02)LLVTLASHHPADFTPAVHASLDK.F	N	70.35	2851.41	26	-1.6	713.858	4	28.23		F47:5017	2	103	128	Formylation; Carbamidomethylation	S1:Formylation:99.95;C3:Carbamidomethylation:1000.00	Q91VB8	Q91VB8_MOUSE Alpha globin 1 OS=Mus musculus GN=Hba-a2 PE=1 SV=1	Hba-a2
1	106	Q91VB8	K.TYFPHFD(+15.99)VSHGSAQ(+.98)VK.G	N	70.28	1835.85	16	-1.9	612.955	3	18.61		F35:3095	13	42	57	Hydroxylation; Deamidation (NQ)	D7:Hydroxylation:28.36;Q14:Deamidation (NQ):1000.00	Q91VB8	Q91VB8_MOUSE Alpha globin 1 OS=Mus musculus GN=Hba-a2 PE=1 SV=1	Hba-a2
1	106	Q91VB8	A.LANAAGHLDDLPGALSALSDLHAHQ(sub K).L	Y	70.24	2506.26	25	2.1	1254.14	2	29.55	646000	F42:5179	23	67	91	Mutation		Q91VB8	Q91VB8_MOUSE Alpha globin 1 OS=Mus musculus GN=Hba-a2 PE=1 SV=1	Hba-a2
1	106	Q91VB8	K.VADALAN(-17.03)AAGHLDDLPGALSALSDLHAHKLR.V	Y	70.22	3114.62	31	1	520.111	6	34.44	558000	F48:6120	4	63	93	Ammonia-loss (N)	N7:Ammonia-loss (N):1000.00	Q91VB8	Q91VB8_MOUSE Alpha globin 1 OS=Mus musculus GN=Hba-a2 PE=1 SV=1	Hba-a2
1	106	Q91VB8	A.DFTPAVHASLDQ(sub K)FLASVSTVLTSKYR	N	70.19	2852.47	26	0.2	951.831	3	44.02	383000	F34:7769	1	117	142	Mutation		Q91VB8	Q91VB8_MOUSE Alpha globin 1 OS=Mus musculus GN=Hba-a2 PE=1 SV=1	Hba-a2
1	106	Q91VB8	K.VAD(-18.01)ALANAAGHLDDLPGALSALSDLH.A	Y	70.17	2508.26	26	-1.7	837.093	3	42.24	2610000	F39:7337	2	63	88	Dehydration	D3:Dehydration:36.69	Q91VB8	Q91VB8_MOUSE Alpha globin 1 OS=Mus musculus GN=Hba-a2 PE=1 SV=1	Hba-a2
1	106	Q91VB8	K.VADALAN(+.98)AAGHLDDLPGALSALSDLHA.H	Y	70.17	2598.29	27	5.2	1300.16	2	44.59		F38:8031	15	63	89	Deamidation (NQ)	N7:Deamidation (NQ):1000.00	Q91VB8	Q91VB8_MOUSE Alpha globin 1 OS=Mus musculus GN=Hba-a2 PE=1 SV=1	Hba-a2
1	106	Q91VB8	K.VADALANAAGHLDD(+21.98)LPGALSAL.S	Y	70.16	2096.05	22	4.1	1049.04	2	43.64	5620000	F38:7861	3	63	84	Sodium adduct	D14:Sodium adduct:12.79	Q91VB8	Q91VB8_MOUSE Alpha globin 1 OS=Mus musculus GN=Hba-a2 PE=1 SV=1	Hba-a2
1	106	Q91VB8	K.TYC(sub F)PHFDVSHGSAQVK.G	N	70.15	1774.81	16	-1.3	888.411	2	20.01	5910000	F42:3375	10	42	57	Mutation		Q91VB8	Q91VB8_MOUSE Alpha globin 1 OS=Mus musculus GN=Hba-a2 PE=1 SV=1	Hba-a2
1	106	Q91VB8	L.AN(+.98)AAGHLDDLPGALSALSDLHAHK.L	Y	70.11	2394.19	24	-5.8	599.552	4	30.98	8190000	F36:5395	31	68	91	Deamidation (NQ)	N2:Deamidation (NQ):1000.00	Q91VB8	Q91VB8_MOUSE Alpha globin 1 OS=Mus musculus GN=Hba-a2 PE=1 SV=1	Hba-a2
1	106	Q91VB8	K.LLSHC(+57.02)LLVTLASHHPADFTPAVHASLDC(+57.02)(sub K)FLASVSTVLTSK.Y	N	70.1	4315.21	40	-2.8	864.048	5	46.82		F34:8278	3	101	140	Carbamidomethylation; Mutation	C5:Carbamidomethylation:1000.00;C28:Carbamidomethylation:1000.00	Q91VB8	Q91VB8_MOUSE Alpha globin 1 OS=Mus musculus GN=Hba-a2 PE=1 SV=1	Hba-a2
1	106	Q91VB8	T.T(+134.05)KTYFPHFDVSHGSAQVK.G	N	70.09	2182.06	18	-8.3	546.518	4	18.88	676000	F35:3149	1	40	57	3-methyl-2-pyridyl isocyanate	T1:3-methyl-2-pyridyl isocyanate:1000.00	Q91VB8	Q91VB8_MOUSE Alpha globin 1 OS=Mus musculus GN=Hba-a2 PE=1 SV=1	Hba-a2
1	106	Q91VB8	K.LLSH(+138.10)C(+57.02)LLVTLASHHPADFTPAVHASLDKFLASVSTVLTSK.Y	N	70.08	4421.38	40	-6.6	737.899	6	53.67	355000	F34:9502	1	101	140	Dehydrated 4-hydroxynonenal; Carbamidomethylation	H4:Dehydrated 4-hydroxynonenal:37.64;C5:Carbamidomethylation:1000.00	Q91VB8	Q91VB8_MOUSE Alpha globin 1 OS=Mus musculus GN=Hba-a2 PE=1 SV=1	Hba-a2
1	106	Q91VB8	G.G(+226.08)HGAEYGAEALER.M	N	70.08	1584.7	13	3.9	793.36	2	22.3	3720000	F45:3585	4	20	32	Biotinylation	G1:Biotinylation:1000.00	Q91VB8	Q91VB8_MOUSE Alpha globin 1 OS=Mus musculus GN=Hba-a2 PE=1 SV=1	Hba-a2
1	106	Q91VB8	K.T(+27.99)YFPHFDVSHGSAQ.V	N	70.06	1619.7	14	-4	810.854	2	30.29	1240000	F36:5264	1	42	55	Formylation	T1:Formylation:1000.00	Q91VB8	Q91VB8_MOUSE Alpha globin 1 OS=Mus musculus GN=Hba-a2 PE=1 SV=1	Hba-a2
1	106	Q91VB8	K.VADALANAAGHLDDLPGALSALSDLHE(sub A)HKLR.V	Y	70.05	3189.65	31	-0.6	532.616	6	37.27	2330000	F45:6400	1	63	93	Mutation		Q91VB8	Q91VB8_MOUSE Alpha globin 1 OS=Mus musculus GN=Hba-a2 PE=1 SV=1	Hba-a2
1	106	Q91VB8	H.HPADFTPAVHASLDKFLASVSTVLTSKY.R	N	70.05	3001.55	28	7.2	1001.53	3	44.15	333000	F35:7948	1	114	141			Q91VB8	Q91VB8_MOUSE Alpha globin 1 OS=Mus musculus GN=Hba-a2 PE=1 SV=1	Hba-a2
1	106	Q91VB8	K.TYFPHFDVC(sub S)HGSAQVK.G	N	70.03	1834.85	16	-5.9	918.425	2	23.28	24100000	F42:3992	3	42	57	Mutation		Q91VB8	Q91VB8_MOUSE Alpha globin 1 OS=Mus musculus GN=Hba-a2 PE=1 SV=1	Hba-a2
1	106	Q91VB8	V.AD(-18.01)ALANAAGHLDDLPGALSALSDLHAHK.L	Y	70.02	2745.38	28	-3.8	550.082	5	33.37	521000	F40:5858	4	64	91	Dehydration	D2:Dehydration:21.51	Q91VB8	Q91VB8_MOUSE Alpha globin 1 OS=Mus musculus GN=Hba-a2 PE=1 SV=1	Hba-a2
1	106	Q91VB8	K.VADALANAAGHLDDLPGALSALSDLH(+57.02)AH.K	Y	70	2791.39	28	-1.7	931.469	3	39.98	2860000	F40:7117	1	63	90	Carbamidomethylation (DHKE X@N-term)	H26:Carbamidomethylation (DHKE X@N-term):4.64	Q91VB8	Q91VB8_MOUSE Alpha globin 1 OS=Mus musculus GN=Hba-a2 PE=1 SV=1	Hba-a2
1	106	Q91VB8	R.MFAS(+162.05)FPTTKTYFPHFDVSHGSAQ(+.98)VK.G	N	70	2992.4	25	4.2	599.489	5	28.83		F26:5369	2	33	57	Hexose (NSY); Deamidation (NQ)	S4:Hexose (NSY):20.76;Q23:Deamidation (NQ):1000.00	Q91VB8	Q91VB8_MOUSE Alpha globin 1 OS=Mus musculus GN=Hba-a2 PE=1 SV=1	Hba-a2
1	106	Q91VB8	T.KTYFPHFDVSHG.S	N	69.99	1433.67	12	-7.3	717.838	2	18.48	7720000	F40:2999	3	41	52			Q91VB8	Q91VB8_MOUSE Alpha globin 1 OS=Mus musculus GN=Hba-a2 PE=1 SV=1	Hba-a2
1	106	Q91VB8	K.LLSHC(+57.02)LLVTLASHHPADFTL(sub P)AVHASLDKFLASVSTVLTSK.Y	N	69.99	4299.31	40	5.4	717.563	6	40.68	21800000	F35:7307	1	101	140	Carbamidomethylation; Mutation	C5:Carbamidomethylation:1000.00	Q91VB8	Q91VB8_MOUSE Alpha globin 1 OS=Mus musculus GN=Hba-a2 PE=1 SV=1	Hba-a2
1	106	Q91VB8	K.VADALANAAGHLDDLPGALSALSD(+31.97)LHAHK.L	Y	69.98	2894.43	29	-7.6	965.811	3	40.8	22300000	F42:7267	21	63	91	Persulfide	D24:Persulfide:153.52	Q91VB8	Q91VB8_MOUSE Alpha globin 1 OS=Mus musculus GN=Hba-a2 PE=1 SV=1	Hba-a2
1	106	Q91VB8	K.LLSHC(+57.02)LLVTLASH.H	N	69.98	1462.8	13	-5.4	732.402	2	26.51	1170000	F34:4531	8	101	113	Carbamidomethylation	C5:Carbamidomethylation:1000.00	Q91VB8	Q91VB8_MOUSE Alpha globin 1 OS=Mus musculus GN=Hba-a2 PE=1 SV=1	Hba-a2
1	106	Q91VB8	K.VADALANAAGHLDDLPGALSALSDLHAHKLRVDPVN(+.98)FK.L	Y	69.98	3932.05	38	2.9	656.352	6	37.1	668000	F48:6626	2	63	100	Deamidation (NQ)	N36:Deamidation (NQ):78.35	Q91VB8	Q91VB8_MOUSE Alpha globin 1 OS=Mus musculus GN=Hba-a2 PE=1 SV=1	Hba-a2
1	106	Q91VB8	K.VADALANAAGHLDDLPGALSAL(+21.98).S	Y	69.94	2096.05	22	3.2	1049.04	2	44.08	372000	F45:7633	8	63	84	Sodium adduct	L22:Sodium adduct:4.70	Q91VB8	Q91VB8_MOUSE Alpha globin 1 OS=Mus musculus GN=Hba-a2 PE=1 SV=1	Hba-a2
1	106	Q91VB8	K.TYFPHFDVSHGSAQ(+.98)VK(+27.99).G	N	69.93	1847.85	16	-6.1	924.926	2	25.27		F36:4306	3	42	57	Deamidation (NQ); Formylation	Q14:Deamidation (NQ):1000.00;K16:Formylation:157.10	Q91VB8	Q91VB8_MOUSE Alpha globin 1 OS=Mus musculus GN=Hba-a2 PE=1 SV=1	Hba-a2
1	106	Q91VB8	K.KVADALAN(+.98)AAGHLDDLP(+31.99)GALSALSDLHAHK.L	Y	69.9	3023.53	30	-4.6	756.887	4	39.87		F41:7174	6	62	91	Deamidation (NQ); Dihydroxy	N8:Deamidation (NQ):1000.00;P17:Dihydroxy:98.03	Q91VB8	Q91VB8_MOUSE Alpha globin 1 OS=Mus musculus GN=Hba-a2 PE=1 SV=1	Hba-a2
1	106	Q91VB8	S.ALSDLHAHKLRVDPVNFK.L	N	69.86	2059.13	18	7.2	687.39	3	36.32		F27:6644	1	83	100			Q91VB8	Q91VB8_MOUSE Alpha globin 1 OS=Mus musculus GN=Hba-a2 PE=1 SV=1	Hba-a2
1	106	Q91VB8	S.H(+42.01)(+57.02)HPADFTPAVHASLDK.F	N	69.81	1840.89	16	0.7	461.229	4	15.22	426000	F33:2559	1	113	128	Acetylation (N-term); Carbamidomethylation (DHKE X@N-term)	H1:Acetylation (N-term):1000.00;H1:Carbamidomethylation (DHKE X@N-term):12.28	Q91VB8	Q91VB8_MOUSE Alpha globin 1 OS=Mus musculus GN=Hba-a2 PE=1 SV=1	Hba-a2
1	106	Q91VB8	K.VADALANAAGHLDDLPGALSALSDLHAQ(sub H)K.L	Y	69.79	2853.46	29	-2.4	952.159	3	37.27	389000	F45:6401	1	63	91	Mutation		Q91VB8	Q91VB8_MOUSE Alpha globin 1 OS=Mus musculus GN=Hba-a2 PE=1 SV=1	Hba-a2
1	106	Q91VB8	N.AAGHLDDLPGALSALSDLH.A	N	69.76	1871.94	19	2.7	936.979	2	36.04	1640000	F35:6446	1	70	88			Q91VB8	Q91VB8_MOUSE Alpha globin 1 OS=Mus musculus GN=Hba-a2 PE=1 SV=1	Hba-a2
1	106	Q91VB8	V.TLASHHPADFTPAVHASLDQ(sub K)FLASVSTVLTSK.Y	N	69.73	3347.71	32	-3.4	670.548	5	39.98	756000	F34:7016	1	109	140	Mutation		Q91VB8	Q91VB8_MOUSE Alpha globin 1 OS=Mus musculus GN=Hba-a2 PE=1 SV=1	Hba-a2
1	106	Q91VB8	K.KVADALANAAGHLDD(+15.99)L.P	Y	69.73	1608.81	16	-1.2	805.412	2	23.32	1030000	F26:4232	1	62	77	Hydroxylation	D15:Hydroxylation:11.06	Q91VB8	Q91VB8_MOUSE Alpha globin 1 OS=Mus musculus GN=Hba-a2 PE=1 SV=1	Hba-a2
1	106	Q91VB8	R.M(+42.01)FASFPTTK.T	N	69.71	1070.51	9	8.9	536.267	2	28.11	3950000	F28:4962	5	33	41	Acetylation (N-term)	M1:Acetylation (N-term):1000.00	Q91VB8	Q91VB8_MOUSE Alpha globin 1 OS=Mus musculus GN=Hba-a2 PE=1 SV=1	Hba-a2
1	106	Q91VB8	K.V(+27.99)ADALANAAGHLDDLPGALSALSDLHAH.K	Y	69.67	2762.36	28	-0.2	921.795	3	51.02	5420000	F41:9152	9	63	90	Formylation	V1:Formylation:1000.00	Q91VB8	Q91VB8_MOUSE Alpha globin 1 OS=Mus musculus GN=Hba-a2 PE=1 SV=1	Hba-a2
1	106	Q91VB8	K.K(+43.01)(+57.02)VADALANAAGHLDDLPGALSALSDLHAHK.L	Y	69.67	3090.58	30	-6.1	619.12	5	39.81	439000	F41:7163	1	62	91	Carbamylation; Carbamidomethylation (DHKE X@N-term)	K1:Carbamylation:112.53;K1:Carbamidomethylation (DHKE X@N-term):16.66	Q91VB8	Q91VB8_MOUSE Alpha globin 1 OS=Mus musculus GN=Hba-a2 PE=1 SV=1	Hba-a2
1	106	Q91VB8	N.AAGHLDDLPGALS(+42.01)ALSDLHAHK.L	N	69.66	2250.14	22	-1.9	451.034	5	29.1		F41:5151	1	70	91	Acetylation (TSCYH)	S13:Acetylation (TSCYH):28.36	Q91VB8	Q91VB8_MOUSE Alpha globin 1 OS=Mus musculus GN=Hba-a2 PE=1 SV=1	Hba-a2
1	106	Q91VB8	K.KVADALAN(-17.03)AAGHLDDLPGALSALSDLHAH.K	Y	69.65	2845.44	29	0.5	712.367	4	41.68	3820000	F45:7208	4	62	90	Ammonia-loss (N)	N8:Ammonia-loss (N):1000.00	Q91VB8	Q91VB8_MOUSE Alpha globin 1 OS=Mus musculus GN=Hba-a2 PE=1 SV=1	Hba-a2
1	106	Q91VB8	K.TYFPD(sub H)FDVSHGSAQVK.G	N	69.63	1796.84	16	-2.9	899.423	2	23.52	2740000	F32:4039	8	42	57	Mutation		Q91VB8	Q91VB8_MOUSE Alpha globin 1 OS=Mus musculus GN=Hba-a2 PE=1 SV=1	Hba-a2
1	106	Q91VB8	K.VADALAN(+.98)AAGHLDDLPGALSALSDLHAHK(+43.01)LR.V	Y	69.61	3175.64	31	-8.7	636.129	5	39.49	316000	F43:6992	1	63	93	Deamidation (NQ); Carbamylation	N7:Deamidation (NQ):1000.00;K29:Carbamylation:86.65	Q91VB8	Q91VB8_MOUSE Alpha globin 1 OS=Mus musculus GN=Hba-a2 PE=1 SV=1	Hba-a2
1	106	Q91VB8	K.VADALANAAGHLDD.L	Y	69.58	1351.64	14	-1.5	676.825	2	23.56	961000	F44:4052	29	63	76			Q91VB8	Q91VB8_MOUSE Alpha globin 1 OS=Mus musculus GN=Hba-a2 PE=1 SV=1	Hba-a2
1	106	Q91VB8	K.VADALANAAGHLDDLPGALS.A	Y	69.55	1889.95	20	-3.5	945.978	2	33.38	3190000	F40:5861	4	63	82			Q91VB8	Q91VB8_MOUSE Alpha globin 1 OS=Mus musculus GN=Hba-a2 PE=1 SV=1	Hba-a2
1	106	Q91VB8	K.LLSHC(+57.02)LLVTLASHHPADFTPAVHASLD(+15.99)KFLASVSTVLTSK.Y	N	69.53	4299.27	40	0.4	717.553	6	41.27		F32:7508	8	101	140	Carbamidomethylation; Hydroxylation	C5:Carbamidomethylation:1000.00;D27:Hydroxylation:2.90	Q91VB8	Q91VB8_MOUSE Alpha globin 1 OS=Mus musculus GN=Hba-a2 PE=1 SV=1	Hba-a2
1	106	Q91VB8	A.AGHLDDLPGALSALSDLHAH.K	N	69.46	2009	20	-4.4	503.254	4	32.4	1930000	F36:5671	1	71	90			Q91VB8	Q91VB8_MOUSE Alpha globin 1 OS=Mus musculus GN=Hba-a2 PE=1 SV=1	Hba-a2
1	106	Q91VB8	F.KLLSHC(+57.02)LLVP(sub T)LASHHPADFTPAVHASLDKFLASVSTVLTSK.Y	N	69.46	4407.38	41	5.4	882.487	5	53.42	560000	F34:9459	2	100	140	Carbamidomethylation; Mutation	C6:Carbamidomethylation:1000.00	Q91VB8	Q91VB8_MOUSE Alpha globin 1 OS=Mus musculus GN=Hba-a2 PE=1 SV=1	Hba-a2
1	106	Q91VB8	K.LLSHC(+57.02)LLVTLASHHPADFTPAVH(+57.02)ASLD(+57.02)KFLAS(+79.97)VSTVLTSK.Y	N	69.44	4477.29	40	5	1120.33	4	45.82		F35:8254	1	101	140	Carbamidomethylation; Carbamidomethylation (DHKE X@N-term); Phosphorylation (STY)	C5:Carbamidomethylation:1000.00;H23:Carbamidomethylation (DHKE X@N-term):27.52;D27:Carbamidomethylation (DHKE X@N-term):21.46;S32:Phosphorylation (STY):34.81	Q91VB8	Q91VB8_MOUSE Alpha globin 1 OS=Mus musculus GN=Hba-a2 PE=1 SV=1	Hba-a2
1	106	Q91VB8	D.DLPGALSALSDLH(+15.99)AHK.L	N	69.42	1659.86	16	-3	830.934	2	33.93	655000	F40:5966	1	76	91	Oxidation (HW)	H13:Oxidation (HW):20.41	Q91VB8	Q91VB8_MOUSE Alpha globin 1 OS=Mus musculus GN=Hba-a2 PE=1 SV=1	Hba-a2
1	106	Q91VB8	A.SY(sub H)HPADFTPAVHASLDKFLASVSTVLTSK.Y	N	69.42	3088.59	29	-0.8	773.153	4	43.24	1860000	F35:7780	1	112	140	Mutation		Q91VB8	Q91VB8_MOUSE Alpha globin 1 OS=Mus musculus GN=Hba-a2 PE=1 SV=1	Hba-a2
1	106	Q91VB8	F.KLLSHC(+57.02)LLVTLASHHPADFTPAVHASLDKFLASVSTVLTSK.Y	N	69.38	4411.37	41	-0.8	736.235	6	43.57	42100000	F36:7715	3	100	140	Carbamidomethylation	C6:Carbamidomethylation:1000.00	Q91VB8	Q91VB8_MOUSE Alpha globin 1 OS=Mus musculus GN=Hba-a2 PE=1 SV=1	Hba-a2
1	106	Q91VB8	K.LLSHC(+57.02)LLVTLASHHPADFT(-15.99)PAVHASLDKFLASVSTVLTSK.Y	N	69.38	4267.28	40	-7.5	854.457	5	45.79		F37:8194	2	101	140	Carbamidomethylation; Deoxy	C5:Carbamidomethylation:1000.00;T19:Deoxy:45.93	Q91VB8	Q91VB8_MOUSE Alpha globin 1 OS=Mus musculus GN=Hba-a2 PE=1 SV=1	Hba-a2
1	106	Q91VB8	K.LLSHC(+57.02)LLVTLASHHPAD(+57.02)FTPAVHASLDKFLASVSTVLTSKYR	N	69.37	4659.46	42	-2.6	777.582	6	44.69		F36:7916	1	101	142	Carbamidomethylation; Carbamidomethylation (DHKE X@N-term)	C5:Carbamidomethylation:1000.00;D17:Carbamidomethylation (DHKE X@N-term):35.38	Q91VB8	Q91VB8_MOUSE Alpha globin 1 OS=Mus musculus GN=Hba-a2 PE=1 SV=1	Hba-a2
1	106	Q91VB8	K.VADALANAAGHLH(sub D)DLPGALSALSDLHAHK.L	Y	69.33	2884.49	29	-5.9	962.5	3	35.65	462000	F27:6513	1	63	91	Mutation		Q91VB8	Q91VB8_MOUSE Alpha globin 1 OS=Mus musculus GN=Hba-a2 PE=1 SV=1	Hba-a2
1	106	Q91VB8	M.VLSGEDKSN(+.98)IKAAWGK.I	N	69.24	1702.89	16	0.1	426.73	4	16.69	103000	F37:2785	6	2	17	Deamidation (NQ)	N9:Deamidation (NQ):1000.00	Q91VB8	Q91VB8_MOUSE Alpha globin 1 OS=Mus musculus GN=Hba-a2 PE=1 SV=1	Hba-a2
1	106	Q91VB8	A.NAAGHLDDLPGALSALSDLHAHQ(sub K).L	Y	69.2	2322.14	23	2.7	775.054	3	34.53	18500000	F25:6034	49	69	91	Mutation		Q91VB8	Q91VB8_MOUSE Alpha globin 1 OS=Mus musculus GN=Hba-a2 PE=1 SV=1	Hba-a2
1	106	Q91VB8	V.H(+42.01)(+57.02)ASLDKFLASVSTVLTSK.Y	N	69.11	2002.07	18	3.6	1002.05	2	36.67	4110000	F34:6399	3	123	140	Acetylation (N-term); Carbamidomethylation (DHKE X@N-term)	H1:Acetylation (N-term):1000.00;H1:Carbamidomethylation (DHKE X@N-term):82.24	Q91VB8	Q91VB8_MOUSE Alpha globin 1 OS=Mus musculus GN=Hba-a2 PE=1 SV=1	Hba-a2
1	106	Q91VB8	K.VADALANAAGHLDDLP(+13.98)GALSALSDLHAHK.L	Y	69.09	2876.44	29	1.1	1439.23	2	34.88	503000	F43:6135	74	63	91	Proline oxidation to pyroglutamic acid	P16:Proline oxidation to pyroglutamic acid:1000.00	Q91VB8	Q91VB8_MOUSE Alpha globin 1 OS=Mus musculus GN=Hba-a2 PE=1 SV=1	Hba-a2
1	106	Q91VB8	A.DALANAAGHLDDLPGALSALSDLHAH(+15.99)K.L	Y	69.07	2708.35	27	-7.2	903.785	3	39.71	1130000	F39:6874	2	65	91	Oxidation (HW)	H26:Oxidation (HW):22.85	Q91VB8	Q91VB8_MOUSE Alpha globin 1 OS=Mus musculus GN=Hba-a2 PE=1 SV=1	Hba-a2
1	106	Q91VB8	K.V(+149.03)ADALANAAGHLDDLPGALSALSDLHAHK.L	Y	69.05	3011.49	29	-2.7	753.878	4	43.87		F43:7779	1	63	91	Benzyl isothiocyanate	V1:Benzyl isothiocyanate:124.63	Q91VB8	Q91VB8_MOUSE Alpha globin 1 OS=Mus musculus GN=Hba-a2 PE=1 SV=1	Hba-a2
1	106	Q91VB8	A.SFPTTK(+27.99)TYFPHFDVSHGSAQVK.G	N	69.02	2508.21	22	2.1	628.06	4	26.85	663000	F47:4748	1	36	57	Formylation	K6:Formylation:29.88	Q91VB8	Q91VB8_MOUSE Alpha globin 1 OS=Mus musculus GN=Hba-a2 PE=1 SV=1	Hba-a2
1	106	Q91VB8	K.TYFPHFDVSHGSAQVK(+42.01)GHGKK.V	N	68.97	2368.17	21	-0.2	474.641	5	15.81	633000	F48:2619	1	42	62	Acetylation (K)	K16:Acetylation (K):42.68	Q91VB8	Q91VB8_MOUSE Alpha globin 1 OS=Mus musculus GN=Hba-a2 PE=1 SV=1	Hba-a2
1	106	Q91VB8	K.LLSHC(+57.02)LLVTLASHHPADFTPAVHASLDKFLASVS.T	N	68.96	3653.9	34	-0.5	914.482	4	40.57	14900000	F32:7379	7	101	134	Carbamidomethylation	C5:Carbamidomethylation:1000.00	Q91VB8	Q91VB8_MOUSE Alpha globin 1 OS=Mus musculus GN=Hba-a2 PE=1 SV=1	Hba-a2
1	106	Q91VB8	K.T(+42.01)Y(+15.99)FPHFDVSHGSAQVK.G	N	68.96	1876.87	16	-1.3	939.443	2	23.69	172000	F44:4077	9	42	57	Acetylation (N-term); Hydroxylation	T1:Acetylation (N-term):1000.00;Y2:Hydroxylation:28.86	Q91VB8	Q91VB8_MOUSE Alpha globin 1 OS=Mus musculus GN=Hba-a2 PE=1 SV=1	Hba-a2
1	106	Q91VB8	V.ADALANAAGHLDDLPGALSALSDLH(+15.99)AHK.L	Y	68.96	2779.39	28	0.5	927.471	3	39.55	188000	F39:6843	2	64	91	Oxidation (HW)	H25:Oxidation (HW):87.32	Q91VB8	Q91VB8_MOUSE Alpha globin 1 OS=Mus musculus GN=Hba-a2 PE=1 SV=1	Hba-a2
1	106	Q91VB8	K.VADALANAAGHLD(-18.01)DLPGALSALSDLHAH.K	Y	68.96	2716.36	28	-4.4	906.456	3	42.25	394000	F38:7612	28	63	90	Dehydration	D13:Dehydration:0.00	Q91VB8	Q91VB8_MOUSE Alpha globin 1 OS=Mus musculus GN=Hba-a2 PE=1 SV=1	Hba-a2
1	106	Q91VB8	K.VADALAN(+.98)AAGHLDDLP(+15.99)GALSALSDLHAHK.L	Y	68.95	2879.44	29	1.7	576.896	5	36.4		F39:6251	4	63	91	Deamidation (NQ); Hydroxylation	N7:Deamidation (NQ):1000.00;P16:Hydroxylation:28.36	Q91VB8	Q91VB8_MOUSE Alpha globin 1 OS=Mus musculus GN=Hba-a2 PE=1 SV=1	Hba-a2
1	106	Q91VB8	K.L(+27.99)RVDPVNFK.L	N	68.95	1114.61	9	-2.9	558.312	2	27.2	49100000	F45:4517	3	92	100	Formylation	L1:Formylation:138.59	Q91VB8	Q91VB8_MOUSE Alpha globin 1 OS=Mus musculus GN=Hba-a2 PE=1 SV=1	Hba-a2
1	106	Q91VB8	A.LANAAGHLD(-18.01)DLPGALSALSDLHAHK.L	Y	68.94	2488.28	25	4.3	498.666	5	31.79	2550000	F26:5979	3	67	91	Dehydration	D9:Dehydration:7.65	Q91VB8	Q91VB8_MOUSE Alpha globin 1 OS=Mus musculus GN=Hba-a2 PE=1 SV=1	Hba-a2
1	106	Q91VB8	K.VADALANAAGHLDDLPGALSALSDF(sub L)HAHK.L	Y	68.92	2896.45	29	-4.4	966.485	3	39.76	25800000	F43:7041	5	63	91	Mutation		Q91VB8	Q91VB8_MOUSE Alpha globin 1 OS=Mus musculus GN=Hba-a2 PE=1 SV=1	Hba-a2
1	106	Q91VB8	H.LD(-18.01)DLPGALSALSDLHAHK.L	N	68.88	1853.96	18	5	618.998	3	37.21	11000000	F26:7113	4	74	91	Dehydration	D2:Dehydration:8.69	Q91VB8	Q91VB8_MOUSE Alpha globin 1 OS=Mus musculus GN=Hba-a2 PE=1 SV=1	Hba-a2
1	106	Q91VB8	R.VDPVNFKLLSHC(+57.02)LLVTLASHHPADFTPAVHASLDKFLASVSTVLTSK.Y	N	68.87	5082.7	47	-0.2	848.124	6	51.96	62100000	F34:9198	16	94	140	Carbamidomethylation	C12:Carbamidomethylation:1000.00	Q91VB8	Q91VB8_MOUSE Alpha globin 1 OS=Mus musculus GN=Hba-a2 PE=1 SV=1	Hba-a2
1	106	Q91VB8	N.AAGHLDDLPGALS(-18.01)ALSDLHAHK.L	N	68.87	2190.12	22	0.8	439.031	5	26.87	1630000	F47:4752	13	70	91	Dehydration	S13:Dehydration:28.36	Q91VB8	Q91VB8_MOUSE Alpha globin 1 OS=Mus musculus GN=Hba-a2 PE=1 SV=1	Hba-a2
1	106	Q91VB8	K.TYFPHFDVSHGSAQA(sub V)K.G	N	68.86	1790.84	16	-9.2	448.713	4	17.94	733000	F41:3050	1	42	57	Mutation		Q91VB8	Q91VB8_MOUSE Alpha globin 1 OS=Mus musculus GN=Hba-a2 PE=1 SV=1	Hba-a2
1	106	Q91VB8	G.GHGAEYGAEALER.M	N	68.81	1358.62	13	1.6	680.319	2	19.31	139000	F46:3128	2	20	32			Q91VB8	Q91VB8_MOUSE Alpha globin 1 OS=Mus musculus GN=Hba-a2 PE=1 SV=1	Hba-a2
1	106	Q91VB8	L.LS(+146.06)HC(+57.02)LLVTLASHHPADFTPAVHASLDK.F	N	68.79	3082.55	27	-2.7	617.516	5	32.19	670000	F33:5803	2	102	128	Fucose; Carbamidomethylation	S2:Fucose:36.87;C4:Carbamidomethylation:1000.00	Q91VB8	Q91VB8_MOUSE Alpha globin 1 OS=Mus musculus GN=Hba-a2 PE=1 SV=1	Hba-a2
1	106	Q91VB8	K.TYFPHFDVSHGSAQ(+.98)VK(+57.02)GHGKK.V	N	68.77	2384.17	21	1	477.841	5	14.06	265000	F41:2346	2	42	62	Deamidation (NQ); Carbamidomethylation (DHKE X@N-term)	Q14:Deamidation (NQ):1000.00;K16:Carbamidomethylation (DHKE X@N-term):12.19	Q91VB8	Q91VB8_MOUSE Alpha globin 1 OS=Mus musculus GN=Hba-a2 PE=1 SV=1	Hba-a2
1	106	Q91VB8	K.VADALAN(+15.99)AAGHLDDLPGALSALSDLHAHK.L	Y	68.71	2878.46	29	-5	960.488	3	34.02	4800000	F41:6075	13	63	91	Hydroxylation	N7:Hydroxylation:31.27	Q91VB8	Q91VB8_MOUSE Alpha globin 1 OS=Mus musculus GN=Hba-a2 PE=1 SV=1	Hba-a2
1	106	Q91VB8	K.TYFS(sub P)HFDVSHGSAQVK.G	N	68.64	1808.85	16	-7.6	453.216	4	17.46	609000	F40:2812	4	42	57	Mutation		Q91VB8	Q91VB8_MOUSE Alpha globin 1 OS=Mus musculus GN=Hba-a2 PE=1 SV=1	Hba-a2
1	106	Q91VB8	K.LLSHC(+57.02)LLVTLASHHPAG(sub D)FTPAVHASLDKFLASVSTVLTSK.Y	N	68.61	4225.27	40	4.4	705.222	6	48.58		F34:8598	1	101	140	Carbamidomethylation; Mutation	C5:Carbamidomethylation:1000.00	Q91VB8	Q91VB8_MOUSE Alpha globin 1 OS=Mus musculus GN=Hba-a2 PE=1 SV=1	Hba-a2
1	106	Q91VB8	K.V(+226.08)ADALANAAGHLDDLPGALSALSDLHAHK.L	Y	68.6	3088.54	29	-0.3	773.142	4	51.24		F25:9223	2	63	91	Biotinylation	V1:Biotinylation:134.92	Q91VB8	Q91VB8_MOUSE Alpha globin 1 OS=Mus musculus GN=Hba-a2 PE=1 SV=1	Hba-a2
1	106	Q91VB8	K.KVADALANAAGHL.D	Y	68.57	1249.68	13	-0.9	625.846	2	19.93	267000	F28:3348	3	62	74			Q91VB8	Q91VB8_MOUSE Alpha globin 1 OS=Mus musculus GN=Hba-a2 PE=1 SV=1	Hba-a2
1	106	Q91VB8	K.KVADALANAAGHLDD(-18.01)L.P	Y	68.57	1574.81	16	3.2	788.412	2	31.67		F37:5614	79	62	77	Dehydration	D15:Dehydration:0.00	Q91VB8	Q91VB8_MOUSE Alpha globin 1 OS=Mus musculus GN=Hba-a2 PE=1 SV=1	Hba-a2
1	106	Q91VB8	D.FT(+95.94)PAVHASLDKFLASVSTVLTSK.Y	N	68.56	2514.26	23	8	839.1	3	53.54	69400	F37:9564	1	118	140	Thiophosphorylation	T2:Thiophosphorylation:47.92	Q91VB8	Q91VB8_MOUSE Alpha globin 1 OS=Mus musculus GN=Hba-a2 PE=1 SV=1	Hba-a2
1	106	Q91VB8	D.KFLASVSTVLTSK.Y	N	68.55	1379.8	13	5.3	690.912	2	22.41	141000	F38:3883	1	128	140			Q91VB8	Q91VB8_MOUSE Alpha globin 1 OS=Mus musculus GN=Hba-a2 PE=1 SV=1	Hba-a2
1	106	Q91VB8	V.ADALANAAGHLDDLPGALSALSD(-18.01)LHAHK.L	Y	68.54	2745.38	28	-1.3	916.134	3	34.69		F40:6113	1	64	91	Dehydration	D23:Dehydration:101.25	Q91VB8	Q91VB8_MOUSE Alpha globin 1 OS=Mus musculus GN=Hba-a2 PE=1 SV=1	Hba-a2
1	106	Q91VB8	K.IGGD(sub H)GAEYGAEALER.M	N	68.51	1506.69	15	-7.1	754.349	2	22.65	23700000	F45:3649	6	18	32	Mutation		Q91VB8	Q91VB8_MOUSE Alpha globin 1 OS=Mus musculus GN=Hba-a2 PE=1 SV=1	Hba-a2
1	106	Q91VB8	K.LLSHC(+57.02)LLVTLASHHPADFTPAVHASLD(+43.99)K(+6.02)FLASVSTVLTSK.Y	N	68.44	4333.29	40	-1.1	867.664	5	48.34		F36:8572	3	101	140	Carbamidomethylation; Carboxylation (DKW); SILAC K6	C5:Carbamidomethylation:1000.00;D27:Carboxylation (DKW):0.00;K28:SILAC K6:64.80	Q91VB8	Q91VB8_MOUSE Alpha globin 1 OS=Mus musculus GN=Hba-a2 PE=1 SV=1	Hba-a2
1	106	Q91VB8	K.TYFPHFDVSHG.S	N	68.43	1305.58	11	1.8	653.797	2	24.43	3310000	F46:4088	74	42	52			Q91VB8	Q91VB8_MOUSE Alpha globin 1 OS=Mus musculus GN=Hba-a2 PE=1 SV=1	Hba-a2
1	106	Q91VB8	K.T(+43.01)YFPHFDVSHGSAQVKGHGKK.V	N	68.4	2369.17	21	1.4	474.841	5	15.27	705000	F48:2517	3	42	62	Carbamylation	T1:Carbamylation:69.91	Q91VB8	Q91VB8_MOUSE Alpha globin 1 OS=Mus musculus GN=Hba-a2 PE=1 SV=1	Hba-a2
1	106	Q91VB8	K.IGGHGAEYGAEALERM(+15.99)FASFPTTK.T	N	68.4	2555.21	24	-3	852.742	3	19.68	890000	F37:3347	10	18	41	Oxidation (M)	M16:Oxidation (M):1000.00	Q91VB8	Q91VB8_MOUSE Alpha globin 1 OS=Mus musculus GN=Hba-a2 PE=1 SV=1	Hba-a2
1	106	Q91VB8	K.KVADALANAAGHLDDLPGAF(sub L)SALSDLHAHK.L	Y	68.38	3024.54	30	4.4	605.918	5	38.56		F45:6641	1	62	91	Mutation		Q91VB8	Q91VB8_MOUSE Alpha globin 1 OS=Mus musculus GN=Hba-a2 PE=1 SV=1	Hba-a2
1	106	Q91VB8	L.SALSDLHAHKLR.V	N	68.35	1346.74	12	7.8	674.383	2	32.66	28800000	F27:5910	6	82	93			Q91VB8	Q91VB8_MOUSE Alpha globin 1 OS=Mus musculus GN=Hba-a2 PE=1 SV=1	Hba-a2
1	106	Q91VB8	K.VADALANAAGHLD(+14.02)D(-18.01)LPGALSALSDLHAHK.L	Y	68.33	2858.47	29	-5.1	572.698	5	32.71	19200000	F39:5540	2	63	91	Methyl ester; Dehydration	D13:Methyl ester:0.00;D14:Dehydration:0.00	Q91VB8	Q91VB8_MOUSE Alpha globin 1 OS=Mus musculus GN=Hba-a2 PE=1 SV=1	Hba-a2
1	106	Q91VB8	H.HPADFL(sub T)PAVHASLDKFLASVSTVLTSK.Y	N	68.31	2850.53	27	-4.7	951.179	3	44.09	1450000	F35:7937	1	114	140	Mutation		Q91VB8	Q91VB8_MOUSE Alpha globin 1 OS=Mus musculus GN=Hba-a2 PE=1 SV=1	Hba-a2
1	106	Q91VB8	A.SHHPADFTPAVHASLD.K	N	68.31	1700.79	16	2.4	851.405	2	16.46	934000	F27:2727	1	112	127			Q91VB8	Q91VB8_MOUSE Alpha globin 1 OS=Mus musculus GN=Hba-a2 PE=1 SV=1	Hba-a2
1	106	Q91VB8	K.LRVDPVNFKLLSHC(+57.02)LLVTLASHHPADF.T	N	68.3	3098.65	27	6.5	620.741	5	39.75	2230000	F35:7135	3	92	118	Carbamidomethylation	C14:Carbamidomethylation:1000.00	Q91VB8	Q91VB8_MOUSE Alpha globin 1 OS=Mus musculus GN=Hba-a2 PE=1 SV=1	Hba-a2
1	106	Q91VB8	K.LLSHC(+57.02)LLVTLASHHPADFTPAVH.A	N	68.29	2535.31	23	-0.7	634.833	4	28.42	40200000	F30:5007	9	101	123	Carbamidomethylation	C5:Carbamidomethylation:1000.00	Q91VB8	Q91VB8_MOUSE Alpha globin 1 OS=Mus musculus GN=Hba-a2 PE=1 SV=1	Hba-a2
1	106	Q91VB8	K.K(+43.01)VADALANAAGHLDDLPGALSALSDLHAHK.L	Y	68.29	3033.56	30	2	607.721	5	42.16	6100000	F46:7385	6	62	91	Carbamylation	K1:Carbamylation:122.31	Q91VB8	Q91VB8_MOUSE Alpha globin 1 OS=Mus musculus GN=Hba-a2 PE=1 SV=1	Hba-a2
1	106	Q91VB8	K.KVADALANAAGHLD(+43.99)D(+14.02)LPGALSALSDLHAHK.L	Y	68.26	3048.56	30	-4.6	610.717	5	36.77	1560000	F47:6623	1	62	91	Carboxylation (DKW); Methyl ester	D14:Carboxylation (DKW):0.00;D15:Methyl ester:0.00	Q91VB8	Q91VB8_MOUSE Alpha globin 1 OS=Mus musculus GN=Hba-a2 PE=1 SV=1	Hba-a2
1	106	Q91VB8	K.VADALANAAGHLDDLPGALSALSDLHAHK(+172.05)L.R	Y	68.24	3147.6	30	1.4	787.908	4	37.22	9130000	F25:6610	2	63	92	Menadione hydroquinone derivative	K29:Menadione hydroquinone derivative:1000.00	Q91VB8	Q91VB8_MOUSE Alpha globin 1 OS=Mus musculus GN=Hba-a2 PE=1 SV=1	Hba-a2
1	106	Q91VB8	L.LSHC(+57.02)LLVTLASHHPADFT(+365.13)PAVHASLDKFLASVSTVLTSK.Y	N	68.17	4535.33	39	1.2	908.073	5	45.55	7370000	F35:8201	7	102	140	Carbamidomethylation; Hex1HexNAc1	C4:Carbamidomethylation:1000.00;T18:Hex1HexNAc1:11.32	Q91VB8	Q91VB8_MOUSE Alpha globin 1 OS=Mus musculus GN=Hba-a2 PE=1 SV=1	Hba-a2
1	106	Q91VB8	K.TYFPH(+15.99)FDVSHGSAQ(+.98)VK.G	N	68.15	1835.85	16	-5.3	918.926	2	24.85	8160000	F36:4226	3	42	57	Oxidation (HW); Deamidation (NQ)	H5:Oxidation (HW):38.19;Q14:Deamidation (NQ):1000.00	Q91VB8	Q91VB8_MOUSE Alpha globin 1 OS=Mus musculus GN=Hba-a2 PE=1 SV=1	Hba-a2
1	106	Q91VB8	K.AAW(+31.99)GK(+57.02)IGGHGAEYGAEALER.M	N	68.13	2131.01	20	-8.7	711.337	3	16.33	329000	F28:2658	1	13	32	Dihydroxy; Carbamidomethylation (DHKE X@N-term)	W3:Dihydroxy:129.31;K5:Carbamidomethylation (DHKE X@N-term):16.65	Q91VB8	Q91VB8_MOUSE Alpha globin 1 OS=Mus musculus GN=Hba-a2 PE=1 SV=1	Hba-a2
1	106	Q91VB8	H.L(+163.05)DDLPGALSALSDLHAHK.L	N	68.13	2035.02	18	-7.9	509.758	4	33.12		F40:5812	1	74	91	Phenethyl isothiocyanate	L1:Phenethyl isothiocyanate:157.13	Q91VB8	Q91VB8_MOUSE Alpha globin 1 OS=Mus musculus GN=Hba-a2 PE=1 SV=1	Hba-a2
1	106	Q91VB8	K.TYFPHFDVSHGS.A	N	68.03	1392.61	12	-2.3	697.311	2	22.26		F44:3823	22	42	53			Q91VB8	Q91VB8_MOUSE Alpha globin 1 OS=Mus musculus GN=Hba-a2 PE=1 SV=1	Hba-a2
1	106	Q91VB8	H.HPADFTPAVHAS(+162.05)LDKFLASVSTVLTSK.Y	N	68.01	3000.54	27	0.7	751.144	4	43.15	1670000	F32:7855	2	114	140	Hexose (NSY)	S12:Hexose (NSY):26.08	Q91VB8	Q91VB8_MOUSE Alpha globin 1 OS=Mus musculus GN=Hba-a2 PE=1 SV=1	Hba-a2
1	106	Q91VB8	D.FT(-18.01)PAVHASLDKFLASVSTVLTSK.Y	N	68.01	2400.31	23	-0.3	601.083	4	42.13	4020000	F36:7452	2	118	140	Dehydration	T2:Dehydration:17.21	Q91VB8	Q91VB8_MOUSE Alpha globin 1 OS=Mus musculus GN=Hba-a2 PE=1 SV=1	Hba-a2
1	106	Q91VB8	K.LLSHC(+57.02)LLVTLASHHPADFTPAM(sub V)HASLDK.F	N	68	3081.55	28	4.4	771.399	4	30.47	2720000	F30:5404	2	101	128	Carbamidomethylation; Mutation	C5:Carbamidomethylation:1000.00	Q91VB8	Q91VB8_MOUSE Alpha globin 1 OS=Mus musculus GN=Hba-a2 PE=1 SV=1	Hba-a2
1	106	Q91VB8	K.V(+27.99)ADALANAAGHLDDLPGALSALSDLH(+57.02)AHK.L	Y	67.99	2947.48	29	-2.5	737.875	4	46.53	2330000	F43:8250	2	63	91	Formylation; Carbamidomethylation (DHKE X@N-term)	V1:Formylation:115.17;H26:Carbamidomethylation (DHKE X@N-term):32.28	Q91VB8	Q91VB8_MOUSE Alpha globin 1 OS=Mus musculus GN=Hba-a2 PE=1 SV=1	Hba-a2
1	106	Q91VB8	K.VADALANAAGH(+57.02)LD(-18.01)DLPGALSALSDLHAHK.L	Y	67.95	2901.47	29	0.7	968.166	3	37.62	122000	F26:7194	2	63	91	Carbamidomethylation (DHKE X@N-term); Dehydration	H11:Carbamidomethylation (DHKE X@N-term):45.90;D13:Dehydration:50.34	Q91VB8	Q91VB8_MOUSE Alpha globin 1 OS=Mus musculus GN=Hba-a2 PE=1 SV=1	Hba-a2
1	106	Q91VB8	K.SNF(sub I)KAAWGKIGGHGAEYGAEALER.M	N	67.91	2518.24	24	-6.4	840.414	3	24.17	823000	F36:4087	1	9	32	Mutation		Q91VB8	Q91VB8_MOUSE Alpha globin 1 OS=Mus musculus GN=Hba-a2 PE=1 SV=1	Hba-a2
1	106	Q91VB8	K.VADALANAAGHLDDLPGALSALSDLHAHKL(+88.00)R.V	Y	67.88	3219.65	31	-0.2	644.936	5	37.4		F46:6488	1	63	93	3-sulfanylpropanoyl	L30:3-sulfanylpropanoyl:0.00	Q91VB8	Q91VB8_MOUSE Alpha globin 1 OS=Mus musculus GN=Hba-a2 PE=1 SV=1	Hba-a2
1	106	Q91VB8	K.LLSHC(+57.02)LLVTLASHHPAD(+55.92)FTPAVHASLDKFLASVSTVLTSK.Y	N	67.87	4339.2	40	6.7	1085.81	4	42.09		F34:7417	1	101	140	Carbamidomethylation; Replacement of 2 protons by nickel	C5:Carbamidomethylation:1000.00;D17:Replacement of 2 protons by nickel:12.23	Q91VB8	Q91VB8_MOUSE Alpha globin 1 OS=Mus musculus GN=Hba-a2 PE=1 SV=1	Hba-a2
1	106	Q91VB8	K.T(+42.01)(-18.01)YFPHFDVSHGSAQVK.G	N	67.87	1842.87	16	1.4	461.725	4	19.57	261000	F48:3323	1	42	57	Acetylation (N-term); Dehydration	T1:Acetylation (N-term):1000.00;T1:Dehydration:8.14	Q91VB8	Q91VB8_MOUSE Alpha globin 1 OS=Mus musculus GN=Hba-a2 PE=1 SV=1	Hba-a2
1	106	Q91VB8	D.LPGALSALSDLHAHK(+6.02).L	N	67.8	1534.86	15	-0.2	768.435	2	21.37		F47:3708	1	77	91	SILAC K6	K15:SILAC K6:1000.00	Q91VB8	Q91VB8_MOUSE Alpha globin 1 OS=Mus musculus GN=Hba-a2 PE=1 SV=1	Hba-a2
1	106	Q91VB8	L.S(+28.03)HC(+57.02)LLVTLASHHPADFTPAVHASLDKFLASVSTVLTSK.Y	N	67.78	4085.14	38	1.7	681.865	6	46.4	1350000	F35:8360	1	103	140	Ethylation; Carbamidomethylation	S1:Ethylation:25.66;C3:Carbamidomethylation:1000.00	Q91VB8	Q91VB8_MOUSE Alpha globin 1 OS=Mus musculus GN=Hba-a2 PE=1 SV=1	Hba-a2
1	106	Q91VB8	K.KVADALANAAGHLDDLPGALS(-18.01)A.L	Y	67.77	2071.07	22	1.9	691.365	3	34.39	1120000	F37:6127	1	62	83	Dehydration	S21:Dehydration:76.27	Q91VB8	Q91VB8_MOUSE Alpha globin 1 OS=Mus musculus GN=Hba-a2 PE=1 SV=1	Hba-a2
1	106	Q91VB8	A.AG(sub W)GKIGGHGAEYGAEALER.M	N	67.76	1841.9	19	-3.4	921.955	2	21.3	303000	F46:3500	2	14	32	Mutation		Q91VB8	Q91VB8_MOUSE Alpha globin 1 OS=Mus musculus GN=Hba-a2 PE=1 SV=1	Hba-a2
1	106	Q91VB8	D.PVNFKLLSHC(+57.02)LLVTLASHHPADFTPAVHASLDK.F	N	67.75	3634.91	33	7.6	520.284	7	36.07	2960000	F35:6450	2	96	128	Carbamidomethylation	C10:Carbamidomethylation:1000.00	Q91VB8	Q91VB8_MOUSE Alpha globin 1 OS=Mus musculus GN=Hba-a2 PE=1 SV=1	Hba-a2
1	106	Q91VB8	L.LSHC(+57.02)LLVTLAS(+365.13)HHPADFTPAVHASLDKFLASVSTVLTSK.Y	N	67.74	4535.33	39	-9.3	756.888	6	52.15	1580000	F34:9232	2	102	140	Carbamidomethylation; Hex1HexNAc1	C4:Carbamidomethylation:1000.00;S11:Hex1HexNAc1:0.00	Q91VB8	Q91VB8_MOUSE Alpha globin 1 OS=Mus musculus GN=Hba-a2 PE=1 SV=1	Hba-a2
1	106	Q91VB8	A.GHLDDLPGALSALSD(-18.01)LHAHK.L	N	67.7	2048.04	20	-3.2	513.017	4	26.18	987000	F40:4497	1	72	91	Dehydration	D15:Dehydration:12.28	Q91VB8	Q91VB8_MOUSE Alpha globin 1 OS=Mus musculus GN=Hba-a2 PE=1 SV=1	Hba-a2
1	106	Q91VB8	R.VDPVNFKLLSHC(+57.02)LLVTLASHHPADFTPAVHASLDKFLASVSTVLTSKYR	N	67.65	5401.86	49	1.2	676.241	8	51.53		F37:9209	11	94	142	Carbamidomethylation	C12:Carbamidomethylation:1000.00	Q91VB8	Q91VB8_MOUSE Alpha globin 1 OS=Mus musculus GN=Hba-a2 PE=1 SV=1	Hba-a2
1	106	Q91VB8	L.S(+95.94)HC(+57.02)LLVTLASHHPADFTPAVHASLDKFLASVSTVLTSK.Y	N	67.64	4153.05	38	2.9	693.185	6	50.53	3360000	F34:8944	4	103	140	Thiophosphorylation; Carbamidomethylation	S1:Thiophosphorylation:47.92;C3:Carbamidomethylation:1000.00	Q91VB8	Q91VB8_MOUSE Alpha globin 1 OS=Mus musculus GN=Hba-a2 PE=1 SV=1	Hba-a2
1	106	Q91VB8	K.KVADALANAAGHLDD(+37.95)LPGALSALSDLH.A	Y	67.58	2692.31	27	-3.9	674.083	4	41.6	213000	F41:7487	2	62	88	Replacement of 2 protons by calcium	D15:Replacement of 2 protons by calcium:0.00	Q91VB8	Q91VB8_MOUSE Alpha globin 1 OS=Mus musculus GN=Hba-a2 PE=1 SV=1	Hba-a2
1	106	Q91VB8	K.TYFPHFDVS(-18.01)HGSAQ(+.98)VK.G	N	67.58	1801.84	16	-9.8	901.92	2	22.16	2900000	F25:3408	16	42	57	Dehydration; Deamidation (NQ)	S9:Dehydration:18.00;Q14:Deamidation (NQ):1000.00	Q91VB8	Q91VB8_MOUSE Alpha globin 1 OS=Mus musculus GN=Hba-a2 PE=1 SV=1	Hba-a2
1	106	Q91VB8	L.SHC(+57.02)LLVTLASHHPADFTPAVHASLDQ(sub K).F	N	67.54	2823.38	26	-0.6	565.682	5	24.12	386000	F29:4205	2	103	128	Carbamidomethylation; Mutation	C3:Carbamidomethylation:1000.00	Q91VB8	Q91VB8_MOUSE Alpha globin 1 OS=Mus musculus GN=Hba-a2 PE=1 SV=1	Hba-a2
1	106	Q91VB8	R.MFASFPTTKTY(+15.99)FPHFDVSHGSAQ(+.98)VK.G	N	67.48	2846.34	25	-3.1	570.273	5	28.76		F45:4809	1	33	57	Hydroxylation; Deamidation (NQ)	Y11:Hydroxylation:5.99;Q23:Deamidation (NQ):1000.00	Q91VB8	Q91VB8_MOUSE Alpha globin 1 OS=Mus musculus GN=Hba-a2 PE=1 SV=1	Hba-a2
1	106	Q91VB8	K.T(+57.02)Y(+31.99)FPHFDVSHGSAQVK.G	N	67.48	1907.88	16	-9.4	477.973	4	21.55	130000	F39:3411	4	42	57	Carbamidomethylation (DHKE X@N-term); Dihydroxy	T1:Carbamidomethylation (DHKE X@N-term):35.82;Y2:Dihydroxy:24.44	Q91VB8	Q91VB8_MOUSE Alpha globin 1 OS=Mus musculus GN=Hba-a2 PE=1 SV=1	Hba-a2
1	106	Q91VB8	K.T(+42.01)Y(+31.99)FPHFDVSHGSAQVK.G	N	67.47	1892.87	16	-2.8	947.439	2	20.95	317000	F35:3551	10	42	57	Acetylation (N-term); Dihydroxy	T1:Acetylation (N-term):1000.00;Y2:Dihydroxy:9.34	Q91VB8	Q91VB8_MOUSE Alpha globin 1 OS=Mus musculus GN=Hba-a2 PE=1 SV=1	Hba-a2
1	106	Q91VB8	K.I(+71.04)GGHGAEYGAEALER.M	N	67.46	1599.76	15	2.6	534.263	3	15.58		F47:2615	1	18	32	Propionamide (K X@N-term)	I1:Propionamide (K X@N-term):1000.00	Q91VB8	Q91VB8_MOUSE Alpha globin 1 OS=Mus musculus GN=Hba-a2 PE=1 SV=1	Hba-a2
1	106	Q91VB8	K.VADALAN(+.98)AAGHLDDLPGALS(-18.01)ALSDLHAHK.L	Y	67.46	2845.44	29	-3	712.364	4	48.48		F47:8736	3	63	91	Deamidation (NQ); Dehydration	N7:Deamidation (NQ):1000.00;S20:Dehydration:0.00	Q91VB8	Q91VB8_MOUSE Alpha globin 1 OS=Mus musculus GN=Hba-a2 PE=1 SV=1	Hba-a2
1	106	Q91VB8	K.TYFPHL(sub F)DVSHGSAQVK.G	N	67.44	1784.88	16	-8.4	447.225	4	19.04	1270000	F40:3108	2	42	57	Mutation		Q91VB8	Q91VB8_MOUSE Alpha globin 1 OS=Mus musculus GN=Hba-a2 PE=1 SV=1	Hba-a2
1	106	Q91VB8	K.KVADALANAAGHLD(+14.02)D(-18.01)LPGALSALSDLHAHK.L	Y	67.43	2986.56	30	-6.8	996.521	3	39.47		F29:7209	2	62	91	Methyl ester; Dehydration	D14:Methyl ester:32.88;D15:Dehydration:35.27	Q91VB8	Q91VB8_MOUSE Alpha globin 1 OS=Mus musculus GN=Hba-a2 PE=1 SV=1	Hba-a2
1	106	Q91VB8	L.ANAAGY(sub H)LDDLPGALSALSDLHAHK.L	Y	67.38	2419.21	24	-8.7	605.805	4	34.2	973000	F37:6089	2	68	91	Mutation		Q91VB8	Q91VB8_MOUSE Alpha globin 1 OS=Mus musculus GN=Hba-a2 PE=1 SV=1	Hba-a2
1	106	Q91VB8	N.AP(sub A)GHLDDLPGALSALSDLHAHK.L	N	67.36	2234.14	22	-3.5	559.541	4	30.69	1140000	F40:5350	1	70	91	Mutation		Q91VB8	Q91VB8_MOUSE Alpha globin 1 OS=Mus musculus GN=Hba-a2 PE=1 SV=1	Hba-a2
1	106	Q91VB8	L.LS(+114.04)HC(+57.02)LLVTLASHHPADFTPAVHASLDKFLASVSTVLTSK.Y	N	67.33	4284.24	39	4	857.858	5	49.05		F38:8818	3	102	140	Ubiquitin; Carbamidomethylation	S2:Ubiquitin:9.45;C4:Carbamidomethylation:1000.00	Q91VB8	Q91VB8_MOUSE Alpha globin 1 OS=Mus musculus GN=Hba-a2 PE=1 SV=1	Hba-a2
1	106	Q91VB8	A.GHLDDLPGALSALSDLHAHQ(sub K).L	N	67.3	2066.02	20	5.6	1034.02	2	27.32	1330000	F37:4778	28	72	91	Mutation		Q91VB8	Q91VB8_MOUSE Alpha globin 1 OS=Mus musculus GN=Hba-a2 PE=1 SV=1	Hba-a2
1	106	Q91VB8	K.LLSHC(+57.02)LLVTQ(sub L)ASHHPADFTPAVHASLDK.F	N	67.29	3064.56	28	0.7	767.147	4	35.16		F31:5953	3	101	128	Carbamidomethylation; Mutation	C5:Carbamidomethylation:1000.00	Q91VB8	Q91VB8_MOUSE Alpha globin 1 OS=Mus musculus GN=Hba-a2 PE=1 SV=1	Hba-a2
1	106	Q91VB8	K.KVADALAN(+.98)AAGHLDDLPGALS(-18.01)ALSDLHAHK.L	Y	67.29	2973.53	30	-9.7	744.383	4	31.08		F41:5520	5	62	91	Deamidation (NQ); Dehydration	N8:Deamidation (NQ):1000.00;S21:Dehydration:38.16	Q91VB8	Q91VB8_MOUSE Alpha globin 1 OS=Mus musculus GN=Hba-a2 PE=1 SV=1	Hba-a2
1	106	Q91VB8	K.KVADALANAAGHLDDLPGALSALS(+21.98).D	Y	67.28	2311.18	24	-2.4	1156.59	2	40.19	119000	F41:7232	1	62	85	Sodium adduct	S24:Sodium adduct:0.00	Q91VB8	Q91VB8_MOUSE Alpha globin 1 OS=Mus musculus GN=Hba-a2 PE=1 SV=1	Hba-a2
1	106	Q91VB8	F.PHFDVSHGSAQVKGHGK.K	N	67.27	1786.89	17	-2	447.728	4	14.38	293000	F48:2359	1	45	61			Q91VB8	Q91VB8_MOUSE Alpha globin 1 OS=Mus musculus GN=Hba-a2 PE=1 SV=1	Hba-a2
1	106	Q91VB8	K.VADALANAAGHLDDLPGAL.S	Y	67.24	1802.92	19	6.8	902.471	2	35.51	15400000	F39:6080	18	63	81			Q91VB8	Q91VB8_MOUSE Alpha globin 1 OS=Mus musculus GN=Hba-a2 PE=1 SV=1	Hba-a2
1	106	Q91VB8	K.LLSHC(+57.02)LLVTLASHHPADFT(-2.02)PAVHASLDK.F	N	67.22	3047.56	28	5	762.902	4	30.59	389000	F33:5498	1	101	128	Carbamidomethylation; 2-amino-3-oxo-butanoic_acid	C5:Carbamidomethylation:1000.00;T19:2-amino-3-oxo-butanoic_acid:27.25	Q91VB8	Q91VB8_MOUSE Alpha globin 1 OS=Mus musculus GN=Hba-a2 PE=1 SV=1	Hba-a2
1	106	Q91VB8	H.GKK(+170.04)VADALANAAGHLDDLPGALSALSDLHAHK.L	Y	67.21	3345.71	32	9.3	558.631	6	44.67	2080000	F44:7882	2	60	91	Menadione quinone derivative	K3:Menadione quinone derivative:0.00	Q91VB8	Q91VB8_MOUSE Alpha globin 1 OS=Mus musculus GN=Hba-a2 PE=1 SV=1	Hba-a2
1	106	Q91VB8	W.GK(+42.02)IGGHGAEYGAEALER.M	N	67.2	1755.87	17	6.5	586.299	3	19.33	359000	F40:3163	1	16	32	Guanidination	K2:Guanidination:1000.00	Q91VB8	Q91VB8_MOUSE Alpha globin 1 OS=Mus musculus GN=Hba-a2 PE=1 SV=1	Hba-a2
1	106	Q91VB8	K.V(+226.08)AD(+14.02)ALANAAGHLDDLPGALSALSDLHAHK.L	Y	67.18	3102.56	29	5.2	621.522	5	44.62	260000	F46:7826	1	63	91	Biotinylation; Methyl ester	V1:Biotinylation:138.12;D3:Methyl ester:9.29	Q91VB8	Q91VB8_MOUSE Alpha globin 1 OS=Mus musculus GN=Hba-a2 PE=1 SV=1	Hba-a2
1	106	Q91VB8	K.VADALAN(+.98)AAGHLD(+57.02)DLPGALSALSDLHAHK.L	Y	67.17	2920.47	29	-2.8	585.099	5	44.91		F39:7812	9	63	91	Deamidation (NQ); Carbamidomethylation (DHKE X@N-term)	N7:Deamidation (NQ):1000.00;D13:Carbamidomethylation (DHKE X@N-term):0.00	Q91VB8	Q91VB8_MOUSE Alpha globin 1 OS=Mus musculus GN=Hba-a2 PE=1 SV=1	Hba-a2
1	106	Q91VB8	S.N(+.98)IKAAWGKIGGHGAEYGAEALER.M	N	67.16	2398.2	23	1.4	600.559	4	28.21	3100000	F39:4667	10	10	32	Deamidation (NQ)	N1:Deamidation (NQ):1000.00	Q91VB8	Q91VB8_MOUSE Alpha globin 1 OS=Mus musculus GN=Hba-a2 PE=1 SV=1	Hba-a2
1	106	Q91VB8	L.DD(-18.01)LPGALSALSDLHAHK.L	N	67.14	1740.88	17	0.5	871.447	2	32.49	621000	F46:5613	2	75	91	Dehydration	D2:Dehydration:0.00	Q91VB8	Q91VB8_MOUSE Alpha globin 1 OS=Mus musculus GN=Hba-a2 PE=1 SV=1	Hba-a2
1	106	Q91VB8	K.T(+43.01)YFPHFDVSHGSAQVK.G	N	67.12	1861.87	16	-0.4	466.476	4	20.16	261000	F37:3433	1	42	57	Carbamylation	T1:Carbamylation:70.13	Q91VB8	Q91VB8_MOUSE Alpha globin 1 OS=Mus musculus GN=Hba-a2 PE=1 SV=1	Hba-a2
1	106	Q91VB8	K.VADALANAAGHLDDLPGALSALSD(+57.02)LHAHK.L	Y	67.06	2919.48	29	9.8	974.178	3	35.29	711000	F28:6371	10	63	91	Carbamidomethylation (DHKE X@N-term)	D24:Carbamidomethylation (DHKE X@N-term):0.00	Q91VB8	Q91VB8_MOUSE Alpha globin 1 OS=Mus musculus GN=Hba-a2 PE=1 SV=1	Hba-a2
1	106	Q91VB8	H.FDVSHGSAQVK.G	N	67.06	1173.58	11	-0.6	587.796	2	19.6	18400000	F37:3331	9	47	57			Q91VB8	Q91VB8_MOUSE Alpha globin 1 OS=Mus musculus GN=Hba-a2 PE=1 SV=1	Hba-a2
1	106	Q91VB8	K.TYFH(sub P)HFDVSHGSAQVK.G	N	67.05	1858.88	16	-8.9	930.437	2	25.29	198000	F41:4457	4	42	57	Mutation		Q91VB8	Q91VB8_MOUSE Alpha globin 1 OS=Mus musculus GN=Hba-a2 PE=1 SV=1	Hba-a2
1	106	Q91VB8	K.TY(-2.02)FPHFDVSHGSAQVK.G	N	67.04	1816.85	16	-7.5	909.427	2	16.99	220000	F40:2724	16	42	57	2-amino-3-oxo-butanoic_acid	Y2:2-amino-3-oxo-butanoic_acid:0.00	Q91VB8	Q91VB8_MOUSE Alpha globin 1 OS=Mus musculus GN=Hba-a2 PE=1 SV=1	Hba-a2
1	106	Q91VB8	K.T(+93.98)YFPHFDVSHGSAQVK.G	N	67.01	1912.85	16	-8.1	957.425	2	32.42	3540000	F45:5489	2	42	57	O-Methylphosphorylation	T1:O-Methylphosphorylation:0.00	Q91VB8	Q91VB8_MOUSE Alpha globin 1 OS=Mus musculus GN=Hba-a2 PE=1 SV=1	Hba-a2
1	106	Q91VB8	K.TYFP(+31.99)HFDVSHGSAQ(+.98)VK.G	N	67	1851.84	16	-3	926.926	2	24.49	6800000	F32:4235	2	42	57	Dihydroxy; Deamidation (NQ)	P4:Dihydroxy:0.00;Q14:Deamidation (NQ):1000.00	Q91VB8	Q91VB8_MOUSE Alpha globin 1 OS=Mus musculus GN=Hba-a2 PE=1 SV=1	Hba-a2
1	106	Q91VB8	K.VADALAN(+.98)AAGHLD(+57.02)D(+57.02)LPGALSALSDLHAHK.L	Y	67	2977.49	29	-6.2	993.497	3	43.78		F44:7726	3	63	91	Deamidation (NQ); Carbamidomethylation (DHKE X@N-term)	N7:Deamidation (NQ):1000.00;D13:Carbamidomethylation (DHKE X@N-term):0.00;D14:Carbamidomethylation (DHKE X@N-term):0.00	Q91VB8	Q91VB8_MOUSE Alpha globin 1 OS=Mus musculus GN=Hba-a2 PE=1 SV=1	Hba-a2
1	106	Q91VB8	K.VADALANAAGHLDD(+21.98)LPGALSALS.D	Y	66.99	2183.08	23	-4.8	1092.54	2	42.98	348000	F40:7666	1	63	85	Sodium adduct	D14:Sodium adduct:15.10	Q91VB8	Q91VB8_MOUSE Alpha globin 1 OS=Mus musculus GN=Hba-a2 PE=1 SV=1	Hba-a2
1	106	Q91VB8	K.LLC(sub S)HC(+57.02)LLVTLASHHPADFTPAVHASLDK.F	N	66.99	3065.56	28	-7.8	614.114	5	38.99	3920000	F30:7043	2	101	128	Carbamidomethylation; Mutation	C5:Carbamidomethylation:1000.00	Q91VB8	Q91VB8_MOUSE Alpha globin 1 OS=Mus musculus GN=Hba-a2 PE=1 SV=1	Hba-a2
1	106	Q91VB8	K.V(+71.04)ADALANAAGHLDDLPGALSALSDLHAHK.L	Y	66.99	2933.5	29	5	587.71	5	40.54	73900	F45:7003	1	63	91	Propionamide (K X@N-term)	V1:Propionamide (K X@N-term):100.41	Q91VB8	Q91VB8_MOUSE Alpha globin 1 OS=Mus musculus GN=Hba-a2 PE=1 SV=1	Hba-a2
1	106	Q91VB8	K.IGGHGAEYGAEALE(+57.02)R.M	N	66.99	1585.75	15	2	793.883	2	15.37		F28:2488	2	18	32	Carbamidomethylation (DHKE X@N-term)	E14:Carbamidomethylation (DHKE X@N-term):20.70	Q91VB8	Q91VB8_MOUSE Alpha globin 1 OS=Mus musculus GN=Hba-a2 PE=1 SV=1	Hba-a2
1	106	Q91VB8	L.L(+104.03)SHC(+57.02)LLVTLASHHPADFTPAVHASLDKFLASVSTVLTSK.Y	N	66.97	4274.22	39	-8.2	855.844	5	49.84	18500000	F35:8983	5	102	140	Benzoyl; Carbamidomethylation	L1:Benzoyl:112.92;C4:Carbamidomethylation:1000.00	Q91VB8	Q91VB8_MOUSE Alpha globin 1 OS=Mus musculus GN=Hba-a2 PE=1 SV=1	Hba-a2
1	106	Q91VB8	K.KVADALANAAGHLDDLPGALSALSDLHAHKLK(sub R).V	Y	66.97	3231.74	32	0.5	647.355	5	36.7	453000	F28:6654	1	62	93	Mutation		Q91VB8	Q91VB8_MOUSE Alpha globin 1 OS=Mus musculus GN=Hba-a2 PE=1 SV=1	Hba-a2
1	106	Q91VB8	K.KVADALANAAGHLDD(+21.98)LPGALSALSD.L	Y	66.97	2426.21	25	-5	809.738	3	40.61	1560000	F38:7317	1	62	86	Sodium adduct	D15:Sodium adduct:9.04	Q91VB8	Q91VB8_MOUSE Alpha globin 1 OS=Mus musculus GN=Hba-a2 PE=1 SV=1	Hba-a2
1	106	Q91VB8	H.LDDLPGALS(-18.01)ALSDLHAHK.L	N	66.92	1853.96	18	-5.2	464.496	4	28.81	477000	F34:4970	4	74	91	Dehydration	S9:Dehydration:10.86	Q91VB8	Q91VB8_MOUSE Alpha globin 1 OS=Mus musculus GN=Hba-a2 PE=1 SV=1	Hba-a2
1	106	Q91VB8	K.VADALANAAGHLDDLPGALSALSDS(sub L)HAHK.L	Y	66.9	2836.41	29	-1.5	946.476	3	33.39	306000	F41:5958	1	63	91	Mutation		Q91VB8	Q91VB8_MOUSE Alpha globin 1 OS=Mus musculus GN=Hba-a2 PE=1 SV=1	Hba-a2
1	106	Q91VB8	K.KVADALANAAGHLDDLPGALSA.L	Y	66.89	2089.08	22	1.1	1045.55	2	34.79	65200000	F37:6201	8	62	83			Q91VB8	Q91VB8_MOUSE Alpha globin 1 OS=Mus musculus GN=Hba-a2 PE=1 SV=1	Hba-a2
1	106	Q91VB8	K.TYFPHFDVSHGSAQVQ(sub K)GHGK.K	N	66.88	2198.03	20	3.8	440.615	5	15.07		F25:1973	1	42	61	Mutation		Q91VB8	Q91VB8_MOUSE Alpha globin 1 OS=Mus musculus GN=Hba-a2 PE=1 SV=1	Hba-a2
1	106	Q91VB8	N.AAGHLDDLPGALSALSDLH(+15.99)AHK.L	N	66.85	2224.12	22	8.2	557.043	4	32.82	1610000	F39:5563	2	70	91	Oxidation (HW)	H19:Oxidation (HW):17.01	Q91VB8	Q91VB8_MOUSE Alpha globin 1 OS=Mus musculus GN=Hba-a2 PE=1 SV=1	Hba-a2
1	106	Q91VB8	H.C(+57.02)LLVTLASHHPADFTPAVHASLDQ(sub K)FLASVSTVLTSK.Y	N	66.83	3832.98	36	-3.3	959.25	4	44.62	1960000	F34:7877	3	105	140	Carbamidomethylation; Mutation	C1:Carbamidomethylation:1000.00	Q91VB8	Q91VB8_MOUSE Alpha globin 1 OS=Mus musculus GN=Hba-a2 PE=1 SV=1	Hba-a2
1	106	Q91VB8	K.VADALANAAGHLD.D	Y	66.81	1236.61	13	-1.6	619.311	2	21.8	6320000	F44:3736	30	63	75			Q91VB8	Q91VB8_MOUSE Alpha globin 1 OS=Mus musculus GN=Hba-a2 PE=1 SV=1	Hba-a2
1	106	Q91VB8	K.LLSHC(+57.02)LLVTLASHHP(+13.98)ADFTPAVHASLDKFLASVSTVLTSK.Y	N	66.78	4297.26	40	-4	860.455	5	52.32	5090000	F35:9424	4	101	140	Carbamidomethylation; Proline oxidation to pyroglutamic acid	C5:Carbamidomethylation:1000.00;P15:Proline oxidation to pyroglutamic acid:17.91	Q91VB8	Q91VB8_MOUSE Alpha globin 1 OS=Mus musculus GN=Hba-a2 PE=1 SV=1	Hba-a2
1	106	Q91VB8	H.H(+57.02)PADFTPAVHASLDKFLASVSTVLTSK.Y	N	66.76	2895.51	27	8.5	966.187	3	42.61	100000	F35:7668	1	114	140	Carbamidomethylation (DHKE X@N-term)	H1:Carbamidomethylation (DHKE X@N-term):0.00	Q91VB8	Q91VB8_MOUSE Alpha globin 1 OS=Mus musculus GN=Hba-a2 PE=1 SV=1	Hba-a2
1	106	Q91VB8	A.AGHLDDLPGALSALSDLHAHQ(sub K).L	N	66.76	2137.06	21	5.6	535.274	4	27.45	7170000	F37:4804	13	71	91	Mutation		Q91VB8	Q91VB8_MOUSE Alpha globin 1 OS=Mus musculus GN=Hba-a2 PE=1 SV=1	Hba-a2
1	106	Q91VB8	T.P(+13.98)AVHASLDKFLASVSTVLTSK.Y	N	66.69	2184.18	21	6.9	1093.1	2	44.17	116000	F35:7952	1	120	140	Proline oxidation to pyroglutamic acid	P1:Proline oxidation to pyroglutamic acid:1000.00	Q91VB8	Q91VB8_MOUSE Alpha globin 1 OS=Mus musculus GN=Hba-a2 PE=1 SV=1	Hba-a2
1	106	Q91VB8	K.TYFPHFDVSHGSAQVK(+6.02)GH(+57.02)GK.K	N	66.69	2261.11	20	-3.5	453.227	5	18.45	1500000	F25:2660	7	42	61	SILAC K6; Carbamidomethylation (DHKE X@N-term)	K16:SILAC K6:0.00;H18:Carbamidomethylation (DHKE X@N-term):7.32	Q91VB8	Q91VB8_MOUSE Alpha globin 1 OS=Mus musculus GN=Hba-a2 PE=1 SV=1	Hba-a2
1	106	Q91VB8	K.KVADALANAAGHLDD(+21.98)LPGAL.S	Y	66.67	1952.99	20	7.7	977.511	2	34.48	188000	F34:5987	1	62	81	Sodium adduct	D15:Sodium adduct:23.70	Q91VB8	Q91VB8_MOUSE Alpha globin 1 OS=Mus musculus GN=Hba-a2 PE=1 SV=1	Hba-a2
1	106	Q91VB8	K.KVADALANAAGHLDDLPGALS(+42.01)ALSDLHAHKLR.V	Y	66.65	3301.75	32	-4.3	826.442	4	36.21		F48:6456	1	62	93	Acetylation (TSCYH)	S21:Acetylation (TSCYH):46.39	Q91VB8	Q91VB8_MOUSE Alpha globin 1 OS=Mus musculus GN=Hba-a2 PE=1 SV=1	Hba-a2
1	106	Q91VB8	K.LLSHC(+57.02)LLVTLASHHPADFTPAVHASLDK(+316.20)FLASVSTVL.T	N	66.61	4283.31	37	3.7	857.672	5	44.14	475000000	F35:7945	3	101	137	Carbamidomethylation; Levuglandinyl-lysine pyrrole adduct	C5:Carbamidomethylation:1000.00;K28:Levuglandinyl-lysine pyrrole adduct:171.10	Q91VB8	Q91VB8_MOUSE Alpha globin 1 OS=Mus musculus GN=Hba-a2 PE=1 SV=1	Hba-a2
1	106	Q91VB8	K.LLSHC(+57.02)LLVTLASHHPADFTPAVHASLDK(+31.99)FLASVSTVLTSK.Y	N	66.6	4315.27	40	-6.9	864.055	5	53.06		F34:9396	4	101	140	Carbamidomethylation; Dihydroxy	C5:Carbamidomethylation:1000.00;K28:Dihydroxy:0.00	Q91VB8	Q91VB8_MOUSE Alpha globin 1 OS=Mus musculus GN=Hba-a2 PE=1 SV=1	Hba-a2
1	106	Q91VB8	K.VADALANAAGHLDDLPGALSALSDLHAQ(sub H).K	Y	66.59	2725.37	28	-4.5	909.459	3	40.24	534000	F41:7241	2	63	90	Mutation		Q91VB8	Q91VB8_MOUSE Alpha globin 1 OS=Mus musculus GN=Hba-a2 PE=1 SV=1	Hba-a2
1	106	Q91VB8	K.VADALANAAGHLDDLPGALSALSDLHAHK(+324.11)L.R	Y	66.56	3299.65	30	4.5	660.941	5	41.17	778000	F43:7298	2	63	92	Lactosylation	K29:Lactosylation:1000.00	Q91VB8	Q91VB8_MOUSE Alpha globin 1 OS=Mus musculus GN=Hba-a2 PE=1 SV=1	Hba-a2
1	106	Q91VB8	K.KVADALAN(+.98)AAGHLDDLPGALSALSDLHAHKLRVDPVNFK.L	Y	66.53	4060.15	39	4.4	677.702	6	35.38		F32:6395	3	62	100	Deamidation (NQ)	N8:Deamidation (NQ):32.87	Q91VB8	Q91VB8_MOUSE Alpha globin 1 OS=Mus musculus GN=Hba-a2 PE=1 SV=1	Hba-a2
1	106	Q91VB8	K.VADALAN(+.98)AAGHLDDLPGALSALSDLH(+57.02)AHK.L	Y	66.46	2920.47	29	3.1	974.5	3	35.02	1440000	F37:6244	3	63	91	Deamidation (NQ); Carbamidomethylation (DHKE X@N-term)	N7:Deamidation (NQ):1000.00;H26:Carbamidomethylation (DHKE X@N-term):175.02	Q91VB8	Q91VB8_MOUSE Alpha globin 1 OS=Mus musculus GN=Hba-a2 PE=1 SV=1	Hba-a2
1	106	Q91VB8	R.MFASFPTTK.T	N	66.44	1028.5	9	7.3	515.261	2	20.12	3560000	F35:3390	489	33	41			Q91VB8	Q91VB8_MOUSE Alpha globin 1 OS=Mus musculus GN=Hba-a2 PE=1 SV=1	Hba-a2
1	106	Q91VB8	K.K(+15.99)VADALANAAGHLDDLPGALSALSDLHAHK.L	Y	66.43	3006.55	30	-9.8	602.312	5	32.41	2230000	F43:5658	2	62	91	Hydroxylation	K1:Hydroxylation:0.00	Q91VB8	Q91VB8_MOUSE Alpha globin 1 OS=Mus musculus GN=Hba-a2 PE=1 SV=1	Hba-a2
1	106	Q91VB8	K.IGGH(+40.03)GAEYGAEALER.M	N	66.39	1568.76	15	0.1	785.386	2	21.89	2880000	F46:3609	4	18	32	Propionaldehyde +40	H4:Propionaldehyde +40:1000.00	Q91VB8	Q91VB8_MOUSE Alpha globin 1 OS=Mus musculus GN=Hba-a2 PE=1 SV=1	Hba-a2
1	106	Q91VB8	C.LLVT(+161.07)LASHHPADFTPAVHASLDKFLASVSTVLTSK.Y	N	66.38	3834.06	35	0.2	767.819	5	45.32		F35:8159	1	106	140	Hexosamine	T4:Hexosamine:19.48	Q91VB8	Q91VB8_MOUSE Alpha globin 1 OS=Mus musculus GN=Hba-a2 PE=1 SV=1	Hba-a2
1	106	Q91VB8	A.DFTPAVHASLDKFLASVSTVLTSKY.R	N	66.36	2696.41	25	-8.8	899.801	3	50.46	2650000	F35:9093	1	117	141			Q91VB8	Q91VB8_MOUSE Alpha globin 1 OS=Mus musculus GN=Hba-a2 PE=1 SV=1	Hba-a2
1	106	Q91VB8	K.TYY(sub F)PHFDVSHGSAQVK.G	N	66.35	1834.86	16	-1.5	612.628	3	17.11	15600000	F37:2863	1	42	57	Mutation		Q91VB8	Q91VB8_MOUSE Alpha globin 1 OS=Mus musculus GN=Hba-a2 PE=1 SV=1	Hba-a2
1	106	Q91VB8	V.ADALANAAGHLDDLPGALSALSDLHAHQ(sub K)L.R	Y	66.32	2876.44	29	-1.6	959.82	3	37.31	3660000	F42:6630	3	64	92	Mutation		Q91VB8	Q91VB8_MOUSE Alpha globin 1 OS=Mus musculus GN=Hba-a2 PE=1 SV=1	Hba-a2
1	106	Q91VB8	K.TYFPHFDVSHGS(-18.01)AQ(+.98)VK.G	N	66.3	1801.84	16	-3.9	901.925	2	22.17	2050000	F44:3807	14	42	57	Dehydration; Deamidation (NQ)	S12:Dehydration:41.20;Q14:Deamidation (NQ):1000.00	Q91VB8	Q91VB8_MOUSE Alpha globin 1 OS=Mus musculus GN=Hba-a2 PE=1 SV=1	Hba-a2
1	106	Q91VB8	K.VADALANAAGHLDDLPGALSALSDLHAY(sub H)K.L	Y	66.24	2888.47	29	-2.7	963.827	3	41.53	1080000	F45:7182	3	63	91	Mutation		Q91VB8	Q91VB8_MOUSE Alpha globin 1 OS=Mus musculus GN=Hba-a2 PE=1 SV=1	Hba-a2
1	106	Q91VB8	P.GALSALSDLHAHK.L	N	66.23	1318.7	13	-2.8	660.355	2	26.68	120000000	F40:4587	278	79	91			Q91VB8	Q91VB8_MOUSE Alpha globin 1 OS=Mus musculus GN=Hba-a2 PE=1 SV=1	Hba-a2
1	106	Q91VB8	K.LLSHC(+57.02)LLVTLASHHPA.D	N	66.2	1767.95	16	-1.1	590.322	3	23.45	109000000	F32:4024	18	101	116	Carbamidomethylation	C5:Carbamidomethylation:1000.00	Q91VB8	Q91VB8_MOUSE Alpha globin 1 OS=Mus musculus GN=Hba-a2 PE=1 SV=1	Hba-a2
1	106	Q91VB8	K.VADALANAAGHLDD(-18.01)LPGALSALSDLHAHKL.R	Y	66.2	2957.54	30	-2	592.513	5	39.61	308000	F32:7201	2	63	92	Dehydration	D14:Dehydration:24.15	Q91VB8	Q91VB8_MOUSE Alpha globin 1 OS=Mus musculus GN=Hba-a2 PE=1 SV=1	Hba-a2
1	106	Q91VB8	K.TYFPN(sub H)FDVSHGSAQVK.G	N	66.17	1795.85	16	-4.9	898.929	2	22.92	5840000	F41:3999	2	42	57	Mutation		Q91VB8	Q91VB8_MOUSE Alpha globin 1 OS=Mus musculus GN=Hba-a2 PE=1 SV=1	Hba-a2
1	106	Q91VB8	K.VAD(+14.02)ALAN(+.98)AAGHLDDLPGALSALSDLHAHK.L	Y	66.15	2877.46	29	-3.1	576.498	5	39.01	1430000	F41:7015	7	63	91	Methyl ester; Deamidation (NQ)	D3:Methyl ester:25.74;N7:Deamidation (NQ):1000.00	Q91VB8	Q91VB8_MOUSE Alpha globin 1 OS=Mus musculus GN=Hba-a2 PE=1 SV=1	Hba-a2
1	106	Q91VB8	K.KVADALANAAGHLDD(+21.98)LPGALSALSDLH.A	Y	66.15	2676.35	27	-5.1	670.091	4	41.53	803000	F41:7474	1	62	88	Sodium adduct	D15:Sodium adduct:0.00	Q91VB8	Q91VB8_MOUSE Alpha globin 1 OS=Mus musculus GN=Hba-a2 PE=1 SV=1	Hba-a2
1	106	Q91VB8	K.LLSHC(+57.02)LLVTLASHHPADFTPAVHASLDK(-1.03)FLASVSTVLTSK.Y	N	66.15	4282.25	40	-2.1	1071.57	4	47.69		F36:8457	4	101	140	Carbamidomethylation; Lysine oxidation to aminoadipic semialdehyde	C5:Carbamidomethylation:1000.00;K28:Lysine oxidation to aminoadipic semialdehyde:85.14	Q91VB8	Q91VB8_MOUSE Alpha globin 1 OS=Mus musculus GN=Hba-a2 PE=1 SV=1	Hba-a2
1	106	Q91VB8	I.G(+225.09)GHGAEYGAEALER.M	N	66.13	1640.74	14	2.4	821.377	2	26.43	191000	F44:4575	3	19	32	Iminobiotinylation	G1:Iminobiotinylation:1000.00	Q91VB8	Q91VB8_MOUSE Alpha globin 1 OS=Mus musculus GN=Hba-a2 PE=1 SV=1	Hba-a2
1	106	Q91VB8	D.DLPGALSALSDLHAHK(+57.02)LR.V	N	66.13	1970.07	18	2.5	493.526	4	27.2		F46:4602	1	76	93	Carbamidomethylation (DHKE X@N-term)	K16:Carbamidomethylation (DHKE X@N-term):11.06	Q91VB8	Q91VB8_MOUSE Alpha globin 1 OS=Mus musculus GN=Hba-a2 PE=1 SV=1	Hba-a2
1	106	Q91VB8	K.VADAL(+53.97)ANAAGHLDDLPGALSALSDLHAHK.L	Y	66.12	2916.43	29	-1.1	730.115	4	43.25	939000	F44:7632	5	63	91	Trifluoroleucine	L5:Trifluoroleucine:41.18	Q91VB8	Q91VB8_MOUSE Alpha globin 1 OS=Mus musculus GN=Hba-a2 PE=1 SV=1	Hba-a2
1	106	Q91VB8	K.TY(+93.98)FPHFDVSHGSAQVK.G	N	66.11	1912.85	16	-6.7	957.426	2	29.68	844000	F46:5069	2	42	57	O-Methylphosphorylation	Y2:O-Methylphosphorylation:0.00	Q91VB8	Q91VB8_MOUSE Alpha globin 1 OS=Mus musculus GN=Hba-a2 PE=1 SV=1	Hba-a2
1	106	Q91VB8	K.K(+162.05)VADALANAAGHLDDLPGALSALSDLHAHK.L	Y	66.1	3152.61	30	-3.2	631.527	5	35.36	1980000	F31:5992	28	62	91	Hexose	K1:Hexose:112.53	Q91VB8	Q91VB8_MOUSE Alpha globin 1 OS=Mus musculus GN=Hba-a2 PE=1 SV=1	Hba-a2
1	106	Q91VB8	D.ALANAAGHLDDLPGALSALSDLHAH(+15.99)K.L	Y	66.08	2593.32	26	-8.6	649.333	4	33.19	486000	F43:5810	1	66	91	Oxidation (HW)	H25:Oxidation (HW):11.10	Q91VB8	Q91VB8_MOUSE Alpha globin 1 OS=Mus musculus GN=Hba-a2 PE=1 SV=1	Hba-a2
1	106	Q91VB8	K.E(sub K)VADALANAAGHLDDLPGALSALSDLHAHK.L	Y	66.08	2991.5	30	0.6	748.884	4	36.78	5640000	F44:6469	47	62	91	Mutation		Q91VB8	Q91VB8_MOUSE Alpha globin 1 OS=Mus musculus GN=Hba-a2 PE=1 SV=1	Hba-a2
1	106	Q91VB8	K.LLSHC(+57.02)LLVTLASHHPE(sub A)DFTPAVHASLDK.F	N	66.08	3107.59	28	0.4	777.904	4	27.9	476000	F31:4550	2	101	128	Carbamidomethylation; Mutation	C5:Carbamidomethylation:1000.00	Q91VB8	Q91VB8_MOUSE Alpha globin 1 OS=Mus musculus GN=Hba-a2 PE=1 SV=1	Hba-a2
1	106	Q91VB8	D.ALAN(+.98)AAGHLDDLPGALSALSDLHAHK.L	Y	66.08	2578.31	26	8.4	860.452	3	34.58	14500000	F39:5904	44	66	91	Deamidation (NQ)	N4:Deamidation (NQ):1000.00	Q91VB8	Q91VB8_MOUSE Alpha globin 1 OS=Mus musculus GN=Hba-a2 PE=1 SV=1	Hba-a2
1	106	Q91VB8	K.KVADALANAAGHLDDLPGALSALS.D	Y	66.07	2289.2	24	-2.6	764.071	3	40.04	19600000	F41:7205	5	62	85			Q91VB8	Q91VB8_MOUSE Alpha globin 1 OS=Mus musculus GN=Hba-a2 PE=1 SV=1	Hba-a2
1	106	Q91VB8	K.VADALAN(+.98)AAGHLD(+14.02)D(+14.02)LPGALSALSDLHAHK.L	Y	66.06	2891.48	29	-6.7	482.917	6	32.26	282000	F44:5653	1	63	91	Deamidation (NQ); Methyl ester	N7:Deamidation (NQ):1000.00;D13:Methyl ester:18.77;D14:Methyl ester:17.51	Q91VB8	Q91VB8_MOUSE Alpha globin 1 OS=Mus musculus GN=Hba-a2 PE=1 SV=1	Hba-a2
1	106	Q91VB8	K.KVADALANAAGHLDDLPGALSALSDL.H	Y	66.05	2517.31	26	-7.2	840.104	3	46.54	14000000	F40:8299	20	62	87			Q91VB8	Q91VB8_MOUSE Alpha globin 1 OS=Mus musculus GN=Hba-a2 PE=1 SV=1	Hba-a2
1	106	Q91VB8	K.KVADALANAAGHLDDLPGALSALSD(+21.98)L.H	Y	66.05	2539.29	26	-6.7	847.431	3	46.68	153000	F40:8323	1	62	87	Sodium adduct	D25:Sodium adduct:7.65	Q91VB8	Q91VB8_MOUSE Alpha globin 1 OS=Mus musculus GN=Hba-a2 PE=1 SV=1	Hba-a2
1	106	Q91VB8	K.KVADALANAAGHLD(-18.01)DLPGALSALSDLHAH.K	Y	66.02	2844.45	29	-4.3	712.117	4	40.6	4020000	F31:6970	6	62	90	Dehydration	D14:Dehydration:27.14	Q91VB8	Q91VB8_MOUSE Alpha globin 1 OS=Mus musculus GN=Hba-a2 PE=1 SV=1	Hba-a2
1	106	Q91VB8	L.ANAAGHLDDLPGALSALSDLHAH(+15.99)K.L	Y	66	2409.2	24	8.9	804.082	3	32.22		F39:5448	1	68	91	Oxidation (HW)	H23:Oxidation (HW):15.73	Q91VB8	Q91VB8_MOUSE Alpha globin 1 OS=Mus musculus GN=Hba-a2 PE=1 SV=1	Hba-a2
1	106	Q91VB8	K.KVADALANAAGHLDDLPGAL.S	Y	65.95	1931.01	20	8	966.521	2	34.22	54900000	F34:5937	11	62	81			Q91VB8	Q91VB8_MOUSE Alpha globin 1 OS=Mus musculus GN=Hba-a2 PE=1 SV=1	Hba-a2
1	106	Q91VB8	D.LPGALSALSDLHAH(+57.02)K.L	N	65.91	1585.86	15	0.6	529.627	3	20.67	2770000	F47:3574	2	77	91	Carbamidomethylation (DHKE X@N-term)	H14:Carbamidomethylation (DHKE X@N-term):0.00	Q91VB8	Q91VB8_MOUSE Alpha globin 1 OS=Mus musculus GN=Hba-a2 PE=1 SV=1	Hba-a2
1	106	Q91VB8	A.NAAGHLDDLPGALSALSDLHAHKL.R	Y	65.84	2435.26	24	-2.2	488.057	5	31.3	102000	F41:5562	2	69	92			Q91VB8	Q91VB8_MOUSE Alpha globin 1 OS=Mus musculus GN=Hba-a2 PE=1 SV=1	Hba-a2
1	106	Q91VB8	K.LLSHC(+57.02)LLVTLASHHPADC(sub F)TPAVHASLDKFLASVSTVLTSK.Y	N	65.82	4239.22	40	1.2	848.852	5	45.65	1670000	F36:8093	5	101	140	Carbamidomethylation; Mutation	C5:Carbamidomethylation:1000.00	Q91VB8	Q91VB8_MOUSE Alpha globin 1 OS=Mus musculus GN=Hba-a2 PE=1 SV=1	Hba-a2
1	106	Q91VB8	L.LSH(+88.00)C(+57.02)LLVTLASHHPADFTPAVHASLDK.F	N	65.79	3024.49	27	8.2	757.137	4	32.12	4270000	F25:5504	2	102	128	3-sulfanylpropanoyl; Carbamidomethylation	H3:3-sulfanylpropanoyl:0.00;C4:Carbamidomethylation:1000.00	Q91VB8	Q91VB8_MOUSE Alpha globin 1 OS=Mus musculus GN=Hba-a2 PE=1 SV=1	Hba-a2
1	106	Q91VB8	L.L(+57.02)SH(+57.02)C(+57.02)LLVTLASHHPADFTPAVHASLDKFLASVSTVLTSKYR	N	65.76	4603.4	41	-10	921.678	5	46.37	1520000	F34:8196	5	102	142	Carbamidomethylation (DHKE X@N-term); Carbamidomethylation	L1:Carbamidomethylation (DHKE X@N-term):17.89;H3:Carbamidomethylation (DHKE X@N-term):21.77;C4:Carbamidomethylation:1000.00	Q91VB8	Q91VB8_MOUSE Alpha globin 1 OS=Mus musculus GN=Hba-a2 PE=1 SV=1	Hba-a2
1	106	Q91VB8	D.F(+27.99)TPAVHASLDKFLASVSTVLTSK.Y	N	65.74	2446.31	23	-7.8	816.438	3	52.49		F36:9306	2	118	140	Formylation	F1:Formylation:39.54	Q91VB8	Q91VB8_MOUSE Alpha globin 1 OS=Mus musculus GN=Hba-a2 PE=1 SV=1	Hba-a2
1	106	Q91VB8	H.LDDLPGALSALSDLH(+15.99)AHK.L	N	65.74	1887.97	18	-4.2	630.328	3	35.47	139000	F38:6368	1	74	91	Oxidation (HW)	H15:Oxidation (HW):15.73	Q91VB8	Q91VB8_MOUSE Alpha globin 1 OS=Mus musculus GN=Hba-a2 PE=1 SV=1	Hba-a2
1	106	Q91VB8	K.TYFPHFD(-18.01)VSHGSAQ(+.98)VK.G	N	65.73	1801.84	16	0.9	451.468	4	18.54		F47:3170	8	42	57	Dehydration; Deamidation (NQ)	D7:Dehydration:6.59;Q14:Deamidation (NQ):1000.00	Q91VB8	Q91VB8_MOUSE Alpha globin 1 OS=Mus musculus GN=Hba-a2 PE=1 SV=1	Hba-a2
1	106	Q91VB8	D.ALP(sub A)NAAGHLDDLPGALSALSDLHAHK.L	Y	65.71	2603.35	26	-8.9	651.838	4	40.67	164000	F45:7025	1	66	91	Mutation		Q91VB8	Q91VB8_MOUSE Alpha globin 1 OS=Mus musculus GN=Hba-a2 PE=1 SV=1	Hba-a2
1	106	Q91VB8	K.GHGK(+78.05)KVADALANAAGHLDDLPGALSALSDLHAHK.L	Y	65.69	3447.8	34	-7.2	575.637	6	41.69	538000	F29:7614	2	58	91	2 5-dimethypyrrole	K4:2 5-dimethypyrrole:14.02	Q91VB8	Q91VB8_MOUSE Alpha globin 1 OS=Mus musculus GN=Hba-a2 PE=1 SV=1	Hba-a2
1	106	Q91VB8	K.TYFPHFDVSHGSAQ(+.98)VK(+43.99).G	N	65.64	1863.84	16	7.5	932.936	2	20.69	379000	F43:3470	1	42	57	Deamidation (NQ); Carboxylation (DKW)	Q14:Deamidation (NQ):1000.00;K16:Carboxylation (DKW):93.23	Q91VB8	Q91VB8_MOUSE Alpha globin 1 OS=Mus musculus GN=Hba-a2 PE=1 SV=1	Hba-a2
1	106	Q91VB8	A.SFPTTKTYFPHFDVSHGSAQ(+.98)VK.G	N	65.63	2481.2	22	2.1	497.248	5	23.14	1020000	F46:3842	2	36	57	Deamidation (NQ)	Q20:Deamidation (NQ):1000.00	Q91VB8	Q91VB8_MOUSE Alpha globin 1 OS=Mus musculus GN=Hba-a2 PE=1 SV=1	Hba-a2
1	106	Q91VB8	K.VADALANAAGHLDD(-18.01)LPGALSALSDLHAH.K	Y	65.49	2716.36	28	1.5	680.097	4	41.91	15000000	F46:7341	13	63	90	Dehydration	D14:Dehydration:0.00	Q91VB8	Q91VB8_MOUSE Alpha globin 1 OS=Mus musculus GN=Hba-a2 PE=1 SV=1	Hba-a2
1	106	Q91VB8	K.VADALANAAGH(+40.03)LDDLPGALSALSDLHAHK.L	Y	65.48	2902.49	29	-8.8	581.501	5	41.03	2610000	F46:7176	5	63	91	Propionaldehyde +40	H11:Propionaldehyde +40:98.97	Q91VB8	Q91VB8_MOUSE Alpha globin 1 OS=Mus musculus GN=Hba-a2 PE=1 SV=1	Hba-a2
1	106	Q91VB8	A.LSALSDLHAHK.L	N	65.35	1190.64	11	-10	596.322	2	38.72	272000	F43:6847	110	81	91			Q91VB8	Q91VB8_MOUSE Alpha globin 1 OS=Mus musculus GN=Hba-a2 PE=1 SV=1	Hba-a2
1	106	Q91VB8	K.TYFPHFDVSHGSAQVK(+58.01)GHGK.K	N	65.34	2256.07	20	-7.2	565.021	4	16.5	1000000	F40:2633	3	42	61	Carboxymethyl (KW X@N-term)	K16:Carboxymethyl (KW X@N-term):12.63	Q91VB8	Q91VB8_MOUSE Alpha globin 1 OS=Mus musculus GN=Hba-a2 PE=1 SV=1	Hba-a2
1	106	Q91VB8	K.TYFPHFDVSHGSAQVQ(sub K).G	N	65.32	1818.83	16	7.2	910.43	2	19.62	265000000	F41:3372	200	42	57	Mutation		Q91VB8	Q91VB8_MOUSE Alpha globin 1 OS=Mus musculus GN=Hba-a2 PE=1 SV=1	Hba-a2
1	106	Q91VB8	K.VADALANAAGHLDDL.P	Y	65.3	1464.72	15	-3.8	733.365	2	31.51	3900000	F41:5600	6	63	77			Q91VB8	Q91VB8_MOUSE Alpha globin 1 OS=Mus musculus GN=Hba-a2 PE=1 SV=1	Hba-a2
1	106	Q91VB8	K.TYFPHFDVSH.G	N	65.28	1248.56	10	0.1	625.285	2	22.99	1820000	F47:4011	25	42	51			Q91VB8	Q91VB8_MOUSE Alpha globin 1 OS=Mus musculus GN=Hba-a2 PE=1 SV=1	Hba-a2
1	106	Q91VB8	K.AAWGK(+88.00)IGGHGAEYGAEALER.M	N	65.21	2130	20	-5	1066	2	24.07		F29:4196	1	13	32	3-sulfanylpropanoyl	K5:3-sulfanylpropanoyl:12.28	Q91VB8	Q91VB8_MOUSE Alpha globin 1 OS=Mus musculus GN=Hba-a2 PE=1 SV=1	Hba-a2
1	106	Q91VB8	K.IGGHGAEY(-2.02)GAEALER.M	N	65.16	1526.71	15	-6.1	764.358	2	15.67	396000	F31:2193	10	18	32	2-amino-3-oxo-butanoic_acid	Y8:2-amino-3-oxo-butanoic_acid:1000.00	Q91VB8	Q91VB8_MOUSE Alpha globin 1 OS=Mus musculus GN=Hba-a2 PE=1 SV=1	Hba-a2
1	106	Q91VB8	A.DFA(sub T)PAVHASLDKFLASVSTVLTSK.Y	N	65.15	2503.33	24	-8.1	835.445	3	53.01	83100	F36:9398	1	117	140	Mutation		Q91VB8	Q91VB8_MOUSE Alpha globin 1 OS=Mus musculus GN=Hba-a2 PE=1 SV=1	Hba-a2
1	106	Q91VB8	H.HS(sub P)ADFTPAVHASLDKFLASVSTVLTSK.Y	N	65.14	2828.47	27	-9	943.822	3	52.23		F35:9409	1	114	140	Mutation		Q91VB8	Q91VB8_MOUSE Alpha globin 1 OS=Mus musculus GN=Hba-a2 PE=1 SV=1	Hba-a2
1	106	Q91VB8	F.P(+31.99)HFDVSHGSAQVK.G	N	65.13	1439.68	13	6.6	720.852	2	23.69	5340000	F38:4123	1	45	57	Dihydroxy	P1:Dihydroxy:27.83	Q91VB8	Q91VB8_MOUSE Alpha globin 1 OS=Mus musculus GN=Hba-a2 PE=1 SV=1	Hba-a2
1	106	Q91VB8	F.KLLS(-18.01)HC(+57.02)LLVTLASHHPADFTPAVHASLDK.F	N	65.11	3159.66	29	2	632.942	5	47.24	143000	F31:8162	1	100	128	Dehydration; Carbamidomethylation	S4:Dehydration:28.13;C6:Carbamidomethylation:1000.00	Q91VB8	Q91VB8_MOUSE Alpha globin 1 OS=Mus musculus GN=Hba-a2 PE=1 SV=1	Hba-a2
1	106	Q91VB8	T.K(+57.02)(+42.01)TYFPHFDVSHGSAQVK.G	N	65.03	2046	17	5.8	1024.01	2	17.41	15900000	F25:2451	8	41	57	Carbamidomethylation (DHKE X@N-term); Acetylation (K)	K1:Carbamidomethylation (DHKE X@N-term):81.69;K1:Acetylation (K):261.48	Q91VB8	Q91VB8_MOUSE Alpha globin 1 OS=Mus musculus GN=Hba-a2 PE=1 SV=1	Hba-a2
1	106	Q91VB8	K.KVADALANAAGHLDDLPGALSALSD.L	Y	64.99	2404.22	25	7.7	802.421	3	40.38	2460000	F35:7252	19	62	86			Q91VB8	Q91VB8_MOUSE Alpha globin 1 OS=Mus musculus GN=Hba-a2 PE=1 SV=1	Hba-a2
1	106	Q91VB8	A.NAAGHLDDLPGALSALSDLH(+14.02)AHK.L	Y	64.96	2336.19	23	-5.7	585.051	4	34.27	811000	F39:5846	1	69	91	Methylation	H20:Methylation:14.63	Q91VB8	Q91VB8_MOUSE Alpha globin 1 OS=Mus musculus GN=Hba-a2 PE=1 SV=1	Hba-a2
1	106	Q91VB8	K.LLSHC(+57.02)LLVTLASHHPAD(+15.99)FTPAVHASLDKFLASVSTVLTSK.Y	N	64.94	4299.27	40	-5	717.549	6	44.98	3630000	F36:7969	1	101	140	Carbamidomethylation; Hydroxylation	C5:Carbamidomethylation:1000.00;D17:Hydroxylation:0.00	Q91VB8	Q91VB8_MOUSE Alpha globin 1 OS=Mus musculus GN=Hba-a2 PE=1 SV=1	Hba-a2
1	106	Q91VB8	K.LLSHC(+57.02)LLVTLASHHPADFTPAVHASLDK(+14.96)FLASVSTVLTSK.Y	N	64.9	4298.24	40	5.8	717.385	6	51.72		F36:9170	3	101	140	Carbamidomethylation; Alpha-amino adipic acid	C5:Carbamidomethylation:1000.00;K28:Alpha-amino adipic acid:100.30	Q91VB8	Q91VB8_MOUSE Alpha globin 1 OS=Mus musculus GN=Hba-a2 PE=1 SV=1	Hba-a2
1	106	Q91VB8	H.LDDLPGALSALSDLHAHKL.R	N	64.9	1985.06	19	-2.9	497.27	4	33.14	935000	F41:5911	1	74	92			Q91VB8	Q91VB8_MOUSE Alpha globin 1 OS=Mus musculus GN=Hba-a2 PE=1 SV=1	Hba-a2
1	106	Q91VB8	K.VADALANAAGHLDDP(sub L)PGALSALSDLHAHK.L	Y	64.89	2846.43	29	-1.5	949.816	3	33		F27:5978	16	63	91	Mutation		Q91VB8	Q91VB8_MOUSE Alpha globin 1 OS=Mus musculus GN=Hba-a2 PE=1 SV=1	Hba-a2
1	106	Q91VB8	K.KVADALANAAGHLDDLPGALSALSDLHAHK(+44.03).L	Y	64.88	3034.58	30	8.3	759.659	4	32.72		F27:5924	1	62	91	Ethanolation (KR)	K30:Ethanolation (KR):161.17	Q91VB8	Q91VB8_MOUSE Alpha globin 1 OS=Mus musculus GN=Hba-a2 PE=1 SV=1	Hba-a2
1	106	Q91VB8	K.TYFP(+15.99)HFDVSHGSAQ(+.98)VK.G	N	64.87	1835.85	16	-3	612.955	3	18.23	516000	F36:2988	5	42	57	Hydroxylation; Deamidation (NQ)	P4:Hydroxylation:19.68;Q14:Deamidation (NQ):1000.00	Q91VB8	Q91VB8_MOUSE Alpha globin 1 OS=Mus musculus GN=Hba-a2 PE=1 SV=1	Hba-a2
1	106	Q91VB8	K.KG(sub V)ADALANAAGHLDDLPGALSALSDLHAHK.L	Y	64.85	2948.51	30	-5.6	738.131	4	30.36	171000	F41:5384	1	62	91	Mutation		Q91VB8	Q91VB8_MOUSE Alpha globin 1 OS=Mus musculus GN=Hba-a2 PE=1 SV=1	Hba-a2
1	106	Q91VB8	K.VADP(sub A)LANAAGHLDDLPGALSALSDLHAHK.L	Y	64.84	2888.48	29	-5.4	723.123	4	45.12		F47:8141	1	63	91	Mutation		Q91VB8	Q91VB8_MOUSE Alpha globin 1 OS=Mus musculus GN=Hba-a2 PE=1 SV=1	Hba-a2
1	106	Q91VB8	K.K(+27.99)VADALANAAGHLDDLPGALSALSDLHAH.K	Y	64.83	2890.46	29	-2.4	723.62	4	45.46		F42:8093	2	62	90	Formylation	K1:Formylation:1000.00	Q91VB8	Q91VB8_MOUSE Alpha globin 1 OS=Mus musculus GN=Hba-a2 PE=1 SV=1	Hba-a2
1	106	Q91VB8	K.KVADALANAAGHLD(-18.01)DLPGALSALSDLHAHK(+14.02).L	Y	64.81	2986.56	30	-8.9	996.519	3	41.01	317000	F29:7492	1	62	91	Dehydration; Methyl ester	D14:Dehydration:44.06;K30:Methyl ester:145.13	Q91VB8	Q91VB8_MOUSE Alpha globin 1 OS=Mus musculus GN=Hba-a2 PE=1 SV=1	Hba-a2
1	106	Q91VB8	G.ALSALSDLHAHK.L	N	64.77	1261.68	12	-3	631.844	2	38.05	1250000	F38:6847	87	80	91			Q91VB8	Q91VB8_MOUSE Alpha globin 1 OS=Mus musculus GN=Hba-a2 PE=1 SV=1	Hba-a2
1	106	Q91VB8	K.LLSHC(+57.02)LQ(sub L)VTLASHHPADFTPAVHASLDKFLASVSTVLTSK.Y	N	64.75	4298.25	40	-9.8	717.376	6	49.74		F32:9046	2	101	140	Carbamidomethylation; Mutation	C5:Carbamidomethylation:1000.00	Q91VB8	Q91VB8_MOUSE Alpha globin 1 OS=Mus musculus GN=Hba-a2 PE=1 SV=1	Hba-a2
1	106	Q91VB8	L.L(+119.04)SHC(+57.02)LLVTLASHHPADFTPAVHASLDKFLASVSTVLTSK.Y	N	64.7	4289.23	39	-1.1	858.852	5	51.95		F35:9357	1	102	140	Pyridylacetyl; Carbamidomethylation	L1:Pyridylacetyl:86.03;C4:Carbamidomethylation:1000.00	Q91VB8	Q91VB8_MOUSE Alpha globin 1 OS=Mus musculus GN=Hba-a2 PE=1 SV=1	Hba-a2
1	106	Q91VB8	L.PGALSALSDLHAHKLRVDPVNFK.L	N	64.7	2484.36	23	9	622.103	4	36.13	823000	F27:6608	1	78	100			Q91VB8	Q91VB8_MOUSE Alpha globin 1 OS=Mus musculus GN=Hba-a2 PE=1 SV=1	Hba-a2
1	106	Q91VB8	K.LLSHC(+57.02)LLD(sub V)TLASHHPADFTPAVHASLDKFLASVSTVLTSK.Y	N	64.7	4299.24	40	2.9	1075.82	4	45.46		F37:8135	3	101	140	Carbamidomethylation; Mutation	C5:Carbamidomethylation:1000.00	Q91VB8	Q91VB8_MOUSE Alpha globin 1 OS=Mus musculus GN=Hba-a2 PE=1 SV=1	Hba-a2
1	106	Q91VB8	K.VADALANAAGHLDDLT(sub P)GALSALSDLHAHK.L	Y	64.69	2866.46	29	-3.6	956.49	3	32.67	460000	F46:5647	2	63	91	Mutation		Q91VB8	Q91VB8_MOUSE Alpha globin 1 OS=Mus musculus GN=Hba-a2 PE=1 SV=1	Hba-a2
1	106	Q91VB8	K.KVADALANAAGHLDDLPGALSALSD(+14.02)LHAHK(+6.02)LR(+14.02).V	Y	64.68	3293.79	32	-8.2	1098.93	3	35.21	1340000	F27:6421	2	62	93	Methyl ester; SILAC K6	D25:Methyl ester:135.36;K30:SILAC K6:142.09;R32:Methyl ester:100.36	Q91VB8	Q91VB8_MOUSE Alpha globin 1 OS=Mus musculus GN=Hba-a2 PE=1 SV=1	Hba-a2
1	106	Q91VB8	K.F(sub V)ADALANAAGHLDDLPGALSALSDLHAHK.L	Y	64.67	2910.46	29	0.3	728.623	4	42.38	509000	F45:7332	2	63	91	Mutation		Q91VB8	Q91VB8_MOUSE Alpha globin 1 OS=Mus musculus GN=Hba-a2 PE=1 SV=1	Hba-a2
1	106	Q91VB8	K.VADALAN(+.98)AAGHLDD(+57.02)LPGALSALSDLHAHK.L	Y	64.65	2920.47	29	-2.8	974.494	3	34.78	210000	F36:6116	9	63	91	Deamidation (NQ); Carbamidomethylation (DHKE X@N-term)	N7:Deamidation (NQ):1000.00;D14:Carbamidomethylation (DHKE X@N-term):4.52	Q91VB8	Q91VB8_MOUSE Alpha globin 1 OS=Mus musculus GN=Hba-a2 PE=1 SV=1	Hba-a2
1	106	Q91VB8	A.DFTPAVH(+15.99)ASLDKFLASVSTVLTSK.Y	N	64.61	2549.34	24	-4.8	850.782	3	52.69	183000	F35:9492	1	117	140	Oxidation (HW)	H7:Oxidation (HW):1000.00	Q91VB8	Q91VB8_MOUSE Alpha globin 1 OS=Mus musculus GN=Hba-a2 PE=1 SV=1	Hba-a2
1	106	Q91VB8	K.K(+57.02)(+42.01)VADALANAAGHLDDLPGALSALSDLHAHK.L	Y	64.58	3089.59	30	-1.6	515.938	6	37.08	980000	F25:6581	1	62	91	Carbamidomethylation (DHKE X@N-term); Acetylation (K)	K1:Carbamidomethylation (DHKE X@N-term):20.70;K1:Acetylation (K):122.31	Q91VB8	Q91VB8_MOUSE Alpha globin 1 OS=Mus musculus GN=Hba-a2 PE=1 SV=1	Hba-a2
1	106	Q91VB8	K.KVADALANAAGHLDDLPGALSALSDLHAH(+14.02)KLR.V	Y	64.57	3273.76	32	-1.3	819.446	4	38.6	983000	F27:7089	1	62	93	Methylation	H29:Methylation:47.72	Q91VB8	Q91VB8_MOUSE Alpha globin 1 OS=Mus musculus GN=Hba-a2 PE=1 SV=1	Hba-a2
1	106	Q91VB8	W.GK(+42.05)IGGHGAEYGAEALER.M	N	64.53	1755.89	17	0.5	878.953	2	15.26	1300000	F28:2468	5	16	32	Trimethylation	K2:Trimethylation:338.33	Q91VB8	Q91VB8_MOUSE Alpha globin 1 OS=Mus musculus GN=Hba-a2 PE=1 SV=1	Hba-a2
1	106	Q91VB8	L.ANAAGHLDDLPGALSALSDLHAHQ(sub K).L	Y	64.48	2393.17	24	2.3	798.733	3	34.06	17700000	F42:6030	46	68	91	Mutation		Q91VB8	Q91VB8_MOUSE Alpha globin 1 OS=Mus musculus GN=Hba-a2 PE=1 SV=1	Hba-a2
1	106	Q91VB8	K.KVADALANAAGHLD(-18.01).D	Y	64.45	1346.69	14	-7.8	674.349	2	34.88		F46:6029	3	62	75	Dehydration	D14:Dehydration:102.98	Q91VB8	Q91VB8_MOUSE Alpha globin 1 OS=Mus musculus GN=Hba-a2 PE=1 SV=1	Hba-a2
1	106	Q91VB8	K.IGGH(+136.09)GAEYGAEALER.M	N	64.45	1664.82	15	-5.1	833.411	2	38.32		F36:6763	1	18	32	Dehydrated 4-Oxononenal Michael adduct	H4:Dehydrated 4-Oxononenal Michael adduct:1000.00	Q91VB8	Q91VB8_MOUSE Alpha globin 1 OS=Mus musculus GN=Hba-a2 PE=1 SV=1	Hba-a2
1	106	Q91VB8	R.M(+15.99)FASFPTTK.T	N	64.44	1044.49	9	-0.1	523.255	2	18.08	37600000	F39:2748	30	33	41	Oxidation (M)	M1:Oxidation (M):1000.00	Q91VB8	Q91VB8_MOUSE Alpha globin 1 OS=Mus musculus GN=Hba-a2 PE=1 SV=1	Hba-a2
1	106	Q91VB8	L.D(+27.99)DLPGALSALSDLHAHK.L	N	64.44	1786.88	17	7.7	894.457	2	33.79	266000	F35:6026	2	75	91	Formylation	D1:Formylation:144.89	Q91VB8	Q91VB8_MOUSE Alpha globin 1 OS=Mus musculus GN=Hba-a2 PE=1 SV=1	Hba-a2
1	106	Q91VB8	D.ALANAAGHLDDLPGALSALSDLHAH.K	Y	64.43	2449.23	25	7.3	817.425	3	35.64	7640000	F39:6106	5	66	90			Q91VB8	Q91VB8_MOUSE Alpha globin 1 OS=Mus musculus GN=Hba-a2 PE=1 SV=1	Hba-a2
1	106	Q91VB8	K.LLSHC(+57.02)LLVTLASHHPADFTPAVHASLN(sub D)KFLASVSTVLTSK.Y	N	64.4	4282.29	40	0	857.466	5	40.9	12500000	F35:7349	2	101	140	Carbamidomethylation; Mutation	C5:Carbamidomethylation:1000.00	Q91VB8	Q91VB8_MOUSE Alpha globin 1 OS=Mus musculus GN=Hba-a2 PE=1 SV=1	Hba-a2
1	106	Q91VB8	G.HLDDLPGALS(-18.01)ALSDLHAHK.L	N	64.4	1991.02	19	1.3	498.764	4	26.89	981000	F48:4698	2	73	91	Dehydration	S10:Dehydration:27.89	Q91VB8	Q91VB8_MOUSE Alpha globin 1 OS=Mus musculus GN=Hba-a2 PE=1 SV=1	Hba-a2
1	106	Q91VB8	K.VADALANAAGHLD(-18.01)DLPGALSALSDLHAHK(+14.02).L	Y	64.36	2858.47	29	-9	953.821	3	43.22	8310000	F27:7935	1	63	91	Dehydration; Methyl ester	D13:Dehydration:7.21;K29:Methyl ester:23.70	Q91VB8	Q91VB8_MOUSE Alpha globin 1 OS=Mus musculus GN=Hba-a2 PE=1 SV=1	Hba-a2
1	106	Q91VB8	K.KVAD(+37.95)ALANAAGHLDDLPGALSALSDLHAHK.L	Y	64.34	3028.5	30	-4	1010.5	3	49.49		F42:8799	5	62	91	Replacement of 2 protons by calcium	D4:Replacement of 2 protons by calcium:35.88	Q91VB8	Q91VB8_MOUSE Alpha globin 1 OS=Mus musculus GN=Hba-a2 PE=1 SV=1	Hba-a2
1	106	Q91VB8	T.LASHHPADFTPAVHASLDQ(sub K)FLASVSTVLTSK.Y	N	64.21	3246.67	31	0.9	650.341	5	39.72	794000	F34:6968	1	110	140	Mutation		Q91VB8	Q91VB8_MOUSE Alpha globin 1 OS=Mus musculus GN=Hba-a2 PE=1 SV=1	Hba-a2
1	106	Q91VB8	A.AWGKIGGHGAEYGAEALER.M	N	64.19	1970.96	19	9.8	658	3	16.87	3120000	F28:2756	1	14	32			Q91VB8	Q91VB8_MOUSE Alpha globin 1 OS=Mus musculus GN=Hba-a2 PE=1 SV=1	Hba-a2
1	106	Q91VB8	K.KVADALANAAGHLDDLPGALSALSDLHAHKLRVDS(sub P)VNFK.L	Y	64.18	4049.14	39	-1.8	675.864	6	39.14	1250000	F29:7148	2	62	100	Mutation		Q91VB8	Q91VB8_MOUSE Alpha globin 1 OS=Mus musculus GN=Hba-a2 PE=1 SV=1	Hba-a2
1	106	Q91VB8	K.VADALANAAGHLDDLPGALSALSDLHA(-.98).H	Y	64.17	2596.32	27	-1.8	1299.17	2	43.48	2520000	F45:7526	4	63	89	Amidation	A27:Amidation:1000.00	Q91VB8	Q91VB8_MOUSE Alpha globin 1 OS=Mus musculus GN=Hba-a2 PE=1 SV=1	Hba-a2
1	106	Q91VB8	R.M(+15.99)FASFPTTKTY(+162.05)FPHFDVSHGSAQVK.G	N	64.15	3007.41	25	-6.6	1003.47	3	26.96	1080000	F31:4361	4	33	57	Oxidation (M); Hexose (NSY)	M1:Oxidation (M):1000.00;Y11:Hexose (NSY):9.00	Q91VB8	Q91VB8_MOUSE Alpha globin 1 OS=Mus musculus GN=Hba-a2 PE=1 SV=1	Hba-a2
1	106	Q91VB8	K.LLSHC(+57.02)LLVT(-2.02)LASHHPADFTPAVHASLDK.F	N	64.12	3047.56	28	3.7	610.523	5	34.4	2350000	F30:6171	1	101	128	Carbamidomethylation; 2-amino-3-oxo-butanoic_acid	C5:Carbamidomethylation:1000.00;T9:2-amino-3-oxo-butanoic_acid:12.33	Q91VB8	Q91VB8_MOUSE Alpha globin 1 OS=Mus musculus GN=Hba-a2 PE=1 SV=1	Hba-a2
1	106	Q91VB8	K.KVADALAN(+.98)AAGHLDDLPGALSALSDLHAHK(+31.99).L	Y	64.12	3023.53	30	-2.3	756.888	4	40.41		F41:7273	4	62	91	Deamidation (NQ); Dihydroxy	N8:Deamidation (NQ):1000.00;K30:Dihydroxy:123.21	Q91VB8	Q91VB8_MOUSE Alpha globin 1 OS=Mus musculus GN=Hba-a2 PE=1 SV=1	Hba-a2
1	106	Q91VB8	K.VADALANAAGHLD(+21.98)DLPGALSALSDLHA.H	Y	64.07	2619.29	27	1.1	874.105	3	44.98	3590000	F40:8024	6	63	89	Sodium adduct	D13:Sodium adduct:11.06	Q91VB8	Q91VB8_MOUSE Alpha globin 1 OS=Mus musculus GN=Hba-a2 PE=1 SV=1	Hba-a2
1	106	Q91VB8	K.LLSHC(+57.02)LLVTLASHHPADFTPAVHASLDL(sub K)FLASVSTVLTSK.Y	N	64.07	4268.27	40	-10	854.652	5	45.52		F36:8069	3	101	140	Carbamidomethylation; Mutation	C5:Carbamidomethylation:1000.00	Q91VB8	Q91VB8_MOUSE Alpha globin 1 OS=Mus musculus GN=Hba-a2 PE=1 SV=1	Hba-a2
1	106	Q91VB8	K.LLSHC(+57.02)LLVTLASHH(+57.02)PADFTPAVHA.S	N	64.06	2663.36	24	-9.1	666.842	4	28.8	1930000	F29:5127	1	101	124	Carbamidomethylation; Carbamidomethylation (DHKE X@N-term)	C5:Carbamidomethylation:1000.00;H14:Carbamidomethylation (DHKE X@N-term):0.00	Q91VB8	Q91VB8_MOUSE Alpha globin 1 OS=Mus musculus GN=Hba-a2 PE=1 SV=1	Hba-a2
1	106	Q91VB8	K.VADALANAAGHLDDLPGALSALSD(+43.99)LHAHK(+6.02)LR.V	Y	64.03	3181.66	31	-9.3	796.414	4	33.62	1540000	F48:5962	1	63	93	Carboxylation (DKW); SILAC K6	D24:Carboxylation (DKW):116.35;K29:SILAC K6:1000.00	Q91VB8	Q91VB8_MOUSE Alpha globin 1 OS=Mus musculus GN=Hba-a2 PE=1 SV=1	Hba-a2
1	106	Q91VB8	K.IGGHGAEYGAEALE(+43.99)R(+14.02).M	N	64	1586.73	15	1	794.374	2	16.34	1310000	F47:2758	3	18	32	Carboxylation (E); Methyl ester	E14:Carboxylation (E):69.29;R15:Methyl ester:68.53	Q91VB8	Q91VB8_MOUSE Alpha globin 1 OS=Mus musculus GN=Hba-a2 PE=1 SV=1	Hba-a2
1	106	Q91VB8	K.KVADALAN(+.98)AAGHL.D	Y	64	1250.66	13	-0.5	626.338	2	17.91	2020000	F26:3087	5	62	74	Deamidation (NQ)	N8:Deamidation (NQ):1000.00	Q91VB8	Q91VB8_MOUSE Alpha globin 1 OS=Mus musculus GN=Hba-a2 PE=1 SV=1	Hba-a2
1	106	Q91VB8	K.LLSQ(sub H)C(+57.02)LLVTLASHHPADFTPAVHASLDK.F	N	63.96	3040.58	28	-7.5	761.147	4	32.42	3600000	F26:6109	1	101	128	Carbamidomethylation; Mutation	C5:Carbamidomethylation:1000.00	Q91VB8	Q91VB8_MOUSE Alpha globin 1 OS=Mus musculus GN=Hba-a2 PE=1 SV=1	Hba-a2
1	106	Q91VB8	K.KV(+88.00)ADALANAAGHLDDLPGALSALSDLHAHK.L	Y	63.91	3078.56	30	8.7	616.724	5	52.44	20900	F44:9244	5	62	91	3-sulfanylpropanoyl	V2:3-sulfanylpropanoyl:0.00	Q91VB8	Q91VB8_MOUSE Alpha globin 1 OS=Mus musculus GN=Hba-a2 PE=1 SV=1	Hba-a2
1	106	Q91VB8	K.TYFPHF(+31.99)DVSHGSAQ(+.98)VK.G	N	63.9	1851.84	16	-1.2	618.288	3	24.34	9810000	F32:4206	5	42	57	Dihydroxy; Deamidation (NQ)	F6:Dihydroxy:32.28;Q14:Deamidation (NQ):1000.00	Q91VB8	Q91VB8_MOUSE Alpha globin 1 OS=Mus musculus GN=Hba-a2 PE=1 SV=1	Hba-a2
1	106	Q91VB8	K.VADALANAAGH(+14.02)LDDLPGALSALSDLHAHK.L	Y	63.9	2876.48	29	-5	959.828	3	42.44	4380000	F45:7342	1	63	91	Methylation	H11:Methylation:14.04	Q91VB8	Q91VB8_MOUSE Alpha globin 1 OS=Mus musculus GN=Hba-a2 PE=1 SV=1	Hba-a2
1	106	Q91VB8	K.KVADALANAAGHLD(-18.01)DLPG.A	Y	63.86	1728.88	18	-7.1	865.441	2	27.92	193000	F43:4806	2	62	79	Dehydration	D14:Dehydration:0.00	Q91VB8	Q91VB8_MOUSE Alpha globin 1 OS=Mus musculus GN=Hba-a2 PE=1 SV=1	Hba-a2
1	106	Q91VB8	G.H(+226.08)GAEYGAEALER.M	N	63.85	1527.68	12	5.9	764.851	2	26.65	825000	F45:4410	2	21	32	Biotinylation	H1:Biotinylation:1000.00	Q91VB8	Q91VB8_MOUSE Alpha globin 1 OS=Mus musculus GN=Hba-a2 PE=1 SV=1	Hba-a2
1	106	Q91VB8	K.KVADALAN(+.98)AAGHLDDLPGALSALSDLHAH(+57.02)K.L	Y	63.83	3048.56	30	7.6	763.154	4	33.22	822000	F39:5644	2	62	91	Deamidation (NQ); Carbamidomethylation (DHKE X@N-term)	N8:Deamidation (NQ):1000.00;H29:Carbamidomethylation (DHKE X@N-term):130.17	Q91VB8	Q91VB8_MOUSE Alpha globin 1 OS=Mus musculus GN=Hba-a2 PE=1 SV=1	Hba-a2
1	106	Q91VB8	L.A(+57.02)NAAGH(+57.02)LDDLPGALSALSDLHAHK.L	Y	63.82	2507.25	24	-2.1	502.457	5	32.41		F44:5682	4	68	91	Carbamidomethylation (DHKE X@N-term)	A1:Carbamidomethylation (DHKE X@N-term):0.00;H6:Carbamidomethylation (DHKE X@N-term):0.00	Q91VB8	Q91VB8_MOUSE Alpha globin 1 OS=Mus musculus GN=Hba-a2 PE=1 SV=1	Hba-a2
1	106	Q91VB8	K.LLSHC(+57.02)LLVTLASHHS(sub P)ADFTPAVHASLDK.F	N	63.82	3039.56	28	-2.4	608.918	5	31.43	8260000	F30:5592	2	101	128	Carbamidomethylation; Mutation	C5:Carbamidomethylation:1000.00	Q91VB8	Q91VB8_MOUSE Alpha globin 1 OS=Mus musculus GN=Hba-a2 PE=1 SV=1	Hba-a2
1	106	Q91VB8	K.KVADALANAAGHLDD(-.98).L	Y	63.81	1478.75	15	-4.1	740.378	2	20.12	1970000	F31:3028	2	62	76	Amidation	D15:Amidation:1000.00	Q91VB8	Q91VB8_MOUSE Alpha globin 1 OS=Mus musculus GN=Hba-a2 PE=1 SV=1	Hba-a2
1	106	Q91VB8	K.T(+42.01)Y(-18.01)FPHFDVSHGSAQVK.G	N	63.77	1842.87	16	-9.2	461.72	4	15.74		F28:2553	1	42	57	Acetylation (N-term); Dehydration	T1:Acetylation (N-term):1000.00;Y2:Dehydration:33.29	Q91VB8	Q91VB8_MOUSE Alpha globin 1 OS=Mus musculus GN=Hba-a2 PE=1 SV=1	Hba-a2
1	106	Q91VB8	K.A(+57.02)AW(+15.99)GKIGGHGAEYGAEALER.M	N	63.75	2115.01	20	-5.8	529.758	4	16.52	345000	F29:2716	1	13	32	Carbamidomethylation (DHKE X@N-term); Oxidation (HW)	A1:Carbamidomethylation (DHKE X@N-term):0.00;W3:Oxidation (HW):23.64	Q91VB8	Q91VB8_MOUSE Alpha globin 1 OS=Mus musculus GN=Hba-a2 PE=1 SV=1	Hba-a2
1	106	Q91VB8	M.VLSGEDKSNIK(+88.00)AAWGK.I	N	63.74	1789.9	16	8.9	895.967	2	18.42	1810000	F38:3131	2	2	17	3-sulfanylpropanoyl	K11:3-sulfanylpropanoyl:27.96	Q91VB8	Q91VB8_MOUSE Alpha globin 1 OS=Mus musculus GN=Hba-a2 PE=1 SV=1	Hba-a2
1	106	Q91VB8	K.KVAD(-18.01)ALAN(+.98)AAGHLDDLPGALSALSDLHAHK.L	Y	63.74	2973.53	30	7	744.395	4	49.48	1310000	F46:8690	2	62	91	Dehydration; Deamidation (NQ)	D4:Dehydration:3.41;N8:Deamidation (NQ):1000.00	Q91VB8	Q91VB8_MOUSE Alpha globin 1 OS=Mus musculus GN=Hba-a2 PE=1 SV=1	Hba-a2
1	106	Q91VB8	K.IE(sub G)GHGAEYGAEALER.M	N	63.71	1600.75	15	-9.1	801.374	2	19.91	593000	F45:3137	3	18	32	Mutation		Q91VB8	Q91VB8_MOUSE Alpha globin 1 OS=Mus musculus GN=Hba-a2 PE=1 SV=1	Hba-a2
1	106	Q91VB8	K.LLSHC(+57.02)LLVTLASHHPADFTPAVHAS(+79.97)LD(+57.02)K(+57.02)FLASVSTVLTSK.Y	N	63.68	4477.29	40	7.4	747.227	6	45.43	15300000	F35:8180	1	101	140	Carbamidomethylation; Phosphorylation (STY); Carbamidomethylation (DHKE X@N-term)	C5:Carbamidomethylation:1000.00;S25:Phosphorylation (STY):9.73;D27:Carbamidomethylation (DHKE X@N-term):17.65;K28:Carbamidomethylation (DHKE X@N-term):19.76	Q91VB8	Q91VB8_MOUSE Alpha globin 1 OS=Mus musculus GN=Hba-a2 PE=1 SV=1	Hba-a2
1	106	Q91VB8	A.SHHPADFTPAVHASLDK(+6.02)FLASVSTVLTSK(+6.02).Y	N	63.66	3074.62	29	4.4	615.934	5	39.36		F35:7063	1	112	140	SILAC K6	K17:SILAC K6:1000.00;K29:SILAC K6:1000.00	Q91VB8	Q91VB8_MOUSE Alpha globin 1 OS=Mus musculus GN=Hba-a2 PE=1 SV=1	Hba-a2
1	106	Q91VB8	T.PAVHASLDK.F	N	63.66	936.503	9	0.4	469.259	2	28.22	556000	F30:4969	6	120	128			Q91VB8	Q91VB8_MOUSE Alpha globin 1 OS=Mus musculus GN=Hba-a2 PE=1 SV=1	Hba-a2
1	106	Q91VB8	K.LLSHC(+57.02)LLVTLASHHPADFTPAVHASLDKFLAS(-2.02)VSTVLTSK.Y	N	63.64	4281.26	40	5.2	857.264	5	41.39		F35:7441	1	101	140	Carbamidomethylation; 2-amino-3-oxo-butanoic_acid	C5:Carbamidomethylation:1000.00;S32:2-amino-3-oxo-butanoic_acid:44.02	Q91VB8	Q91VB8_MOUSE Alpha globin 1 OS=Mus musculus GN=Hba-a2 PE=1 SV=1	Hba-a2
1	106	Q91VB8	K.IGGHGAEYGV(sub A)EALER.M	N	63.62	1556.76	15	0.6	779.387	2	17.74		F48:2975	2	18	32	Mutation		Q91VB8	Q91VB8_MOUSE Alpha globin 1 OS=Mus musculus GN=Hba-a2 PE=1 SV=1	Hba-a2
1	106	Q91VB8	R.MFASFPTTK(-1.03)TYFPHFDVSHGSAQVK.G	N	63.62	2828.33	25	4.9	708.092	4	33	2840000	F32:5923	1	33	57	Lysine oxidation to aminoadipic semialdehyde	K9:Lysine oxidation to aminoadipic semialdehyde:139.37	Q91VB8	Q91VB8_MOUSE Alpha globin 1 OS=Mus musculus GN=Hba-a2 PE=1 SV=1	Hba-a2
1	106	Q91VB8	A.NAAGHLDDLPGALS(-18.01)ALSDLHAHK.L	Y	63.61	2304.16	23	2.8	769.063	3	32.86	6900000	F46:5684	2	69	91	Dehydration	S14:Dehydration:0.00	Q91VB8	Q91VB8_MOUSE Alpha globin 1 OS=Mus musculus GN=Hba-a2 PE=1 SV=1	Hba-a2
1	106	Q91VB8	K.KVADALANAAGHLDDLPGALSALS(+344.04)DLHAHKLRVDP.V	Y	63.59	3914.93	35	4.2	979.744	4	42.42	471000	F46:7433	2	62	96	S-guanylation	S24:S-guanylation:56.34	Q91VB8	Q91VB8_MOUSE Alpha globin 1 OS=Mus musculus GN=Hba-a2 PE=1 SV=1	Hba-a2
1	106	Q91VB8	K.TYFPHFDVSHGSAQVK(+162.05)GHGK.K	N	63.57	2360.12	20	4.6	473.033	5	16.26	2870000	F26:2756	1	42	61	Hexose	K16:Hexose:3.13	Q91VB8	Q91VB8_MOUSE Alpha globin 1 OS=Mus musculus GN=Hba-a2 PE=1 SV=1	Hba-a2
1	106	Q91VB8	K.KVADALANAAGHLDDLPGALSALSD(+21.98).L	Y	63.54	2426.21	25	-4.6	1214.1	2	40.73	306000	F38:7341	1	62	86	Sodium adduct	D25:Sodium adduct:31.91	Q91VB8	Q91VB8_MOUSE Alpha globin 1 OS=Mus musculus GN=Hba-a2 PE=1 SV=1	Hba-a2
1	106	Q91VB8	K.VADALAN(+.98)AAGHLDDLPGALSALSDLHAHKL.R	Y	63.52	2976.53	30	4.2	745.143	4	38.01	2570000	F39:6553	5	63	92	Deamidation (NQ)	N7:Deamidation (NQ):1000.00	Q91VB8	Q91VB8_MOUSE Alpha globin 1 OS=Mus musculus GN=Hba-a2 PE=1 SV=1	Hba-a2
1	106	Q91VB8	D.ALANAAGHLDDLPGALSALSDLHAHQ(sub K)LR.V	Y	63.48	2846.48	28	0.2	949.834	3	30.26		F25:5109	3	66	93	Mutation		Q91VB8	Q91VB8_MOUSE Alpha globin 1 OS=Mus musculus GN=Hba-a2 PE=1 SV=1	Hba-a2
1	106	Q91VB8	K.LLSHC(+57.02)LLVTLASHHPADFTPAVHASLDKFLASVSTVLTSK(+156.12).Y	N	63.48	4439.39	40	-4.5	635.203	7	44.18	3740000	F36:7825	2	101	140	Carbamidomethylation; 4-hydroxynonenal (HNE)	C5:Carbamidomethylation:1000.00;K40:4-hydroxynonenal (HNE):96.93	Q91VB8	Q91VB8_MOUSE Alpha globin 1 OS=Mus musculus GN=Hba-a2 PE=1 SV=1	Hba-a2
1	106	Q91VB8	G.HGAEYGAEALERMFASFPTTK.T	N	63.47	2312.09	21	-6.9	771.698	3	20.46	67600	F38:3523	3	21	41			Q91VB8	Q91VB8_MOUSE Alpha globin 1 OS=Mus musculus GN=Hba-a2 PE=1 SV=1	Hba-a2
1	106	Q91VB8	K.LLSHC(+57.02)LLVTLAS(+58.03)HHPADFTPAVHA.S	N	63.47	2664.37	24	-7.1	667.096	4	30.9		F46:5302	1	101	124	Carbamidomethylation; 2 3-dihydro-2 2-dimethyl-7-benzofuranol N-methyl carbamate	C5:Carbamidomethylation:1000.00;S12:2 3-dihydro-2 2-dimethyl-7-benzofuranol N-methyl carbamate:74.73	Q91VB8	Q91VB8_MOUSE Alpha globin 1 OS=Mus musculus GN=Hba-a2 PE=1 SV=1	Hba-a2
1	106	Q91VB8	D.LPGALSALSDLHAHKLR.V	N	63.44	1798.02	17	-1.2	450.512	4	21.51	5140000	F32:3639	2	77	93			Q91VB8	Q91VB8_MOUSE Alpha globin 1 OS=Mus musculus GN=Hba-a2 PE=1 SV=1	Hba-a2
1	106	Q91VB8	K.VADALANAAGHLDD(+21.98)LPGALSA.L	Y	63.41	1982.97	21	6.6	992.497	2	37.08	1270000	F35:6639	1	63	83	Sodium adduct	D14:Sodium adduct:17.01	Q91VB8	Q91VB8_MOUSE Alpha globin 1 OS=Mus musculus GN=Hba-a2 PE=1 SV=1	Hba-a2
1	106	Q91VB8	L.SHC(+57.02)LLVTLASHHPADFTPAVHASLDK(+162.08)FLASVSTVLTSK.Y	N	63.38	4219.19	38	4.9	844.85	5	42.19	230000	F35:7588	1	103	140	Carbamidomethylation; O-Pinacolylmethylphosphonylation	C3:Carbamidomethylation:1000.00;K26:O-Pinacolylmethylphosphonylation:15.40	Q91VB8	Q91VB8_MOUSE Alpha globin 1 OS=Mus musculus GN=Hba-a2 PE=1 SV=1	Hba-a2
1	106	Q91VB8	K.TYFPHFDVSHGSAQVK(+15.99)GHGK.K	N	63.38	2214.06	20	-0.8	443.819	5	14.34	203000	F48:2353	1	42	61	Hydroxylation	K16:Hydroxylation:16.76	Q91VB8	Q91VB8_MOUSE Alpha globin 1 OS=Mus musculus GN=Hba-a2 PE=1 SV=1	Hba-a2
1	106	Q91VB8	R.MFASFPTTKTY(+162.05)FPHFDVSHGSAQ(+.98)VK.G	N	63.36	2992.4	25	6.8	998.479	3	28.74	3460000	F26:5352	2	33	57	Hexose (NSY); Deamidation (NQ)	Y11:Hexose (NSY):0.00;Q23:Deamidation (NQ):1000.00	Q91VB8	Q91VB8_MOUSE Alpha globin 1 OS=Mus musculus GN=Hba-a2 PE=1 SV=1	Hba-a2
1	106	Q91VB8	K.LLSHC(+57.02)LLVTLASHHPADFTPAVHASLDKFLASVSTVLT.S	N	63.32	4068.15	38	6.3	1018.05	4	45.74	1910000	F35:8239	8	101	138	Carbamidomethylation	C5:Carbamidomethylation:1000.00	Q91VB8	Q91VB8_MOUSE Alpha globin 1 OS=Mus musculus GN=Hba-a2 PE=1 SV=1	Hba-a2
1	106	Q91VB8	K.TYFPHFDVSHGSAQVKGHG.K	N	63.29	2069.97	19	0.3	415.002	5	17.8	564000	F38:3012	1	42	60			Q91VB8	Q91VB8_MOUSE Alpha globin 1 OS=Mus musculus GN=Hba-a2 PE=1 SV=1	Hba-a2
1	106	Q91VB8	K.VADALANAAGHLDD(+37.95)LPGALSALSDLHAHK.L	Y	63.23	2900.41	29	0.2	726.11	4	37.03		F45:6357	1	63	91	Replacement of 2 protons by calcium	D14:Replacement of 2 protons by calcium:14.02	Q91VB8	Q91VB8_MOUSE Alpha globin 1 OS=Mus musculus GN=Hba-a2 PE=1 SV=1	Hba-a2
1	106	Q91VB8	K.LLSHC(+57.02)LLVTLASHHPADFTPAVHASLDKFLASVSTVLTSK(+172.05)Y.R	N	63.23	4618.39	41	-4.6	770.736	6	41.73	6370000	F34:7345	1	101	141	Carbamidomethylation; Menadione hydroquinone derivative	C5:Carbamidomethylation:1000.00;K40:Menadione hydroquinone derivative:115.90	Q91VB8	Q91VB8_MOUSE Alpha globin 1 OS=Mus musculus GN=Hba-a2 PE=1 SV=1	Hba-a2
1	106	Q91VB8	K.V(+104.03)ADALANAAGHLDDLPGALSALSDLHAHK.L	Y	63.23	2966.49	29	-9.6	742.622	4	40.66	103000	F44:7173	3	63	91	Benzoyl	V1:Benzoyl:127.92	Q91VB8	Q91VB8_MOUSE Alpha globin 1 OS=Mus musculus GN=Hba-a2 PE=1 SV=1	Hba-a2
1	106	Q91VB8	K.KVADALANAAGHLDD(-18.01)LPGALSAL.S	Y	63.19	2184.15	23	-4.5	1093.08	2	42.3	398000	F40:7544	7	62	84	Dehydration	D15:Dehydration:0.00	Q91VB8	Q91VB8_MOUSE Alpha globin 1 OS=Mus musculus GN=Hba-a2 PE=1 SV=1	Hba-a2
1	106	Q91VB8	T.Y(+134.05)FPHFDVSHGSAQVK.G	N	63.16	1851.87	15	9.4	463.979	4	15.61	7650000	F40:2471	3	43	57	3-methyl-2-pyridyl isocyanate	Y1:3-methyl-2-pyridyl isocyanate:1000.00	Q91VB8	Q91VB8_MOUSE Alpha globin 1 OS=Mus musculus GN=Hba-a2 PE=1 SV=1	Hba-a2
1	106	Q91VB8	L.DKFLASVSTVLTSK.Y	N	63.14	1494.83	14	-8.2	748.416	2	29.79	6020000	F29:5324	1	127	140			Q91VB8	Q91VB8_MOUSE Alpha globin 1 OS=Mus musculus GN=Hba-a2 PE=1 SV=1	Hba-a2
1	106	Q91VB8	K.TYFPHFDVSHGS(+60.00)AQVK.G	N	63.13	1878.87	16	4.8	470.728	4	27.62	2390000	F25:4558	1	42	57	2-OH-ethyl thio-Ser	S12:2-OH-ethyl thio-Ser:32.97	Q91VB8	Q91VB8_MOUSE Alpha globin 1 OS=Mus musculus GN=Hba-a2 PE=1 SV=1	Hba-a2
1	106	Q91VB8	K.VADALANAAGHLDDLPGALSALSD(+21.98).L	Y	63.1	2298.11	24	-2.6	1150.06	2	43.22	1730000	F36:7651	8	63	86	Sodium adduct	D24:Sodium adduct:28.66	Q91VB8	Q91VB8_MOUSE Alpha globin 1 OS=Mus musculus GN=Hba-a2 PE=1 SV=1	Hba-a2
1	106	Q91VB8	K.LLSHC(+57.02)LLVTLASHHPADFTPAVHASLDK(+164.06)FLASVSTVLTSK.Y	N	63.07	4447.34	40	-5.7	742.226	6	49.38		F34:8740	1	101	140	Carbamidomethylation; O-Diisopropylphosphorylation	C5:Carbamidomethylation:1000.00;K28:O-Diisopropylphosphorylation:0.00	Q91VB8	Q91VB8_MOUSE Alpha globin 1 OS=Mus musculus GN=Hba-a2 PE=1 SV=1	Hba-a2
1	106	Q91VB8	H.PADFTPAVHASLDKFLASVSTVLTSQ(sub K).Y	N	63.03	2701.4	26	-3.9	1351.7	2	46.89		F34:8292	2	115	140	Mutation		Q91VB8	Q91VB8_MOUSE Alpha globin 1 OS=Mus musculus GN=Hba-a2 PE=1 SV=1	Hba-a2
1	106	Q91VB8	K.LLSHC(+57.02)LW(sub L)VTLASHHPADFTPAVHASLDK.F	N	63.01	3122.58	28	4.5	625.525	5	31.41	667000	F33:5653	1	101	128	Carbamidomethylation; Mutation	C5:Carbamidomethylation:1000.00	Q91VB8	Q91VB8_MOUSE Alpha globin 1 OS=Mus musculus GN=Hba-a2 PE=1 SV=1	Hba-a2
1	106	Q91VB8	K.TYFPHFDVSHGSAQVK(+44.03).G	N	63	1862.9	16	2.2	466.732	4	19.47	13100000	F27:3296	1	42	57	Ethanolation (KR)	K16:Ethanolation (KR):1000.00	Q91VB8	Q91VB8_MOUSE Alpha globin 1 OS=Mus musculus GN=Hba-a2 PE=1 SV=1	Hba-a2
1	106	Q91VB8	K.GHGKKVADALAN(+.98)AAGHLDDLPGALSALSDLHAHK.L	Y	63	3370.74	34	1.8	675.156	5	31.3		F46:5381	2	58	91	Deamidation (NQ)	N12:Deamidation (NQ):1000.00	Q91VB8	Q91VB8_MOUSE Alpha globin 1 OS=Mus musculus GN=Hba-a2 PE=1 SV=1	Hba-a2
1	106	Q91VB8	K.TYFPHFDVSHGSAQVK(+14.02)GHGK.K	N	62.99	2212.08	20	4.4	554.03	4	15.18	221000	F48:2502	2	42	61	Methylation	K16:Methylation:0.00	Q91VB8	Q91VB8_MOUSE Alpha globin 1 OS=Mus musculus GN=Hba-a2 PE=1 SV=1	Hba-a2
1	106	Q91VB8	K.T(+57.02)YFPHFDVSHGSAQ(+.98)VK.G	N	62.98	1876.87	16	-5.3	626.629	3	21.44	1070000	F36:3559	1	42	57	Carbamidomethylation (DHKE X@N-term); Deamidation (NQ)	T1:Carbamidomethylation (DHKE X@N-term):19.86;Q14:Deamidation (NQ):1000.00	Q91VB8	Q91VB8_MOUSE Alpha globin 1 OS=Mus musculus GN=Hba-a2 PE=1 SV=1	Hba-a2
1	106	Q91VB8	R.MFASFPTTKTYFPHF.D	N	62.97	1820.86	15	8.9	607.966	3	34.67	144000	F35:6189	2	33	47			Q91VB8	Q91VB8_MOUSE Alpha globin 1 OS=Mus musculus GN=Hba-a2 PE=1 SV=1	Hba-a2
1	106	Q91VB8	K.VADALANAAGHLDDLPGALSALSDLHAHQ(sub K)LRVDPVNFK.L	Y	62.96	3931.03	38	-6.6	787.209	5	36.69	512000	F34:6403	2	63	100	Mutation		Q91VB8	Q91VB8_MOUSE Alpha globin 1 OS=Mus musculus GN=Hba-a2 PE=1 SV=1	Hba-a2
1	106	Q91VB8	A.LANAAGHLDDLPGALS(-18.01)ALSDLHAHK.L	Y	62.96	2488.28	25	-8.2	498.66	5	29.59	2790000	F43:5118	1	67	91	Dehydration	S16:Dehydration:9.58	Q91VB8	Q91VB8_MOUSE Alpha globin 1 OS=Mus musculus GN=Hba-a2 PE=1 SV=1	Hba-a2
1	106	Q91VB8	K.E(sub K)VADALANAAGHLDDLPGALSALSDLHAHKLR.V	Y	62.95	3260.69	32	-4	653.143	5	31.96	1480000	F44:5599	4	62	93	Mutation		Q91VB8	Q91VB8_MOUSE Alpha globin 1 OS=Mus musculus GN=Hba-a2 PE=1 SV=1	Hba-a2
1	106	Q91VB8	K.LLSHC(+57.02)LLVTLASHHPADFTP(+31.99)AVHASLDK.F	N	62.95	3081.57	28	1.6	617.322	5	30.47	18500000	F30:5406	1	101	128	Carbamidomethylation; Dihydroxy	C5:Carbamidomethylation:1000.00;P20:Dihydroxy:27.83	Q91VB8	Q91VB8_MOUSE Alpha globin 1 OS=Mus musculus GN=Hba-a2 PE=1 SV=1	Hba-a2
1	106	Q91VB8	K.V(+57.02)AD(+57.02)ALANAAGH(+57.02)LDDLPGALSALSDLHAHK.L	Y	62.94	3033.53	29	-9.7	759.382	4	52.33	272000	F44:9224	1	63	91	Carbamidomethylation (DHKE X@N-term)	V1:Carbamidomethylation (DHKE X@N-term):0.00;D3:Carbamidomethylation (DHKE X@N-term):0.00;H11:Carbamidomethylation (DHKE X@N-term):20.41	Q91VB8	Q91VB8_MOUSE Alpha globin 1 OS=Mus musculus GN=Hba-a2 PE=1 SV=1	Hba-a2
1	106	Q91VB8	A.SHHPADFTPAVHASLN(sub D)KFLASVSTVLTSKYR	N	62.88	3380.76	31	2.6	564.469	6	38.52		F35:6908	1	112	142	Mutation		Q91VB8	Q91VB8_MOUSE Alpha globin 1 OS=Mus musculus GN=Hba-a2 PE=1 SV=1	Hba-a2
1	106	Q91VB8	K.TYFPHFDVSHGSAQ(+.98)VK(+15.99)GHGK.K	N	62.86	2215.04	20	0.7	444.017	5	15.58	427000	F41:2613	2	42	61	Deamidation (NQ); Hydroxylation	Q14:Deamidation (NQ):1000.00;K16:Hydroxylation:25.11	Q91VB8	Q91VB8_MOUSE Alpha globin 1 OS=Mus musculus GN=Hba-a2 PE=1 SV=1	Hba-a2
1	106	Q91VB8	K.L(+14.02)LSHC(+57.02)LLVTLASHHPADFTPAVHASLDK.F	N	62.85	3063.6	28	-7.3	613.722	5	37.56		F33:6837	1	101	128	Methylation; Carbamidomethylation	L1:Methylation:0.00;C5:Carbamidomethylation:1000.00	Q91VB8	Q91VB8_MOUSE Alpha globin 1 OS=Mus musculus GN=Hba-a2 PE=1 SV=1	Hba-a2
1	106	Q91VB8	R.MFAS(-18.01)FPTTKTYFPHFDVSHGSAQVK.G	N	62.8	2811.35	25	-9.3	703.838	4	42.95		F32:7817	1	33	57	Dehydration	S4:Dehydration:4.52	Q91VB8	Q91VB8_MOUSE Alpha globin 1 OS=Mus musculus GN=Hba-a2 PE=1 SV=1	Hba-a2
1	106	Q91VB8	K.V(+27.99)ADALANAAGHLDDLPGALSALSDLHA.H	Y	62.8	2625.3	27	-7.4	1313.65	2	53	245000	F40:9442	2	63	89	Formylation	V1:Formylation:1000.00	Q91VB8	Q91VB8_MOUSE Alpha globin 1 OS=Mus musculus GN=Hba-a2 PE=1 SV=1	Hba-a2
1	106	Q91VB8	K.LLSHC(+57.02)LLVTLASHHPADFTPAVHASLDK(+27.99).F	N	62.79	3077.58	28	-3	616.521	5	30.26	4080000	F31:5003	3	101	128	Carbamidomethylation; Formylation	C5:Carbamidomethylation:1000.00;K28:Formylation:80.21	Q91VB8	Q91VB8_MOUSE Alpha globin 1 OS=Mus musculus GN=Hba-a2 PE=1 SV=1	Hba-a2
1	106	Q91VB8	D.ALANAAGHLDDLPGALSALSDLHAHQ(sub K).L	Y	62.79	2577.29	26	4	1289.66	2	30.33	14600000	F43:5261	32	66	91	Mutation		Q91VB8	Q91VB8_MOUSE Alpha globin 1 OS=Mus musculus GN=Hba-a2 PE=1 SV=1	Hba-a2
1	106	Q91VB8	K.TYFPHFDVSHGSAQVKGHGKK(+37.95).V	N	62.78	2364.11	21	-4.3	592.032	4	23.99	340000	F39:3868	1	42	62	Replacement of 2 protons by calcium	K21:Replacement of 2 protons by calcium:52.67	Q91VB8	Q91VB8_MOUSE Alpha globin 1 OS=Mus musculus GN=Hba-a2 PE=1 SV=1	Hba-a2
1	106	Q91VB8	F.TPAVHAS(+162.05)LDKFLASVSTVLTSK.Y	N	62.77	2433.3	22	3.2	812.11	3	38.53	446000	F35:6909	2	119	140	Hexose (NSY)	S7:Hexose (NSY):16.56	Q91VB8	Q91VB8_MOUSE Alpha globin 1 OS=Mus musculus GN=Hba-a2 PE=1 SV=1	Hba-a2
1	106	Q91VB8	L.PGALSALSDLHAHKL.R	N	62.77	1528.84	15	2.3	765.427	2	37.49	2100000	F46:6504	2	78	92			Q91VB8	Q91VB8_MOUSE Alpha globin 1 OS=Mus musculus GN=Hba-a2 PE=1 SV=1	Hba-a2
1	106	Q91VB8	K.KVADALANAAGHLDDLPGALSALSD(+57.02)LHAHK.L	Y	62.73	3047.58	30	2.2	762.904	4	34.36	1560000	F48:6104	3	62	91	Carbamidomethylation (DHKE X@N-term)	D25:Carbamidomethylation (DHKE X@N-term):66.25	Q91VB8	Q91VB8_MOUSE Alpha globin 1 OS=Mus musculus GN=Hba-a2 PE=1 SV=1	Hba-a2
1	106	Q91VB8	K.GHGKQ(sub K)VADALANAAGHLDDLPGALSALSDLHAHK.L	Y	62.69	3369.72	34	-2	562.626	6	31.13	3560000	F25:5297	1	58	91	Mutation		Q91VB8	Q91VB8_MOUSE Alpha globin 1 OS=Mus musculus GN=Hba-a2 PE=1 SV=1	Hba-a2
1	106	Q91VB8	G.H(+28.03)LDDLPGALSALSDLHAHK.L	N	62.67	2037.06	19	-4	510.271	4	33.7		F39:5736	1	73	91	Ethylation	H1:Ethylation:17.01	Q91VB8	Q91VB8_MOUSE Alpha globin 1 OS=Mus musculus GN=Hba-a2 PE=1 SV=1	Hba-a2
1	106	Q91VB8	K.IGGHGAE(+43.99)YGAEALER.M	N	62.64	1572.72	15	0.1	525.246	3	17.93	3310000	F43:2968	1	18	32	Carboxylation (E)	E7:Carboxylation (E):51.55	Q91VB8	Q91VB8_MOUSE Alpha globin 1 OS=Mus musculus GN=Hba-a2 PE=1 SV=1	Hba-a2
1	106	Q91VB8	K.VADALAN(+.98)AAGHLD(+21.98)DLPGALSALSDLHAHK.L	Y	62.64	2885.43	29	1.1	962.818	3	35.53	491000	F37:6340	2	63	91	Deamidation (NQ); Sodium adduct	N7:Deamidation (NQ):1000.00;D13:Sodium adduct:36.31	Q91VB8	Q91VB8_MOUSE Alpha globin 1 OS=Mus musculus GN=Hba-a2 PE=1 SV=1	Hba-a2
1	106	Q91VB8	K.LLSHC(+57.02)LLVTLASHHPG(sub A)DFTPAVHASLDK.F	N	62.63	3035.56	28	-3.5	759.896	4	29.18		F31:4795	1	101	128	Carbamidomethylation; Mutation	C5:Carbamidomethylation:1000.00	Q91VB8	Q91VB8_MOUSE Alpha globin 1 OS=Mus musculus GN=Hba-a2 PE=1 SV=1	Hba-a2
1	106	Q91VB8	K.LLSHC(+57.02)LLVTLASHHP(+31.99)ADFTPAVHASLDKFLASVSTVLTSK.Y	N	62.62	4315.27	40	9.7	864.069	5	45.98		F35:8283	2	101	140	Carbamidomethylation; Dihydroxy	C5:Carbamidomethylation:1000.00;P15:Dihydroxy:0.00	Q91VB8	Q91VB8_MOUSE Alpha globin 1 OS=Mus musculus GN=Hba-a2 PE=1 SV=1	Hba-a2
1	106	Q91VB8	H.HP(+13.98)ADFTPAVHASLDKFLASVSTVLTSK.Y	N	62.62	2852.47	27	-2.2	951.829	3	52.82	122000	F35:9515	1	114	140	Proline oxidation to pyroglutamic acid	P2:Proline oxidation to pyroglutamic acid:98.37	Q91VB8	Q91VB8_MOUSE Alpha globin 1 OS=Mus musculus GN=Hba-a2 PE=1 SV=1	Hba-a2
1	106	Q91VB8	K.TYFP(+13.98)HFDVSHGSAQVK.G	N	62.6	1832.85	16	-3.4	917.428	2	24.09	1400000	F40:4088	16	42	57	Proline oxidation to pyroglutamic acid	P4:Proline oxidation to pyroglutamic acid:1000.00	Q91VB8	Q91VB8_MOUSE Alpha globin 1 OS=Mus musculus GN=Hba-a2 PE=1 SV=1	Hba-a2
1	106	Q91VB8	K.ID(sub G)GHGAEYGAEALER.M	N	62.6	1586.73	15	-0.3	794.373	2	17.26	476000	F42:2881	2	18	32	Mutation		Q91VB8	Q91VB8_MOUSE Alpha globin 1 OS=Mus musculus GN=Hba-a2 PE=1 SV=1	Hba-a2
1	106	Q91VB8	K.LLSHC(+57.02)LLVTLASHHPADFTPAVHASLDKFLASVSTVLTSKY.R	N	62.58	4446.34	41	5.4	1112.6	4	45.99	397000	F35:8285	2	101	141	Carbamidomethylation	C5:Carbamidomethylation:1000.00	Q91VB8	Q91VB8_MOUSE Alpha globin 1 OS=Mus musculus GN=Hba-a2 PE=1 SV=1	Hba-a2
1	106	Q91VB8	A.DALANAAGH(+162.08)LDDLPGALSALSDLHAHK.L	Y	62.56	2854.44	27	1.1	714.617	4	42.22	1940000	F39:7333	3	65	91	O-Pinacolylmethylphosphonylation	H9:O-Pinacolylmethylphosphonylation:77.76	Q91VB8	Q91VB8_MOUSE Alpha globin 1 OS=Mus musculus GN=Hba-a2 PE=1 SV=1	Hba-a2
1	106	Q91VB8	K.VADALANAAGHLD(+43.99)D(+14.02)LPGALSALSDLHAHK.L	Y	62.55	2920.47	29	-7.2	585.097	5	39.7	109000000	F39:6871	4	63	91	Carboxylation (DKW); Methyl ester	D13:Carboxylation (DKW):0.00;D14:Methyl ester:0.00	Q91VB8	Q91VB8_MOUSE Alpha globin 1 OS=Mus musculus GN=Hba-a2 PE=1 SV=1	Hba-a2
1	106	Q91VB8	G.HLDDLPGALSALSDLN(sub H)AHK.L	N	62.52	1986.02	19	7.2	663.018	3	32.68	322000	F39:5537	1	73	91	Mutation		Q91VB8	Q91VB8_MOUSE Alpha globin 1 OS=Mus musculus GN=Hba-a2 PE=1 SV=1	Hba-a2
1	106	Q91VB8	K.FLASVSTVLTSK(+57.02)YR	N	62.52	1627.89	14	-2.9	543.637	3	25.18	1080000	F34:4273	1	129	142	Carbamidomethylation (DHKE X@N-term)	K12:Carbamidomethylation (DHKE X@N-term):99.02	Q91VB8	Q91VB8_MOUSE Alpha globin 1 OS=Mus musculus GN=Hba-a2 PE=1 SV=1	Hba-a2
1	106	Q91VB8	K.KVADALAN(+.98)AAGHLDDLPGALSALSDLHAHK(+57.02)LR.V	Y	62.49	3317.75	32	3.8	664.559	5	34.61		F45:5899	1	62	93	Deamidation (NQ); Carbamidomethylation (DHKE X@N-term)	N8:Deamidation (NQ):1000.00;K30:Carbamidomethylation (DHKE X@N-term):24.24	Q91VB8	Q91VB8_MOUSE Alpha globin 1 OS=Mus musculus GN=Hba-a2 PE=1 SV=1	Hba-a2
1	106	Q91VB8	K.V(+42.01)AD(+57.02)ALANAAGH(+57.02)LDDLPGALSALSDLHAHK.L	Y	62.46	3018.52	29	1.7	755.638	4	41.59	2560000	F43:7374	6	63	91	Acetylation (N-term); Carbamidomethylation (DHKE X@N-term)	V1:Acetylation (N-term):1000.00;D3:Carbamidomethylation (DHKE X@N-term):5.78;H11:Carbamidomethylation (DHKE X@N-term):18.53	Q91VB8	Q91VB8_MOUSE Alpha globin 1 OS=Mus musculus GN=Hba-a2 PE=1 SV=1	Hba-a2
1	106	Q91VB8	K.LLSHC(+57.02)LLVTLASHH(+70.04)PADFTPAVHASLDK.F	N	62.46	3119.62	28	-1.9	624.931	5	30.27	1990000	F31:5005	1	101	128	Carbamidomethylation; Crotonaldehyde	C5:Carbamidomethylation:1000.00;H14:Crotonaldehyde:0.00	Q91VB8	Q91VB8_MOUSE Alpha globin 1 OS=Mus musculus GN=Hba-a2 PE=1 SV=1	Hba-a2
1	106	Q91VB8	K.VADALANAAGHLDDLPGALSALSDLHAH(-.98).K	Y	62.44	2733.38	28	-1.8	912.133	3	39.43	3730000	F45:6801	9	63	90	Amidation	H28:Amidation:1000.00	Q91VB8	Q91VB8_MOUSE Alpha globin 1 OS=Mus musculus GN=Hba-a2 PE=1 SV=1	Hba-a2
1	106	Q91VB8	H.L(+149.03)DDLPGALSALSDLHAHK.L	N	62.44	2021	18	8.9	1011.52	2	29.92	241000	F36:5195	7	74	91	Benzyl isothiocyanate	L1:Benzyl isothiocyanate:247.08	Q91VB8	Q91VB8_MOUSE Alpha globin 1 OS=Mus musculus GN=Hba-a2 PE=1 SV=1	Hba-a2
1	106	Q91VB8	K.VADALANAAGHLDD(+21.97)LPGALSA.L	Y	62.43	1982.95	21	-8.6	992.476	2	36.92	1080000	F34:6444	1	63	83	Replacement of 2 protons by magnesium	D14:Replacement of 2 protons by magnesium:15.91	Q91VB8	Q91VB8_MOUSE Alpha globin 1 OS=Mus musculus GN=Hba-a2 PE=1 SV=1	Hba-a2
1	106	Q91VB8	G.KS(sub I)GGHGAEYGAEALER.M	N	62.42	1630.77	16	-2.4	816.39	2	32.15		F29:5791	1	17	32	Mutation		Q91VB8	Q91VB8_MOUSE Alpha globin 1 OS=Mus musculus GN=Hba-a2 PE=1 SV=1	Hba-a2
1	106	Q91VB8	K.GL(sub H)GKKVADALANAAGHLDDLPGALSALSDLHAHK.L	Y	62.42	3345.78	34	-9	558.632	6	43.75	226000	F44:7720	3	58	91	Mutation		Q91VB8	Q91VB8_MOUSE Alpha globin 1 OS=Mus musculus GN=Hba-a2 PE=1 SV=1	Hba-a2
1	106	Q91VB8	M.VLSGEDKSNIK(+43.01)AAWGK.I	N	62.41	1744.91	16	-1.2	873.462	2	18.64	4220000	F38:3176	2	2	17	Carbamylation	K11:Carbamylation:0.00	Q91VB8	Q91VB8_MOUSE Alpha globin 1 OS=Mus musculus GN=Hba-a2 PE=1 SV=1	Hba-a2
1	106	Q91VB8	K.VADALANAAGH(+42.01)LDDLPGALSALSDLHAHK.L	Y	62.36	2904.47	29	-7.7	727.12	4	34.19		F43:6003	7	63	91	Acetylation (TSCYH)	H11:Acetylation (TSCYH):7.81	Q91VB8	Q91VB8_MOUSE Alpha globin 1 OS=Mus musculus GN=Hba-a2 PE=1 SV=1	Hba-a2
1	106	Q91VB8	K.VADALAN(+.98)AAGHLDDLPGALSALSDLH(+15.99)AHK.L	Y	62.34	2879.44	29	-2.7	720.866	4	41.86	34000000	F39:7267	2	63	91	Deamidation (NQ); Oxidation (HW)	N7:Deamidation (NQ):1000.00;H26:Oxidation (HW):0.00	Q91VB8	Q91VB8_MOUSE Alpha globin 1 OS=Mus musculus GN=Hba-a2 PE=1 SV=1	Hba-a2
1	106	Q91VB8	K.LLSHC(+57.02)LLVTLASHHPAD(-18.01).F	N	62.34	1864.96	17	-1.9	933.486	2	28.05	551000	F31:4580	7	101	117	Carbamidomethylation; Dehydration	C5:Carbamidomethylation:1000.00;D17:Dehydration:26.93	Q91VB8	Q91VB8_MOUSE Alpha globin 1 OS=Mus musculus GN=Hba-a2 PE=1 SV=1	Hba-a2
1	106	Q91VB8	L.PGALSALSDLHAH.K	N	62.29	1287.66	13	-0.9	644.835	2	34.48	800000	F30:6185	8	78	90			Q91VB8	Q91VB8_MOUSE Alpha globin 1 OS=Mus musculus GN=Hba-a2 PE=1 SV=1	Hba-a2
1	106	Q91VB8	L.D(+226.08)KFLASVSTVLTSKYR	N	62.26	2040.07	16	1.7	681.032	3	48.45	33000	F38:8713	1	127	142	Biotinylation	D1:Biotinylation:0.00	Q91VB8	Q91VB8_MOUSE Alpha globin 1 OS=Mus musculus GN=Hba-a2 PE=1 SV=1	Hba-a2
1	106	Q91VB8	V.ADALAN(+228.11)AAGHLDDLPGALSALSDLHAHK.L	Y	62.25	2991.5	28	0	748.884	4	35.86	1160000000	F42:6365	10	64	91	2 4-diacetamido-2 4 6-trideoxyglucopyranose	N6:2 4-diacetamido-2 4 6-trideoxyglucopyranose:1000.00	Q91VB8	Q91VB8_MOUSE Alpha globin 1 OS=Mus musculus GN=Hba-a2 PE=1 SV=1	Hba-a2
1	106	Q91VB8	K.VADALANAAW(sub G)HLDDLPGALSALSDLHAHK.L	Y	62.25	2991.52	29	-4.8	748.884	4	36.41	1160000000	F42:6464	9	63	91	Mutation		Q91VB8	Q91VB8_MOUSE Alpha globin 1 OS=Mus musculus GN=Hba-a2 PE=1 SV=1	Hba-a2
1	106	Q91VB8	K.VADALANAAGHLD(+31.97)DLPGALSALSDLHAH.K	Y	62.25	2766.34	28	-4.5	923.116	3	44.87	264000	F40:8004	1	63	90	Persulfide	D13:Persulfide:0.00	Q91VB8	Q91VB8_MOUSE Alpha globin 1 OS=Mus musculus GN=Hba-a2 PE=1 SV=1	Hba-a2
1	106	Q91VB8	R.VDPVN(+.98)FKLLSHC(+57.02)LLVTLASHHPADFTPAVHASLDKFLASVSTVLTSK.Y	N	62.22	5083.68	47	-4.2	848.284	6	52.07		F35:9379	3	94	140	Deamidation (NQ); Carbamidomethylation	N5:Deamidation (NQ):1000.00;C12:Carbamidomethylation:1000.00	Q91VB8	Q91VB8_MOUSE Alpha globin 1 OS=Mus musculus GN=Hba-a2 PE=1 SV=1	Hba-a2
1	106	Q91VB8	I.GGHGAEY(-18.01)GAEALER.M	N	62.21	1397.63	14	0.7	699.824	2	14.37	1950000	F46:2268	8	19	32	Dehydration	Y7:Dehydration:1000.00	Q91VB8	Q91VB8_MOUSE Alpha globin 1 OS=Mus musculus GN=Hba-a2 PE=1 SV=1	Hba-a2
1	106	Q91VB8	K.TYFPY(sub H)FDVSHGSAQVK.G	N	62.2	1844.87	16	3.5	923.447	2	27.35	220000	F46:4632	9	42	57	Mutation		Q91VB8	Q91VB8_MOUSE Alpha globin 1 OS=Mus musculus GN=Hba-a2 PE=1 SV=1	Hba-a2
1	106	Q91VB8	L.SHC(+57.02)LLVTLASHHPAD.F	N	62.2	1656.8	15	-0.7	829.409	2	17.64	462000	F38:2983	4	103	117	Carbamidomethylation	C3:Carbamidomethylation:1000.00	Q91VB8	Q91VB8_MOUSE Alpha globin 1 OS=Mus musculus GN=Hba-a2 PE=1 SV=1	Hba-a2
1	106	Q91VB8	K.KVADALANAAGHLDDLP.G	Y	62.19	1689.87	17	-3.7	564.295	3	30.03	3620000	F31:4958	2	62	78			Q91VB8	Q91VB8_MOUSE Alpha globin 1 OS=Mus musculus GN=Hba-a2 PE=1 SV=1	Hba-a2
1	106	Q91VB8	M.VLSGEDKSNIKAAW(+15.99)GK.I	N	62.18	1717.9	16	0.1	430.482	4	12.56	79800	F39:1730	2	2	17	Oxidation (HW)	W14:Oxidation (HW):1000.00	Q91VB8	Q91VB8_MOUSE Alpha globin 1 OS=Mus musculus GN=Hba-a2 PE=1 SV=1	Hba-a2
1	106	Q91VB8	D.ALANAAGY(sub H)LDDLPGALSALSDLHAHK.L	Y	62.16	2603.33	26	-6.8	651.836	4	39.9	659000	F46:6969	1	66	91	Mutation		Q91VB8	Q91VB8_MOUSE Alpha globin 1 OS=Mus musculus GN=Hba-a2 PE=1 SV=1	Hba-a2
1	106	Q91VB8	K.Q(sub K)VADALANAAGHLDDLPGALSALSDLH.A	Y	62.13	2654.33	27	-1	885.783	3	40.98	316000	F42:7301	8	62	88	Mutation		Q91VB8	Q91VB8_MOUSE Alpha globin 1 OS=Mus musculus GN=Hba-a2 PE=1 SV=1	Hba-a2
1	106	Q91VB8	F.PHFDVS(-18.01)HGSAQVK.G	N	62.12	1389.68	13	0.2	695.847	2	19.1	79900	F42:3208	2	45	57	Dehydration	S6:Dehydration:36.05	Q91VB8	Q91VB8_MOUSE Alpha globin 1 OS=Mus musculus GN=Hba-a2 PE=1 SV=1	Hba-a2
1	106	Q91VB8	R.VDPVNFK(-1.03)LLSHC(+57.02)LLVTLASHHPADFTPAVHASLDK.F	N	62.11	3847.97	35	5.6	963.006	4	38.03		F32:6904	1	94	128	Lysine oxidation to aminoadipic semialdehyde; Carbamidomethylation	K7:Lysine oxidation to aminoadipic semialdehyde:114.61;C12:Carbamidomethylation:1000.00	Q91VB8	Q91VB8_MOUSE Alpha globin 1 OS=Mus musculus GN=Hba-a2 PE=1 SV=1	Hba-a2
1	106	Q91VB8	K.LLSHC(+57.02)LLVTLASHHPADFTPAVHASLDKFLASVSTVL.T	N	62.1	3967.1	37	8	794.434	5	46.32	32800000	F35:8344	6	101	137	Carbamidomethylation	C5:Carbamidomethylation:1000.00	Q91VB8	Q91VB8_MOUSE Alpha globin 1 OS=Mus musculus GN=Hba-a2 PE=1 SV=1	Hba-a2
1	106	Q91VB8	G.KKVAD(+14.02)ALANAAGHLDDLPGALSALSDLHAHK.L	Y	62.08	3132.67	31	-9.9	627.535	5	41.1	3860000	F46:7189	3	61	91	Methyl ester	D5:Methyl ester:24.20	Q91VB8	Q91VB8_MOUSE Alpha globin 1 OS=Mus musculus GN=Hba-a2 PE=1 SV=1	Hba-a2
1	106	Q91VB8	K.IGGHGV(sub A)EYGAEALER.M	N	62.05	1556.76	15	1.3	779.388	2	16.4		F48:2728	2	18	32	Mutation		Q91VB8	Q91VB8_MOUSE Alpha globin 1 OS=Mus musculus GN=Hba-a2 PE=1 SV=1	Hba-a2
1	106	Q91VB8	N.AAGHLD(+31.97)DLPGALSALSDLHAHK.L	N	62.02	2240.1	22	5.6	561.036	4	33		F40:5788	1	70	91	Persulfide	D6:Persulfide:9.34	Q91VB8	Q91VB8_MOUSE Alpha globin 1 OS=Mus musculus GN=Hba-a2 PE=1 SV=1	Hba-a2
1	106	Q91VB8	A.DALANAAGHLDDLPGALSALSDLHAHKL.R	Y	62	2805.44	28	-2.6	936.152	3	38.18	178000	F41:6861	1	65	92			Q91VB8	Q91VB8_MOUSE Alpha globin 1 OS=Mus musculus GN=Hba-a2 PE=1 SV=1	Hba-a2
1	106	Q91VB8	K.KVADALANAAGHLDDLPGALSALSDLHAP(sub H)K.L	Y	61.99	2950.55	30	-7.3	738.64	4	38.34	5110000	F46:6670	2	62	91	Mutation		Q91VB8	Q91VB8_MOUSE Alpha globin 1 OS=Mus musculus GN=Hba-a2 PE=1 SV=1	Hba-a2
1	106	Q91VB8	F.PHFD(+15.99)VSHGSAQVK.G	N	61.98	1423.68	13	-0.5	475.568	3	17.76	181000	F38:3006	2	45	57	Hydroxylation	D4:Hydroxylation:47.09	Q91VB8	Q91VB8_MOUSE Alpha globin 1 OS=Mus musculus GN=Hba-a2 PE=1 SV=1	Hba-a2
1	106	Q91VB8	K.KVADALANAAGHLDDLPGAP(sub L)SALSDLHAHK.L	Y	61.98	2974.53	30	9.5	744.646	4	34.77		F48:6181	1	62	91	Mutation		Q91VB8	Q91VB8_MOUSE Alpha globin 1 OS=Mus musculus GN=Hba-a2 PE=1 SV=1	Hba-a2
1	106	Q91VB8	M.VLSGEDKSN(+.98)IK.A	N	61.94	1189.62	11	-1.7	595.816	2	16.23	2490000	F38:2723	3	2	12	Deamidation (NQ)	N9:Deamidation (NQ):1000.00	Q91VB8	Q91VB8_MOUSE Alpha globin 1 OS=Mus musculus GN=Hba-a2 PE=1 SV=1	Hba-a2
1	106	Q91VB8	K.KVADALAN(+.98)AAGHLDDLPGALSALSD(+14.02)LHAHK.L	Y	61.94	3005.56	30	-3	752.394	4	35.66		F39:6110	5	62	91	Deamidation (NQ); Methyl ester	N8:Deamidation (NQ):1000.00;D25:Methyl ester:147.55	Q91VB8	Q91VB8_MOUSE Alpha globin 1 OS=Mus musculus GN=Hba-a2 PE=1 SV=1	Hba-a2
1	106	Q91VB8	K.LLSHC(+57.02)LLVTLASHHPADFTPA.V	N	61.93	2299.18	21	8.9	1150.61	2	29.46	537000	F28:5231	4	101	121	Carbamidomethylation	C5:Carbamidomethylation:1000.00	Q91VB8	Q91VB8_MOUSE Alpha globin 1 OS=Mus musculus GN=Hba-a2 PE=1 SV=1	Hba-a2
1	106	Q91VB8	A.DFTPAVHASLDK.F	N	61.92	1299.65	12	-0.8	434.222	3	17.89	2430000	F28:2944	3	117	128			Q91VB8	Q91VB8_MOUSE Alpha globin 1 OS=Mus musculus GN=Hba-a2 PE=1 SV=1	Hba-a2
1	106	Q91VB8	K.KVADALANAAGHLDDLPGALSALY(sub S)DLHAHKLRVDPVN.F	Y	61.9	3860.03	37	-4.4	773.01	5	37.86	2450000	F31:6466	4	62	98	Mutation		Q91VB8	Q91VB8_MOUSE Alpha globin 1 OS=Mus musculus GN=Hba-a2 PE=1 SV=1	Hba-a2
1	106	Q91VB8	K.VADALAN(+.98)AAGHLDDLPGALSALSDLHAHK(+27.99).L	Y	61.89	2891.44	29	-1.2	964.82	3	41.9	315000	F38:7550	5	63	91	Deamidation (NQ); Formylation	N7:Deamidation (NQ):1000.00;K29:Formylation:114.29	Q91VB8	Q91VB8_MOUSE Alpha globin 1 OS=Mus musculus GN=Hba-a2 PE=1 SV=1	Hba-a2
1	106	Q91VB8	K.KVAD(+21.98)ALANAAGHLDDLPGALSALSDLHAHK.L	Y	61.87	3012.54	30	-4.9	754.138	4	32.09	1010000	F29:5780	1	62	91	Sodium adduct	D4:Sodium adduct:0.00	Q91VB8	Q91VB8_MOUSE Alpha globin 1 OS=Mus musculus GN=Hba-a2 PE=1 SV=1	Hba-a2
1	106	Q91VB8	K.TY(-18.01)FPHFDVSHGSAQ(+.98)VK.G	N	61.85	1801.84	16	-2.6	451.467	4	20.53	8430000	F44:3496	6	42	57	Dehydration; Deamidation (NQ)	Y2:Dehydration:0.00;Q14:Deamidation (NQ):1000.00	Q91VB8	Q91VB8_MOUSE Alpha globin 1 OS=Mus musculus GN=Hba-a2 PE=1 SV=1	Hba-a2
1	106	Q91VB8	K.VAD(+21.97)ALANAAGHLDDLPGALSALSDLHAHK.L	Y	61.83	2884.43	29	-6	722.111	4	44.74	1380000	F43:7931	1	63	91	Replacement of 2 protons by magnesium	D3:Replacement of 2 protons by magnesium:80.30	Q91VB8	Q91VB8_MOUSE Alpha globin 1 OS=Mus musculus GN=Hba-a2 PE=1 SV=1	Hba-a2
1	106	Q91VB8	A.AGY(sub H)LDDLPGALSALSDLHAHK.L	N	61.8	2163.1	21	-9.7	541.776	4	34.56	743000	F37:6158	1	71	91	Mutation		Q91VB8	Q91VB8_MOUSE Alpha globin 1 OS=Mus musculus GN=Hba-a2 PE=1 SV=1	Hba-a2
1	106	Q91VB8	D.ALANAAGHLDDLPGALSALSDLHAHKL.R	Y	61.79	2690.41	27	0.6	897.812	3	33.66	313000	F45:5720	3	66	92			Q91VB8	Q91VB8_MOUSE Alpha globin 1 OS=Mus musculus GN=Hba-a2 PE=1 SV=1	Hba-a2
1	106	Q91VB8	K.LLSH(+156.12)C(+57.02)LLVTLASHHPADFTPAVHASLDKFLASVSTVLTSK.Y	N	61.78	4439.39	40	-4.8	740.903	6	43.59	2590000	F36:7719	1	101	140	4-hydroxynonenal (HNE); Carbamidomethylation	H4:4-hydroxynonenal (HNE):95.39;C5:Carbamidomethylation:1000.00	Q91VB8	Q91VB8_MOUSE Alpha globin 1 OS=Mus musculus GN=Hba-a2 PE=1 SV=1	Hba-a2
1	106	Q91VB8	W.GKIGGHGAEYGAEALER.M	N	61.78	1713.84	17	1.2	572.289	3	12.97	24200	F38:2148	1	16	32			Q91VB8	Q91VB8_MOUSE Alpha globin 1 OS=Mus musculus GN=Hba-a2 PE=1 SV=1	Hba-a2
1	106	Q91VB8	D.ALAN(-17.03)AAGHLDDLPGALSALSDLHAHK.L	Y	61.77	2560.3	26	0.2	854.442	3	39.14	799000	F46:6825	7	66	91	Ammonia-loss (N)	N4:Ammonia-loss (N):1000.00	Q91VB8	Q91VB8_MOUSE Alpha globin 1 OS=Mus musculus GN=Hba-a2 PE=1 SV=1	Hba-a2
1	106	Q91VB8	A.GHLDDLPGALSALSDLH(+57.02)AHK.L	N	61.66	2123.08	20	1.2	531.777	4	29.42		F39:4898	1	72	91	Carbamidomethylation (DHKE X@N-term)	H17:Carbamidomethylation (DHKE X@N-term):5.03	Q91VB8	Q91VB8_MOUSE Alpha globin 1 OS=Mus musculus GN=Hba-a2 PE=1 SV=1	Hba-a2
1	106	Q91VB8	K.LLSHC(+57.02)LLVTLASHHPADF(+31.99)TPAVHASLDK.F	N	61.66	3081.57	28	-0.6	617.321	5	31.4	18500000	F30:5587	2	101	128	Carbamidomethylation; Dihydroxy	C5:Carbamidomethylation:1000.00;F18:Dihydroxy:12.33	Q91VB8	Q91VB8_MOUSE Alpha globin 1 OS=Mus musculus GN=Hba-a2 PE=1 SV=1	Hba-a2
1	106	Q91VB8	P.AVY(sub H)ASLDKFLASVSTVLTSK.Y	N	61.63	2099.15	20	-3.5	700.722	3	46.29		F35:8341	2	121	140	Mutation		Q91VB8	Q91VB8_MOUSE Alpha globin 1 OS=Mus musculus GN=Hba-a2 PE=1 SV=1	Hba-a2
1	106	Q91VB8	A.S(+27.99)LDKFLASVSTVLTSK.Y	N	61.59	1722.94	16	0.6	862.478	2	51.84		F32:9415	2	125	140	Formylation	S1:Formylation:16.66	Q91VB8	Q91VB8_MOUSE Alpha globin 1 OS=Mus musculus GN=Hba-a2 PE=1 SV=1	Hba-a2
1	106	Q91VB8	D.DLPGALSALSDLHAH(+15.99)K.L	N	61.57	1659.86	16	-3.8	554.291	3	32.79	683000	F41:5844	1	76	91	Oxidation (HW)	H15:Oxidation (HW):17.01	Q91VB8	Q91VB8_MOUSE Alpha globin 1 OS=Mus musculus GN=Hba-a2 PE=1 SV=1	Hba-a2
1	106	Q91VB8	N.AAGHLDDLPGALSALSDLH(+57.02)AHK.L	N	61.57	2265.15	22	3.5	756.06	3	29.4		F39:4895	2	70	91	Carbamidomethylation (DHKE X@N-term)	H19:Carbamidomethylation (DHKE X@N-term):22.85	Q91VB8	Q91VB8_MOUSE Alpha globin 1 OS=Mus musculus GN=Hba-a2 PE=1 SV=1	Hba-a2
1	106	Q91VB8	K.VADALANAAGH(+57.02)LD(+14.02)D(+57.02)LPGALSALSDLHAHK.L	Y	61.55	2990.52	29	-8	997.84	3	39.78	2240000	F40:7080	7	63	91	Carbamidomethylation (DHKE X@N-term); Methyl ester	H11:Carbamidomethylation (DHKE X@N-term):30.07;D13:Methyl ester:26.67;D14:Carbamidomethylation (DHKE X@N-term):23.22	Q91VB8	Q91VB8_MOUSE Alpha globin 1 OS=Mus musculus GN=Hba-a2 PE=1 SV=1	Hba-a2
1	106	Q91VB8	L.PGALSALSD(-18.01)LHAHK.L	N	61.53	1397.74	14	-2.5	699.876	2	27.06	1890000	F40:4659	16	78	91	Dehydration	D9:Dehydration:0.00	Q91VB8	Q91VB8_MOUSE Alpha globin 1 OS=Mus musculus GN=Hba-a2 PE=1 SV=1	Hba-a2
1	106	Q91VB8	K.KVADALANAAGHLDDLPGAQ(sub L)SALSDLHAHK.L	Y	61.51	3005.53	30	3.5	752.393	4	38.57		F29:7039	11	62	91	Mutation		Q91VB8	Q91VB8_MOUSE Alpha globin 1 OS=Mus musculus GN=Hba-a2 PE=1 SV=1	Hba-a2
1	106	Q91VB8	A.LSDLHAHK.L	N	61.51	919.487	8	-9.9	460.747	2	29.61	459000	F43:5122	47	84	91			Q91VB8	Q91VB8_MOUSE Alpha globin 1 OS=Mus musculus GN=Hba-a2 PE=1 SV=1	Hba-a2
1	106	Q91VB8	K.IGGHGAEYGAEALE(+356.19)R.M	N	61.5	1884.92	15	2.8	943.467	2	16.27	50700	F31:2306	2	18	32	Biotin polyethyleneoxide amine	E14:Biotin polyethyleneoxide amine:51.69	Q91VB8	Q91VB8_MOUSE Alpha globin 1 OS=Mus musculus GN=Hba-a2 PE=1 SV=1	Hba-a2
1	106	Q91VB8	K.LLSHC(+57.02)LLVN(sub T)LASHHPADFTPAVHASLDK.F	N	61.49	3062.58	28	3.2	613.524	5	33.92		F30:6076	1	101	128	Carbamidomethylation; Mutation	C5:Carbamidomethylation:1000.00	Q91VB8	Q91VB8_MOUSE Alpha globin 1 OS=Mus musculus GN=Hba-a2 PE=1 SV=1	Hba-a2
1	106	Q91VB8	K.TYFPHFDVSH(+57.02)GSAQ(+.98)VK.G	N	61.49	1876.87	16	-6.6	626.628	3	21.28		F34:3534	4	42	57	Carbamidomethylation (DHKE X@N-term); Deamidation (NQ)	H10:Carbamidomethylation (DHKE X@N-term):26.52;Q14:Deamidation (NQ):1000.00	Q91VB8	Q91VB8_MOUSE Alpha globin 1 OS=Mus musculus GN=Hba-a2 PE=1 SV=1	Hba-a2
1	106	Q91VB8	L.ASHHPADFTPAVHASLDK(-.98).F	N	61.48	1898.94	18	1.8	475.743	4	12.95	329000	F38:2144	1	111	128	Amidation	K18:Amidation:1000.00	Q91VB8	Q91VB8_MOUSE Alpha globin 1 OS=Mus musculus GN=Hba-a2 PE=1 SV=1	Hba-a2
1	106	Q91VB8	K.KVADALANAAGHLD(-18.01)DLPGALSALSD(+14.02)LHAHK.L	Y	61.46	2986.56	30	-8.8	747.641	4	41.06	1410000	F29:7500	1	62	91	Dehydration; Methyl ester	D14:Dehydration:50.96;D25:Methyl ester:109.46	Q91VB8	Q91VB8_MOUSE Alpha globin 1 OS=Mus musculus GN=Hba-a2 PE=1 SV=1	Hba-a2
1	106	Q91VB8	L.LSHC(+57.02)LLVTLASHHPAN(sub D)FTPAVHASLDK.F	N	61.46	2935.51	27	-9.9	734.878	4	25.78		F27:4540	1	102	128	Carbamidomethylation; Mutation	C4:Carbamidomethylation:1000.00	Q91VB8	Q91VB8_MOUSE Alpha globin 1 OS=Mus musculus GN=Hba-a2 PE=1 SV=1	Hba-a2
1	106	Q91VB8	K.KVADALANAAGHLDDLP(+31.99)GALSALSDLHAHK.L	Y	61.45	3022.55	30	-6.3	605.513	5	33.27		F45:5647	9	62	91	Dihydroxy	P17:Dihydroxy:24.34	Q91VB8	Q91VB8_MOUSE Alpha globin 1 OS=Mus musculus GN=Hba-a2 PE=1 SV=1	Hba-a2
1	106	Q91VB8	V.ADALANAAGHLDDLPGALSALSDLHA.H	Y	61.44	2498.24	26	-1.7	1250.13	2	43.78	140000	F37:7835	2	64	89			Q91VB8	Q91VB8_MOUSE Alpha globin 1 OS=Mus musculus GN=Hba-a2 PE=1 SV=1	Hba-a2
1	106	Q91VB8	K.LLSHC(+57.02)LLVTLASHHPADFTPAVHASLDKF(+31.99)LASVSTVLTSK.Y	N	61.44	4315.27	40	8	864.068	5	45.23		F35:8143	1	101	140	Carbamidomethylation; Dihydroxy	C5:Carbamidomethylation:1000.00;F29:Dihydroxy:6.04	Q91VB8	Q91VB8_MOUSE Alpha globin 1 OS=Mus musculus GN=Hba-a2 PE=1 SV=1	Hba-a2
1	106	Q91VB8	K.KVADALAN(+.98)AAGHLD(+14.02)D(+14.02)LPGALSALSDLHAHK.L	Y	61.43	3019.57	30	-6.3	604.918	5	34		F45:5783	2	62	91	Deamidation (NQ); Methyl ester	N8:Deamidation (NQ):1000.00;D14:Methyl ester:17.99;D15:Methyl ester:16.54	Q91VB8	Q91VB8_MOUSE Alpha globin 1 OS=Mus musculus GN=Hba-a2 PE=1 SV=1	Hba-a2
1	106	Q91VB8	K.IG(+88.00)GHGAEYGAEALER.M	N	61.42	1616.73	15	2.5	539.917	3	27.48	918000	F26:5096	1	18	32	3-sulfanylpropanoyl	G2:3-sulfanylpropanoyl:0.00	Q91VB8	Q91VB8_MOUSE Alpha globin 1 OS=Mus musculus GN=Hba-a2 PE=1 SV=1	Hba-a2
1	106	Q91VB8	K.KVADALANAAGHLDDLPGALSALSDLHAHK(+70.01)LRVDPVNF.K	Y	61.42	4001.08	38	-2.7	801.22	5	38.49	3870000	F33:7010	2	62	99	N-pyruvic acid 2-iminyl	K30:N-pyruvic acid 2-iminyl:ï¿½	Q91VB8	Q91VB8_MOUSE Alpha globin 1 OS=Mus musculus GN=Hba-a2 PE=1 SV=1	Hba-a2
1	106	Q91VB8	K.KVADALAN(+.98)AAGHLDDLPGAL.S	Y	61.31	1932	20	6.6	967.011	2	31.82	1340000	F27:5749	5	62	81	Deamidation (NQ)	N8:Deamidation (NQ):1000.00	Q91VB8	Q91VB8_MOUSE Alpha globin 1 OS=Mus musculus GN=Hba-a2 PE=1 SV=1	Hba-a2
1	106	Q91VB8	L.LSHC(+57.02)LLVTLAS(+146.06)HHPADFTPAVHASLDKFLASVSTVLTSK.Y	N	61.29	4316.25	39	-6.4	1080.06	4	47.96		F34:8486	2	102	140	Carbamidomethylation; Fucose	C4:Carbamidomethylation:1000.00;S11:Fucose:18.61	Q91VB8	Q91VB8_MOUSE Alpha globin 1 OS=Mus musculus GN=Hba-a2 PE=1 SV=1	Hba-a2
1	106	Q91VB8	K.VADALANAAGHLDDV(sub L)PGALSALSDLHAHK.L	Y	61.28	2848.45	29	-9.9	570.691	5	38.56	5440000	F40:6849	2	63	91	Mutation		Q91VB8	Q91VB8_MOUSE Alpha globin 1 OS=Mus musculus GN=Hba-a2 PE=1 SV=1	Hba-a2
1	106	Q91VB8	A.DALANAAGHLDDLPGALSALSDLHAH.K	Y	61.27	2564.26	26	-2.1	855.76	3	40.66	1410000	F36:7188	10	65	90			Q91VB8	Q91VB8_MOUSE Alpha globin 1 OS=Mus musculus GN=Hba-a2 PE=1 SV=1	Hba-a2
1	106	Q91VB8	K.KVADALANAAGHLD(-18.01)DLPGA.L	Y	61.17	1799.92	19	2.2	900.967	2	31.74		F33:5716	3	62	80	Dehydration	D14:Dehydration:0.00	Q91VB8	Q91VB8_MOUSE Alpha globin 1 OS=Mus musculus GN=Hba-a2 PE=1 SV=1	Hba-a2
1	106	Q91VB8	T.KTYFPHFDVSHGSAQ.V	N	61.16	1719.8	15	-6.2	574.271	3	18.17		F40:2948	1	41	55			Q91VB8	Q91VB8_MOUSE Alpha globin 1 OS=Mus musculus GN=Hba-a2 PE=1 SV=1	Hba-a2
1	106	Q91VB8	K.KVADALANAAGHLD(-18.01)DLPGALSALSD.L	Y	61.12	2386.21	25	-4.1	796.408	3	41.73	2070000	F29:7622	3	62	86	Dehydration	D14:Dehydration:7.21	Q91VB8	Q91VB8_MOUSE Alpha globin 1 OS=Mus musculus GN=Hba-a2 PE=1 SV=1	Hba-a2
1	106	Q91VB8	K.GHGK(+362.14)KVADALANAAGHLDDLPGALSALSDLHAHK.L	Y	61.11	3731.89	34	9.3	933.989	4	50.52	1560000	F32:9182	5	58	91	Nucleophilic addtion to cytopiloyne	K4:Nucleophilic addtion to cytopiloyne:0.00	Q91VB8	Q91VB8_MOUSE Alpha globin 1 OS=Mus musculus GN=Hba-a2 PE=1 SV=1	Hba-a2
1	106	Q91VB8	K.VADALANAAGH(+154.10)LDDLPGALSALSDLHAHK.L	Y	61.1	3016.56	29	-5.7	604.316	5	39.36	2850000	F47:7105	6	63	91	4-Oxononenal (ONE)	H11:4-Oxononenal (ONE):67.17	Q91VB8	Q91VB8_MOUSE Alpha globin 1 OS=Mus musculus GN=Hba-a2 PE=1 SV=1	Hba-a2
1	106	Q91VB8	T.TK(+57.02)TYFPHFDVSHGSAQ(+.98)VK.G	N	61.09	2106.02	18	-5	527.509	4	18.42		F36:3022	1	40	57	Carbamidomethylation (DHKE X@N-term); Deamidation (NQ)	K2:Carbamidomethylation (DHKE X@N-term):0.00;Q16:Deamidation (NQ):1000.00	Q91VB8	Q91VB8_MOUSE Alpha globin 1 OS=Mus musculus GN=Hba-a2 PE=1 SV=1	Hba-a2
1	106	Q91VB8	D.PVNFE(sub K)LLSHC(+57.02)LLVTLASHHPADFTPAVHASLDKFLASVSTVLTSK.Y	N	61.06	4869.55	45	-3.3	812.597	6	52.04		F35:9375	1	96	140	Carbamidomethylation; Mutation	C10:Carbamidomethylation:1000.00	Q91VB8	Q91VB8_MOUSE Alpha globin 1 OS=Mus musculus GN=Hba-a2 PE=1 SV=1	Hba-a2
1	106	Q91VB8	K.TYFPHFD(+57.02)VSHGSAQ(+.98)VK(+57.02)GHGK.K	N	61.05	2313.09	20	0.6	463.626	5	16.2	191000	F36:2626	1	42	61	Carbamidomethylation (DHKE X@N-term); Deamidation (NQ)	D7:Carbamidomethylation (DHKE X@N-term):0.00;Q14:Deamidation (NQ):1000.00;K16:Carbamidomethylation (DHKE X@N-term):8.64	Q91VB8	Q91VB8_MOUSE Alpha globin 1 OS=Mus musculus GN=Hba-a2 PE=1 SV=1	Hba-a2
1	106	Q91VB8	K.LLSHC(+57.02)LLVTLASHHPADFTPAVHASP(sub L)DKFLASVSTVLTSK.Y	N	61.05	4267.25	40	-7.4	854.45	5	45.87		F34:8103	1	101	140	Carbamidomethylation; Mutation	C5:Carbamidomethylation:1000.00	Q91VB8	Q91VB8_MOUSE Alpha globin 1 OS=Mus musculus GN=Hba-a2 PE=1 SV=1	Hba-a2
1	106	Q91VB8	T.L(sub K)TYFPHFDVSHGSAQVK.G	N	61.02	1931.95	17	-1.6	483.995	4	22.77	410000	F47:3971	1	41	57	Mutation		Q91VB8	Q91VB8_MOUSE Alpha globin 1 OS=Mus musculus GN=Hba-a2 PE=1 SV=1	Hba-a2
1	106	Q91VB8	S.ALSDLHAHK.L	N	60.97	990.525	9	-9.2	496.265	2	30.39	2370000	F43:5275	38	83	91			Q91VB8	Q91VB8_MOUSE Alpha globin 1 OS=Mus musculus GN=Hba-a2 PE=1 SV=1	Hba-a2
1	106	Q91VB8	H.LDDLPGALSALSDLHAHQ(sub K).L	N	60.96	1871.94	18	6.1	936.982	2	30.58	427000	F44:5345	11	74	91	Mutation		Q91VB8	Q91VB8_MOUSE Alpha globin 1 OS=Mus musculus GN=Hba-a2 PE=1 SV=1	Hba-a2
1	106	Q91VB8	Y.GAEALERMFASFPT(+79.97)TKTYFPHFDVSHGSAQVK.G	N	60.96	3635.69	32	2.9	728.148	5	23.11	4250000	F41:4041	3	26	57	Phosphorylation (STY)	T14:Phosphorylation (STY):9.42	Q91VB8	Q91VB8_MOUSE Alpha globin 1 OS=Mus musculus GN=Hba-a2 PE=1 SV=1	Hba-a2
1	106	Q91VB8	A.DALANAAGHLD(+15.99)DLPGALSALSDLHAHK.L	Y	60.89	2708.35	27	-5.6	903.786	3	41.15		F40:7337	1	65	91	Hydroxylation	D11:Hydroxylation:0.00	Q91VB8	Q91VB8_MOUSE Alpha globin 1 OS=Mus musculus GN=Hba-a2 PE=1 SV=1	Hba-a2
1	106	Q91VB8	K.GHGKKM(sub V)ADALANAAGHLDDLPGALSALSDLHAHK.L	Y	60.81	3401.73	34	-6.6	567.958	6	32.35	2080000	F43:5646	1	58	91	Mutation		Q91VB8	Q91VB8_MOUSE Alpha globin 1 OS=Mus musculus GN=Hba-a2 PE=1 SV=1	Hba-a2
1	106	Q91VB8	Y.FPHFD(+15.99)VSHGSAQVK.G	N	60.76	1570.75	14	0.6	524.592	3	17.62		F38:2979	4	44	57	Hydroxylation	D5:Hydroxylation:28.36	Q91VB8	Q91VB8_MOUSE Alpha globin 1 OS=Mus musculus GN=Hba-a2 PE=1 SV=1	Hba-a2
1	106	Q91VB8	D.D(+27.99)LPGALSALSDLHAHK.L	N	60.73	1671.86	16	-3.3	558.291	3	33.95	1260000	F41:6062	1	76	91	Formylation	D1:Formylation:124.59	Q91VB8	Q91VB8_MOUSE Alpha globin 1 OS=Mus musculus GN=Hba-a2 PE=1 SV=1	Hba-a2
1	106	Q91VB8	K.TYFPHFDVSHGSAQVK(+57.02)GHGKK.V	N	60.72	2383.18	21	0.1	477.644	5	13	963000	F48:2118	1	42	62	Carbamidomethylation (DHKE X@N-term)	K16:Carbamidomethylation (DHKE X@N-term):9.16	Q91VB8	Q91VB8_MOUSE Alpha globin 1 OS=Mus musculus GN=Hba-a2 PE=1 SV=1	Hba-a2
1	106	Q91VB8	K.VADALAN(+541.06)AAGHLDDLPGALSALSDLHAHK.L	Y	60.66	3403.52	29	-1.3	851.887	4	42.69	113000	F37:7644	1	63	91	ADP Ribose addition	N7:ADP Ribose addition:26.60	Q91VB8	Q91VB8_MOUSE Alpha globin 1 OS=Mus musculus GN=Hba-a2 PE=1 SV=1	Hba-a2
1	106	Q91VB8	T.KTYFPHFDVSH.G	N	60.61	1376.65	11	-8.6	689.327	2	18.44	487000	F40:2993	1	41	51			Q91VB8	Q91VB8_MOUSE Alpha globin 1 OS=Mus musculus GN=Hba-a2 PE=1 SV=1	Hba-a2
1	106	Q91VB8	K.VADALANAAGHLDDLPGALSALSDLHAHK(+31.99).L	Y	60.61	2894.45	29	-4.8	965.82	3	39.64	10200000	F41:7133	10	63	91	Dihydroxy	K29:Dihydroxy:67.11	Q91VB8	Q91VB8_MOUSE Alpha globin 1 OS=Mus musculus GN=Hba-a2 PE=1 SV=1	Hba-a2
1	106	Q91VB8	K.VADALANAAGHLDDLPGALSALSDLHAHK(+127.06)L.R	Y	60.6	3102.61	30	-3.8	621.527	5	41.13	247000	F25:7374	1	63	92	N-Succinimidyl-2-morpholine acetate	K29:N-Succinimidyl-2-morpholine acetate:138.33	Q91VB8	Q91VB8_MOUSE Alpha globin 1 OS=Mus musculus GN=Hba-a2 PE=1 SV=1	Hba-a2
1	106	Q91VB8	L.ANAAGHLDDLPGALSALSDLHAH.K	Y	60.56	2265.11	23	-4.5	567.283	4	32.57	696000	F36:5704	5	68	90			Q91VB8	Q91VB8_MOUSE Alpha globin 1 OS=Mus musculus GN=Hba-a2 PE=1 SV=1	Hba-a2
1	106	Q91VB8	K.LLSHC(+57.02)LLVTLASHHPADFTPAVHA(-.98).S	N	60.56	2605.36	24	-1.6	652.346	4	26.7	4060000	F32:4675	3	101	124	Carbamidomethylation; Amidation	C5:Carbamidomethylation:1000.00;A24:Amidation:1000.00	Q91VB8	Q91VB8_MOUSE Alpha globin 1 OS=Mus musculus GN=Hba-a2 PE=1 SV=1	Hba-a2
1	106	Q91VB8	K.KVADALANAAGHLD(-18.01)D.L	Y	60.52	1461.72	15	-1.7	731.867	2	32.99	2040000	F45:5594	8	62	76	Dehydration	D14:Dehydration:0.00	Q91VB8	Q91VB8_MOUSE Alpha globin 1 OS=Mus musculus GN=Hba-a2 PE=1 SV=1	Hba-a2
1	106	Q91VB8	L.L(+127.06)SHC(+57.02)LLVTLASHHPADFTPAVHASLDK.F	N	60.48	3063.56	27	-4.9	766.894	4	39.96	2100000	F31:6852	2	102	128	N-Succinimidyl-2-morpholine acetate; Carbamidomethylation	L1:N-Succinimidyl-2-morpholine acetate:142.82;C4:Carbamidomethylation:1000.00	Q91VB8	Q91VB8_MOUSE Alpha globin 1 OS=Mus musculus GN=Hba-a2 PE=1 SV=1	Hba-a2
1	106	Q91VB8	K.VADALAN(+.98)AAGHLDDLPGALSALSDLHAHK(+42.01).L	Y	60.47	2905.46	29	-3.9	969.489	3	42.23		F40:7532	6	63	91	Deamidation (NQ); Acetylation (K)	N7:Deamidation (NQ):1000.00;K29:Acetylation (K):1000.00	Q91VB8	Q91VB8_MOUSE Alpha globin 1 OS=Mus musculus GN=Hba-a2 PE=1 SV=1	Hba-a2
1	106	Q91VB8	K.KVADALAN(+.98)AAGHLD(+57.02)DLPGALSALSDLHAHK.L	Y	60.44	3048.56	30	2.9	610.722	5	33.3		F45:5652	7	62	91	Deamidation (NQ); Carbamidomethylation (DHKE X@N-term)	N8:Deamidation (NQ):1000.00;D14:Carbamidomethylation (DHKE X@N-term):0.00	Q91VB8	Q91VB8_MOUSE Alpha globin 1 OS=Mus musculus GN=Hba-a2 PE=1 SV=1	Hba-a2
1	106	Q91VB8	K.IGGHGAEY(+17.99)GAEALER.M	N	60.42	1546.72	15	-8.5	774.359	2	15.47	126000	F41:2593	2	18	32	Fluorination	Y8:Fluorination:1000.00	Q91VB8	Q91VB8_MOUSE Alpha globin 1 OS=Mus musculus GN=Hba-a2 PE=1 SV=1	Hba-a2
1	106	Q91VB8	K.KVADALAN(+162.05)AAGHLDDLPGALSALSDLHAHK.L	Y	60.4	3152.61	30	-2.1	789.158	4	35.48		F38:6369	24	62	91	Hexose (NSY)	N8:Hexose (NSY):27.74	Q91VB8	Q91VB8_MOUSE Alpha globin 1 OS=Mus musculus GN=Hba-a2 PE=1 SV=1	Hba-a2
1	106	Q91VB8	K.KVADALANAAGHLDD(+21.98)LPGALSALSDLHAHK.L	Y	60.38	3012.54	30	-2.5	754.14	4	34.79	696000	F31:5881	3	62	91	Sodium adduct	D15:Sodium adduct:32.33	Q91VB8	Q91VB8_MOUSE Alpha globin 1 OS=Mus musculus GN=Hba-a2 PE=1 SV=1	Hba-a2
1	106	Q91VB8	K.LLSHC(+57.02)LLVTLASHHPADFTPAVH(+14.02)ASLDKFLASVSTVLTSK.Y	N	60.32	4297.29	40	-9.5	860.458	5	48.22	6320000	F37:8626	1	101	140	Carbamidomethylation; Methylation	C5:Carbamidomethylation:1000.00;H23:Methylation:6.67	Q91VB8	Q91VB8_MOUSE Alpha globin 1 OS=Mus musculus GN=Hba-a2 PE=1 SV=1	Hba-a2
1	106	Q91VB8	R.VDPVN(+.98)FKLLSHC(+57.02)LLVTLASHHPADFTPAVHASLDK.F	N	60.32	3849.99	35	3.9	642.674	6	39.86		F33:7263	2	94	128	Deamidation (NQ); Carbamidomethylation	N5:Deamidation (NQ):1000.00;C12:Carbamidomethylation:1000.00	Q91VB8	Q91VB8_MOUSE Alpha globin 1 OS=Mus musculus GN=Hba-a2 PE=1 SV=1	Hba-a2
1	106	Q91VB8	L.ASHHPADFTPAVHASLDKFLASVSTVLTSKY.R	N	60.31	3296.68	31	5.7	1099.91	3	41.47	724000	F35:7456	1	111	141			Q91VB8	Q91VB8_MOUSE Alpha globin 1 OS=Mus musculus GN=Hba-a2 PE=1 SV=1	Hba-a2
1	106	Q91VB8	A.SHH(+15.99)PADFTPAVHASLDK.F	N	60.3	1844.88	17	2.1	615.969	3	15.71	158000	F33:2650	1	112	128	Oxidation (HW)	H3:Oxidation (HW):17.01	Q91VB8	Q91VB8_MOUSE Alpha globin 1 OS=Mus musculus GN=Hba-a2 PE=1 SV=1	Hba-a2
1	106	Q91VB8	K.KVADALANAAGHLDDLPGALS(+242.02)ALSDLHAHK.L	Y	60.25	3232.58	30	-5.7	1078.53	3	39.26	379000	F39:6792	1	62	91	Phosphoglycosyl-D-mannose-1-phosphoryl	S21:Phosphoglycosyl-D-mannose-1-phosphoryl:14.84	Q91VB8	Q91VB8_MOUSE Alpha globin 1 OS=Mus musculus GN=Hba-a2 PE=1 SV=1	Hba-a2
1	106	Q91VB8	A.S(+58.01)HHPADFTPAVHASLDK.F	N	60.24	1886.89	17	-5.9	472.727	4	15.73	185000	F26:2655	1	112	128	Carboxymethyl (KW X@N-term)	S1:Carboxymethyl (KW X@N-term):106.02	Q91VB8	Q91VB8_MOUSE Alpha globin 1 OS=Mus musculus GN=Hba-a2 PE=1 SV=1	Hba-a2
1	106	Q91VB8	D.LPGALSALSDLH(+15.99)AHK.L	N	60.23	1544.83	15	1.8	515.952	3	27.44	1720000	F46:4648	1	77	91	Oxidation (HW)	H12:Oxidation (HW):20.41	Q91VB8	Q91VB8_MOUSE Alpha globin 1 OS=Mus musculus GN=Hba-a2 PE=1 SV=1	Hba-a2
1	106	Q91VB8	L.AN(-17.03)AAGHLDDLPGALSALSDLHAHKL.R	Y	60.22	2489.27	25	-3.3	830.76	3	35.01	416000	F41:6266	2	68	92	Ammonia-loss (N)	N2:Ammonia-loss (N):1000.00	Q91VB8	Q91VB8_MOUSE Alpha globin 1 OS=Mus musculus GN=Hba-a2 PE=1 SV=1	Hba-a2
1	106	Q91VB8	K.KVADALANAAGHLDDLPGALSALSDLHA(-.98).H	Y	60.21	2724.42	28	-3.5	1363.21	2	40.75	733000	F47:7362	4	62	89	Amidation	A28:Amidation:1000.00	Q91VB8	Q91VB8_MOUSE Alpha globin 1 OS=Mus musculus GN=Hba-a2 PE=1 SV=1	Hba-a2
1	106	Q91VB8	K.TYFPHFDVSHGSAQ(-.98).V	N	60.2	1590.72	14	-0.7	796.367	2	19.89	800000	F43:3322	3	42	55	Amidation	Q14:Amidation:1000.00	Q91VB8	Q91VB8_MOUSE Alpha globin 1 OS=Mus musculus GN=Hba-a2 PE=1 SV=1	Hba-a2
1	106	Q91VB8	K.KVADALAN(+.98)AAGHLDD(+57.02)LPGALSALSDLHAHK.L	Y	60.16	3048.56	30	3.2	763.15	4	37.3		F46:6468	3	62	91	Deamidation (NQ); Carbamidomethylation (DHKE X@N-term)	N8:Deamidation (NQ):1000.00;D15:Carbamidomethylation (DHKE X@N-term):11.55	Q91VB8	Q91VB8_MOUSE Alpha globin 1 OS=Mus musculus GN=Hba-a2 PE=1 SV=1	Hba-a2
1	106	Q91VB8	V.LSGEDKSNIK(+57.02)AAWGK.I	N	60.1	1659.86	15	0.7	554.294	3	14.15	646000	F39:2012	3	3	17	Carbamidomethylation (DHKE X@N-term)	K10:Carbamidomethylation (DHKE X@N-term):46.87	Q91VB8	Q91VB8_MOUSE Alpha globin 1 OS=Mus musculus GN=Hba-a2 PE=1 SV=1	Hba-a2
1	106	Q91VB8	K.LLSHC(+57.02)LLVTLASHHPAD(-15.99)FTPAVHASLDK.F	N	60.08	3033.59	28	-7.1	759.398	4	28.62	11500000	F31:4688	2	101	128	Carbamidomethylation; Deoxy	C5:Carbamidomethylation:1000.00;D17:Deoxy:0.00	Q91VB8	Q91VB8_MOUSE Alpha globin 1 OS=Mus musculus GN=Hba-a2 PE=1 SV=1	Hba-a2
1	106	Q91VB8	K.V(+42.01)AD(+14.02)ALAN(+.98)AAGHLDDLPGALSALSDLHAHK.L	Y	60.07	2919.47	29	-6.9	974.158	3	33.7	22900000	F43:5911	10	63	91	Acetylation (N-term); Methyl ester; Deamidation (NQ)	V1:Acetylation (N-term):1000.00;D3:Methyl ester:2.61;N7:Deamidation (NQ):1000.00	Q91VB8	Q91VB8_MOUSE Alpha globin 1 OS=Mus musculus GN=Hba-a2 PE=1 SV=1	Hba-a2
1	106	Q91VB8	K.VADALANAAGHLDD(+57.02)LPGALSALSDLHAH.K	Y	60.06	2791.39	28	-1.6	698.853	4	40.95	1570000	F39:7102	3	63	90	Carbamidomethylation (DHKE X@N-term)	D14:Carbamidomethylation (DHKE X@N-term):9.34	Q91VB8	Q91VB8_MOUSE Alpha globin 1 OS=Mus musculus GN=Hba-a2 PE=1 SV=1	Hba-a2
1	106	Q91VB8	K.Q(sub K)VADALANAAGHLDDLPGAL.S	Y	60.06	1930.97	20	3.4	966.498	2	31.78	2660000	F42:5595	4	62	81	Mutation		Q91VB8	Q91VB8_MOUSE Alpha globin 1 OS=Mus musculus GN=Hba-a2 PE=1 SV=1	Hba-a2
1	106	Q91VB8	K.VADALANAAGHLDDLPGALSALSD(-18.01)LH.A	Y	60.02	2508.26	26	-0.4	1255.14	2	43.92	87600	F48:7849	3	63	88	Dehydration	D24:Dehydration:17.01	Q91VB8	Q91VB8_MOUSE Alpha globin 1 OS=Mus musculus GN=Hba-a2 PE=1 SV=1	Hba-a2
1	106	Q91VB8	V.ADALANAAGH(+15.99)LDDLPGALSALSDLHAHK.L	Y	59.98	2779.39	28	-3.7	695.852	4	39.91		F40:7103	1	64	91	Oxidation (HW)	H10:Oxidation (HW):83.43	Q91VB8	Q91VB8_MOUSE Alpha globin 1 OS=Mus musculus GN=Hba-a2 PE=1 SV=1	Hba-a2
1	106	Q91VB8	A.D(+226.08)ALANAAGHLDDLPGALSALSDLHAHK.L	Y	59.97	2918.43	27	-5.2	584.691	5	40.79		F44:7196	5	65	91	Biotinylation	D1:Biotinylation:86.03	Q91VB8	Q91VB8_MOUSE Alpha globin 1 OS=Mus musculus GN=Hba-a2 PE=1 SV=1	Hba-a2
1	106	Q91VB8	K.LLSHC(+57.02)LLVTLASHHPADFTPAVHAS(+58.03)LDKFLASVSTVLTSK.Y	N	59.94	4341.31	40	4.7	724.562	6	45.33		F37:8112	1	101	140	Carbamidomethylation; 2 3-dihydro-2 2-dimethyl-7-benzofuranol N-methyl carbamate	C5:Carbamidomethylation:1000.00;S25:2 3-dihydro-2 2-dimethyl-7-benzofuranol N-methyl carbamate:0.00	Q91VB8	Q91VB8_MOUSE Alpha globin 1 OS=Mus musculus GN=Hba-a2 PE=1 SV=1	Hba-a2
1	106	Q91VB8	D.ALAN(+.98)AAGHLDDLPGALSALSDLHAHKLR.V	Y	59.9	2847.5	28	0.5	570.507	5	32.82		F45:5561	1	66	93	Deamidation (NQ)	N4:Deamidation (NQ):1000.00	Q91VB8	Q91VB8_MOUSE Alpha globin 1 OS=Mus musculus GN=Hba-a2 PE=1 SV=1	Hba-a2
1	106	Q91VB8	K.K(+163.05)VADALANAAGHLDDLPGALSALSDLHAHK.L	Y	59.9	3153.6	30	-9.6	789.4	4	35.75		F40:6319	16	62	91	Phenethyl isothiocyanate	K1:Phenethyl isothiocyanate:77.07	Q91VB8	Q91VB8_MOUSE Alpha globin 1 OS=Mus musculus GN=Hba-a2 PE=1 SV=1	Hba-a2
1	106	Q91VB8	V.TLASHHPADFTPAVHASLDE(sub K)FLASVSTVLTSK.Y	N	59.9	3348.7	32	1.7	838.183	4	40.04		F34:7030	1	109	140	Mutation		Q91VB8	Q91VB8_MOUSE Alpha globin 1 OS=Mus musculus GN=Hba-a2 PE=1 SV=1	Hba-a2
1	106	Q91VB8	K.VADALANAAGHLDD(-15.99)LPGALSALSDLHAHK.L	Y	59.85	2846.47	29	-1.7	712.623	4	35.95		F26:6854	7	63	91	Deoxy	D14:Deoxy:0.00	Q91VB8	Q91VB8_MOUSE Alpha globin 1 OS=Mus musculus GN=Hba-a2 PE=1 SV=1	Hba-a2
1	106	Q91VB8	Y.FPHFDVSHGSAQ.V	N	59.85	1327.59	12	-6.5	664.8	2	21.89	4430000	F36:3644	1	44	55			Q91VB8	Q91VB8_MOUSE Alpha globin 1 OS=Mus musculus GN=Hba-a2 PE=1 SV=1	Hba-a2
1	106	Q91VB8	H.LDD(-18.01)LPGALSALSDLHAHK.L	N	59.83	1853.96	18	9.7	464.503	4	30.98	649000	F27:5576	3	74	91	Dehydration	D3:Dehydration:0.00	Q91VB8	Q91VB8_MOUSE Alpha globin 1 OS=Mus musculus GN=Hba-a2 PE=1 SV=1	Hba-a2
1	106	Q91VB8	K.LRVDPVNFE(sub K)LLSHC(+57.02)LLVTLASHHPADFTPAVHASLDKFLASVSTVLTSK.Y	N	59.82	5352.83	49	-1.6	893.145	6	51.46	270000	F35:9271	1	92	140	Carbamidomethylation; Mutation	C14:Carbamidomethylation:1000.00	Q91VB8	Q91VB8_MOUSE Alpha globin 1 OS=Mus musculus GN=Hba-a2 PE=1 SV=1	Hba-a2
1	106	Q91VB8	A.D(+294.18)ALANAAGHLDDLPGALSALSDLHAHK.L	Y	59.81	2986.54	27	6.6	747.647	4	52.72	52400	F41:9452	5	65	91	CHDH	D1:CHDH:44.14	Q91VB8	Q91VB8_MOUSE Alpha globin 1 OS=Mus musculus GN=Hba-a2 PE=1 SV=1	Hba-a2
1	106	Q91VB8	K.TYFPHFDVSHGSAQVKGHGKKV.A	N	59.8	2425.23	22	0.2	405.212	6	14	156000	F29:2266	2	42	63			Q91VB8	Q91VB8_MOUSE Alpha globin 1 OS=Mus musculus GN=Hba-a2 PE=1 SV=1	Hba-a2
1	106	Q91VB8	L.DDLPGALSALSDLHAHQ(sub K).L	N	59.77	1758.85	17	6.4	880.44	2	35.62	229000	F44:6271	10	75	91	Mutation		Q91VB8	Q91VB8_MOUSE Alpha globin 1 OS=Mus musculus GN=Hba-a2 PE=1 SV=1	Hba-a2
1	106	Q91VB8	A.DALANAAGHLDDLPGALSALSDLH(+15.99)AHK.L	Y	59.73	2708.35	27	-5.8	678.091	4	39.83		F39:6896	3	65	91	Oxidation (HW)	H24:Oxidation (HW):0.00	Q91VB8	Q91VB8_MOUSE Alpha globin 1 OS=Mus musculus GN=Hba-a2 PE=1 SV=1	Hba-a2
1	106	Q91VB8	K.VADALANAAGHLD(+14.02)D(+43.99)LPGALSALSDLHAHK.L	Y	59.7	2920.47	29	-4.9	585.098	5	39.61	7850000	F38:7135	2	63	91	Methyl ester; Carboxylation (DKW)	D13:Methyl ester:0.00;D14:Carboxylation (DKW):0.00	Q91VB8	Q91VB8_MOUSE Alpha globin 1 OS=Mus musculus GN=Hba-a2 PE=1 SV=1	Hba-a2
1	106	Q91VB8	K.IGGHGAEYGAEP(sub A)LER.M	N	59.68	1554.74	15	-0.9	778.378	2	17.79	1050000	F38:3010	3	18	32	Mutation		Q91VB8	Q91VB8_MOUSE Alpha globin 1 OS=Mus musculus GN=Hba-a2 PE=1 SV=1	Hba-a2
1	106	Q91VB8	H.L(+57.02)DDLPGALSALSDLHAHK.L	N	59.68	1929	18	-3.9	483.254	4	33.49	363000	F41:5976	1	74	91	Carbamidomethylation (DHKE X@N-term)	L1:Carbamidomethylation (DHKE X@N-term):7.21	Q91VB8	Q91VB8_MOUSE Alpha globin 1 OS=Mus musculus GN=Hba-a2 PE=1 SV=1	Hba-a2
1	106	Q91VB8	K.VADALAN(+.98)AAGHLDDLPGALSALSDLHAHK(+14.02).L	Y	59.63	2877.46	29	-5.3	960.156	3	42.85	2490000	F38:7720	5	63	91	Deamidation (NQ); Methyl ester	N7:Deamidation (NQ):1000.00;K29:Methyl ester:14.62	Q91VB8	Q91VB8_MOUSE Alpha globin 1 OS=Mus musculus GN=Hba-a2 PE=1 SV=1	Hba-a2
1	106	Q91VB8	K.VADALANAAGHLDDLPGALSALS(+136.03)DL.H	Y	59.59	2525.24	25	6.1	1263.64	2	42.84	73000	F43:7597	1	63	87	O-Diethylphosphorylation	S23:O-Diethylphosphorylation:16.66	Q91VB8	Q91VB8_MOUSE Alpha globin 1 OS=Mus musculus GN=Hba-a2 PE=1 SV=1	Hba-a2
1	106	Q91VB8	K.IGGHGAEYGT(sub A)EALER.M	N	59.57	1558.74	15	0.2	520.587	3	14.29		F46:2254	2	18	32	Mutation		Q91VB8	Q91VB8_MOUSE Alpha globin 1 OS=Mus musculus GN=Hba-a2 PE=1 SV=1	Hba-a2
1	106	Q91VB8	M.V(+27.99)LSGEDKSNIKAAWGK.I	N	59.55	1729.9	16	-2.6	577.639	3	21.59		F41:3742	1	2	17	Formylation (Protein N-term)	V1:Formylation (Protein N-term):1000.00	Q91VB8	Q91VB8_MOUSE Alpha globin 1 OS=Mus musculus GN=Hba-a2 PE=1 SV=1	Hba-a2
1	106	Q91VB8	K.KVADALANAAW(sub G)HLDDLPGALSALSDLHAHK.L	Y	59.54	3119.62	30	-6.4	624.926	5	36.26	6210000	F39:6224	5	62	91	Mutation		Q91VB8	Q91VB8_MOUSE Alpha globin 1 OS=Mus musculus GN=Hba-a2 PE=1 SV=1	Hba-a2
1	106	Q91VB8	K.V(+42.01)ADALANAAGHLDD(-18.01)LPGALSALSDLHAHK.L	Y	59.54	2886.46	29	-2	722.621	4	48.89		F26:9276	1	63	91	Acetylation (N-term); Dehydration	V1:Acetylation (N-term):1000.00;D14:Dehydration:0.00	Q91VB8	Q91VB8_MOUSE Alpha globin 1 OS=Mus musculus GN=Hba-a2 PE=1 SV=1	Hba-a2
1	106	Q91VB8	L.SHC(+57.02)LLVTLASHHPADFTPAVHASLN(sub D)KFLASVSTVLTSKYR	N	59.53	4375.29	40	-3.9	730.219	6	42.92		F36:7595	1	103	142	Carbamidomethylation; Mutation	C3:Carbamidomethylation:1000.00	Q91VB8	Q91VB8_MOUSE Alpha globin 1 OS=Mus musculus GN=Hba-a2 PE=1 SV=1	Hba-a2
1	106	Q91VB8	K.LLSHC(+57.02)LLVTLASHHPAN(sub D)FTPAVHASLDKFLASVSTVLTSK.Y	N	59.53	4282.29	40	1.4	857.467	5	46.6		F45:8077	2	101	140	Carbamidomethylation; Mutation	C5:Carbamidomethylation:1000.00	Q91VB8	Q91VB8_MOUSE Alpha globin 1 OS=Mus musculus GN=Hba-a2 PE=1 SV=1	Hba-a2
1	106	Q91VB8	K.V(+42.01)ADALANAAGHLD(+14.02)D(+14.02)LPGALSALSDLHAHK.L	Y	59.5	2932.5	29	3	587.51	5	38.23	1450000	F46:6650	1	63	91	Acetylation (N-term); Methyl ester	V1:Acetylation (N-term):1000.00;D13:Methyl ester:1.49;D14:Methyl ester:0.00	Q91VB8	Q91VB8_MOUSE Alpha globin 1 OS=Mus musculus GN=Hba-a2 PE=1 SV=1	Hba-a2
1	106	Q91VB8	K.VADALANAAGH(+57.02)LD(+57.02)D(+14.02)LPGALSALSDLHAHK.L	Y	59.5	2990.52	29	-4.8	599.109	5	40.59	3600000	F39:7036	2	63	91	Carbamidomethylation (DHKE X@N-term); Methyl ester	H11:Carbamidomethylation (DHKE X@N-term):12.96;D13:Carbamidomethylation (DHKE X@N-term):0.00;D14:Methyl ester:0.00	Q91VB8	Q91VB8_MOUSE Alpha globin 1 OS=Mus musculus GN=Hba-a2 PE=1 SV=1	Hba-a2
1	106	Q91VB8	K.VADALAN(+.98)AAGH(+57.02)LD(+57.02)DLPGALSALSDLHAHK.L	Y	59.49	2977.49	29	-5	596.502	5	43.7	271000	F44:7712	1	63	91	Deamidation (NQ); Carbamidomethylation (DHKE X@N-term)	N7:Deamidation (NQ):1000.00;H11:Carbamidomethylation (DHKE X@N-term):14.84;D13:Carbamidomethylation (DHKE X@N-term):10.11	Q91VB8	Q91VB8_MOUSE Alpha globin 1 OS=Mus musculus GN=Hba-a2 PE=1 SV=1	Hba-a2
1	106	Q91VB8	G.HLD(-18.01)DLPGALSALSDLHAHK.L	N	59.49	1991.02	19	-1.1	498.762	4	29.46	956000	F39:4906	1	73	91	Dehydration	D3:Dehydration:8.14	Q91VB8	Q91VB8_MOUSE Alpha globin 1 OS=Mus musculus GN=Hba-a2 PE=1 SV=1	Hba-a2
1	106	Q91VB8	K.VADALANAAGHLDDLPGALSALSDLHAHK(+72.02)LR.V	Y	59.47	3203.67	31	0.4	534.952	6	37.66	484000	F45:6473	1	63	93	Carboxyethyl	K29:Carboxyethyl:1000.00	Q91VB8	Q91VB8_MOUSE Alpha globin 1 OS=Mus musculus GN=Hba-a2 PE=1 SV=1	Hba-a2
1	106	Q91VB8	K.IGGQ(sub H)GAEYGAEALER.M	N	59.47	1519.73	15	-4	760.868	2	19.32	7530000	F45:3020	1	18	32	Mutation		Q91VB8	Q91VB8_MOUSE Alpha globin 1 OS=Mus musculus GN=Hba-a2 PE=1 SV=1	Hba-a2
1	106	Q91VB8	G.KL(sub K)VADALANAAGHLDDLPGALSALSDLHAHK.L	Y	59.45	3103.64	31	-5.7	621.732	5	39.39	1440000	F26:7533	1	61	91	Mutation		Q91VB8	Q91VB8_MOUSE Alpha globin 1 OS=Mus musculus GN=Hba-a2 PE=1 SV=1	Hba-a2
1	106	Q91VB8	D.LPGALSALSDLHAHK(+27.99)LR.V	N	59.44	1826.02	17	9	609.685	3	26.48	466000	F28:4634	1	77	93	Formylation	K15:Formylation:227.68	Q91VB8	Q91VB8_MOUSE Alpha globin 1 OS=Mus musculus GN=Hba-a2 PE=1 SV=1	Hba-a2
1	106	Q91VB8	K.LLSHC(+57.02)LLVTLASHHPADFTPAVHAS(-18.01)LDKFLASVSTVLTSK.Y	N	59.42	4265.27	40	4.5	711.888	6	46.91	9270000	F37:8393	2	101	140	Carbamidomethylation; Dehydration	C5:Carbamidomethylation:1000.00;S25:Dehydration:0.00	Q91VB8	Q91VB8_MOUSE Alpha globin 1 OS=Mus musculus GN=Hba-a2 PE=1 SV=1	Hba-a2
1	106	Q91VB8	K.V(+57.02)ADALAN(+.98)AAGHLDDLPGALSALSDLHAHK.L	Y	59.41	2920.47	29	0.1	731.124	4	43.4	80300	F41:7807	1	63	91	Carbamidomethylation (DHKE X@N-term); Deamidation (NQ)	V1:Carbamidomethylation (DHKE X@N-term):22.85;N7:Deamidation (NQ):1000.00	Q91VB8	Q91VB8_MOUSE Alpha globin 1 OS=Mus musculus GN=Hba-a2 PE=1 SV=1	Hba-a2
1	106	Q91VB8	T.KTYFPHFDVSHGSAQVK(+27.99)GHGK.K	N	59.4	2354.16	21	-1.3	471.838	5	15.53	896000	F47:2607	1	41	61	Formylation	K17:Formylation:22.37	Q91VB8	Q91VB8_MOUSE Alpha globin 1 OS=Mus musculus GN=Hba-a2 PE=1 SV=1	Hba-a2
1	106	Q91VB8	K.VAD(+14.02)ALANAAGHLD(+57.02)D(+57.02)LPGALSALSDLHAHK.L	Y	59.39	2990.52	29	-1	748.637	4	43.27	214000	F44:7637	8	63	91	Methyl ester; Carbamidomethylation (DHKE X@N-term)	D3:Methyl ester:0.00;D13:Carbamidomethylation (DHKE X@N-term):0.00;D14:Carbamidomethylation (DHKE X@N-term):0.00	Q91VB8	Q91VB8_MOUSE Alpha globin 1 OS=Mus musculus GN=Hba-a2 PE=1 SV=1	Hba-a2
1	106	Q91VB8	H.PADFTPAVHASLDK(-1.03)FLASVSTVLTSK.Y	N	59.38	2700.4	26	1.8	676.109	4	47.93		F36:8500	3	115	140	Lysine oxidation to aminoadipic semialdehyde	K14:Lysine oxidation to aminoadipic semialdehyde:100.30	Q91VB8	Q91VB8_MOUSE Alpha globin 1 OS=Mus musculus GN=Hba-a2 PE=1 SV=1	Hba-a2
1	106	Q91VB8	K.VADALANAAGHLDDLPGALSAL(+21.97).S	Y	59.34	2096.04	22	-5.1	1049.02	2	43.91	93500	F40:7833	4	63	84	Replacement of 2 protons by magnesium	L22:Replacement of 2 protons by magnesium:23.34	Q91VB8	Q91VB8_MOUSE Alpha globin 1 OS=Mus musculus GN=Hba-a2 PE=1 SV=1	Hba-a2
1	106	Q91VB8	K.VADALANAAGHLDDLPGALSAL.S	Y	59.34	2074.07	22	1.6	1038.04	2	41.14		F46:7196	32	63	84			Q91VB8	Q91VB8_MOUSE Alpha globin 1 OS=Mus musculus GN=Hba-a2 PE=1 SV=1	Hba-a2
1	106	Q91VB8	K.K(+27.99)VADALANAAGHLDDLPGALSALSDLH.A	Y	59.33	2682.36	27	-7.4	895.121	3	48.6	194000	F42:8643	1	62	88	Formylation	K1:Formylation:1000.00	Q91VB8	Q91VB8_MOUSE Alpha globin 1 OS=Mus musculus GN=Hba-a2 PE=1 SV=1	Hba-a2
1	106	Q91VB8	K.KVADALAN(+.98)AAGHLDDLPG.A	Y	59.31	1747.87	18	0.4	874.945	2	25.48	1770000	F47:4486	4	62	79	Deamidation (NQ)	N8:Deamidation (NQ):1000.00	Q91VB8	Q91VB8_MOUSE Alpha globin 1 OS=Mus musculus GN=Hba-a2 PE=1 SV=1	Hba-a2
1	106	Q91VB8	V.ADALAN(+.98)AAGHLDDLPGALSALSDLHAH.K	Y	59.31	2636.28	27	7.8	879.775	3	40.76	380000	F35:7322	3	64	90	Deamidation (NQ)	N6:Deamidation (NQ):1000.00	Q91VB8	Q91VB8_MOUSE Alpha globin 1 OS=Mus musculus GN=Hba-a2 PE=1 SV=1	Hba-a2
1	106	Q91VB8	F.PTT(+79.97)K(+6.02)TYFPHFDVSHGSAQVK.G	N	59.31	2332.1	20	6.4	584.036	4	22.54	3110000	F29:3892	2	38	57	Phosphorylation (STY); SILAC K6	T3:Phosphorylation (STY):0.00;K4:SILAC K6:139.37	Q91VB8	Q91VB8_MOUSE Alpha globin 1 OS=Mus musculus GN=Hba-a2 PE=1 SV=1	Hba-a2
1	106	Q91VB8	Y.FP(+31.99)HFDVSHGSAQVK.G	N	59.3	1586.75	14	4.2	794.385	2	23.66	6710000	F38:4119	2	44	57	Dihydroxy	P2:Dihydroxy:10.42	Q91VB8	Q91VB8_MOUSE Alpha globin 1 OS=Mus musculus GN=Hba-a2 PE=1 SV=1	Hba-a2
1	106	Q91VB8	K.FLASVS(-18.01)TVLTSK.Y	N	59.24	1233.7	12	-5.8	617.852	2	28.64	2950000	F34:4935	3	129	140	Dehydration	S6:Dehydration:11.06	Q91VB8	Q91VB8_MOUSE Alpha globin 1 OS=Mus musculus GN=Hba-a2 PE=1 SV=1	Hba-a2
1	106	Q91VB8	K.VADALANAAGHLDDLPGALSALSDLHAHK(+14.02)LR.V	Y	59.22	3145.66	31	-9.1	630.134	5	41.47	650000	F46:7258	1	63	93	Methylation	K29:Methylation:0.00	Q91VB8	Q91VB8_MOUSE Alpha globin 1 OS=Mus musculus GN=Hba-a2 PE=1 SV=1	Hba-a2
1	106	Q91VB8	A.DFTPAVHASLDQ(sub K)FLASVSTVLTSK.Y	N	59.21	2533.31	24	3.1	1267.66	2	48.77	71000	F33:8864	6	117	140	Mutation		Q91VB8	Q91VB8_MOUSE Alpha globin 1 OS=Mus musculus GN=Hba-a2 PE=1 SV=1	Hba-a2
1	106	Q91VB8	K.K(+57.02)(+42.01)VAD(+14.02)ALANAAGHLDDLPGALSALSDLHAHK.L	Y	59.17	3103.61	30	-1	776.908	4	39.34		F26:7524	3	62	91	Carbamidomethylation (DHKE X@N-term); Acetylation (K); Methyl ester	K1:Carbamidomethylation (DHKE X@N-term):6.08;K1:Acetylation (K):114.76;D4:Methyl ester:7.93	Q91VB8	Q91VB8_MOUSE Alpha globin 1 OS=Mus musculus GN=Hba-a2 PE=1 SV=1	Hba-a2
1	106	Q91VB8	K.TYF(+31.99)PHFDVSHGSAQVK.G	N	59.17	1850.86	16	-3.4	617.958	3	21.04	640000	F41:3640	1	42	57	Dihydroxy	F3:Dihydroxy:8.14	Q91VB8	Q91VB8_MOUSE Alpha globin 1 OS=Mus musculus GN=Hba-a2 PE=1 SV=1	Hba-a2
1	106	Q91VB8	K.VADALAN(+.98)AAGHLDDLPGALSALSD(+57.02)LHAHK.L	Y	59.16	2920.47	29	0.7	974.497	3	34.91		F41:6246	3	63	91	Deamidation (NQ); Carbamidomethylation (DHKE X@N-term)	N7:Deamidation (NQ):1000.00;D24:Carbamidomethylation (DHKE X@N-term):0.00	Q91VB8	Q91VB8_MOUSE Alpha globin 1 OS=Mus musculus GN=Hba-a2 PE=1 SV=1	Hba-a2
1	106	Q91VB8	A.GHLD(-18.01)DLPGALSALSDLHAHK.L	N	59.14	2048.04	20	0.4	683.689	3	30.08		F48:5293	3	72	91	Dehydration	D4:Dehydration:0.00	Q91VB8	Q91VB8_MOUSE Alpha globin 1 OS=Mus musculus GN=Hba-a2 PE=1 SV=1	Hba-a2
1	106	Q91VB8	S.HHPADFTPAVHASLDQ(sub K)FLASVSTVLTSK.Y	N	59.14	2975.51	28	-2.6	744.884	4	39.71	1790000	F34:6966	2	113	140	Mutation		Q91VB8	Q91VB8_MOUSE Alpha globin 1 OS=Mus musculus GN=Hba-a2 PE=1 SV=1	Hba-a2
1	106	Q91VB8	A.SLDQ(sub K)FLASVSTVLTSK.Y	N	59.1	1694.91	16	5.8	848.467	2	39.14	100000000	F34:6859	6	125	140	Mutation		Q91VB8	Q91VB8_MOUSE Alpha globin 1 OS=Mus musculus GN=Hba-a2 PE=1 SV=1	Hba-a2
1	106	Q91VB8	D.LPGALSALSDLHAHK(+57.02)LR.V	N	59.09	1855.04	17	2.2	464.769	4	21.91	976000	F27:3768	1	77	93	Carbamidomethylation (DHKE X@N-term)	K15:Carbamidomethylation (DHKE X@N-term):9.34	Q91VB8	Q91VB8_MOUSE Alpha globin 1 OS=Mus musculus GN=Hba-a2 PE=1 SV=1	Hba-a2
1	106	Q91VB8	K.IGS(sub G)HGAEYGAEALER.M	N	59.09	1558.74	15	-7.6	780.37	2	13.67	357000	F45:1994	1	18	32	Mutation		Q91VB8	Q91VB8_MOUSE Alpha globin 1 OS=Mus musculus GN=Hba-a2 PE=1 SV=1	Hba-a2
1	106	Q91VB8	V.ADALANAAGH(+57.02)LDDLPGALSALSDLHAHK.L	Y	59.09	2820.42	28	-8.9	941.137	3	40.56	199000	F39:7032	2	64	91	Carbamidomethylation (DHKE X@N-term)	H10:Carbamidomethylation (DHKE X@N-term):9.40	Q91VB8	Q91VB8_MOUSE Alpha globin 1 OS=Mus musculus GN=Hba-a2 PE=1 SV=1	Hba-a2
1	106	Q91VB8	K.KVADALANAAGY(sub H)LDDLPGALSALSDLHAHK.L	Y	59.03	3016.56	30	-8.4	604.315	5	40.18	812000	F47:7256	1	62	91	Mutation		Q91VB8	Q91VB8_MOUSE Alpha globin 1 OS=Mus musculus GN=Hba-a2 PE=1 SV=1	Hba-a2
1	106	Q91VB8	A.D(+42.01)(+57.02)ALANAAGHLDDLPGALSALSDLHAHK.L	Y	59.01	2791.39	27	-6.7	931.464	3	42.52	147000	F41:7651	2	65	91	Acetylation (N-term); Carbamidomethylation (DHKE X@N-term)	D1:Acetylation (N-term):1000.00;D1:Carbamidomethylation (DHKE X@N-term):32.94	Q91VB8	Q91VB8_MOUSE Alpha globin 1 OS=Mus musculus GN=Hba-a2 PE=1 SV=1	Hba-a2
1	106	Q91VB8	E.DKS(+344.04)NIKAAWGKIGGHGAEYGAEALER.M	N	58.99	3071.41	26	7.5	1024.82	3	24.68	3000000	F46:4134	7	7	32	S-guanylation	S3:S-guanylation:1000.00	Q91VB8	Q91VB8_MOUSE Alpha globin 1 OS=Mus musculus GN=Hba-a2 PE=1 SV=1	Hba-a2
1	106	Q91VB8	K.VADALANAAGY(sub H)LDDLPGALSALSDLHAHK.L	Y	58.99	2888.47	29	-8.6	723.118	4	39.17	43000000	F27:7192	19	63	91	Mutation		Q91VB8	Q91VB8_MOUSE Alpha globin 1 OS=Mus musculus GN=Hba-a2 PE=1 SV=1	Hba-a2
1	106	Q91VB8	K.VADALANAAGH(+136.09)LDDLPGALSALSDLHAHK.L	Y	58.97	2998.55	29	0	750.645	4	51.16	96100	F26:9677	2	63	91	Dehydrated 4-Oxononenal Michael adduct	H11:Dehydrated 4-Oxononenal Michael adduct:108.83	Q91VB8	Q91VB8_MOUSE Alpha globin 1 OS=Mus musculus GN=Hba-a2 PE=1 SV=1	Hba-a2
1	106	Q91VB8	L.P(sub A)NAAGHLDDLPGALSALSDLHAHK.L	Y	58.96	2419.22	24	-7.7	807.409	3	34.23	465000	F37:6095	1	68	91	Mutation		Q91VB8	Q91VB8_MOUSE Alpha globin 1 OS=Mus musculus GN=Hba-a2 PE=1 SV=1	Hba-a2
1	106	Q91VB8	D.ALANAAGHLDDLPGALS(-18.01)ALSDLHAHK.L	Y	58.95	2559.32	26	-3.2	512.87	5	31.52		F40:5509	3	66	91	Dehydration	S17:Dehydration:16.03	Q91VB8	Q91VB8_MOUSE Alpha globin 1 OS=Mus musculus GN=Hba-a2 PE=1 SV=1	Hba-a2
1	106	Q91VB8	K.VE(sub A)DALANAAGHLDDLPGALSALSDLHAHK.L	Y	58.94	2920.47	29	-5.3	974.491	3	39.96	477000	F40:7114	3	63	91	Mutation		Q91VB8	Q91VB8_MOUSE Alpha globin 1 OS=Mus musculus GN=Hba-a2 PE=1 SV=1	Hba-a2
1	106	Q91VB8	K.K(+314.19)VADALANAAGHLDDLPGALSALSDLHAHK.L	Y	58.87	3304.75	30	-4.3	827.19	4	32.24	782000	F46:5565	5	62	91	Levuglandinyl-lysine anhydrolactam adduct	K1:Levuglandinyl-lysine anhydrolactam adduct:156.85	Q91VB8	Q91VB8_MOUSE Alpha globin 1 OS=Mus musculus GN=Hba-a2 PE=1 SV=1	Hba-a2
1	106	Q91VB8	K.TYFPHFDVSHGSAQVK(+31.99).G	N	58.81	1850.86	16	-5.3	926.432	2	22.67	4190000	F41:3951	2	42	57	Dihydroxy	K16:Dihydroxy:26.67	Q91VB8	Q91VB8_MOUSE Alpha globin 1 OS=Mus musculus GN=Hba-a2 PE=1 SV=1	Hba-a2
1	106	Q91VB8	K.KVADALANAAGHLDDLPGALSALS(+59.02)DLHAHKLR.V	Y	58.77	3318.76	32	-4	830.694	4	35.32		F47:6349	1	62	93	Aminoethylcysteine	S24:Aminoethylcysteine:0.00	Q91VB8	Q91VB8_MOUSE Alpha globin 1 OS=Mus musculus GN=Hba-a2 PE=1 SV=1	Hba-a2
1	106	Q91VB8	A.A(+127.06)WGKIGGHGAEYGAEALER.M	N	58.74	2098.02	19	-5.7	1050.01	2	19.53	2230000	F31:2911	3	14	32	N-Succinimidyl-2-morpholine acetate	A1:N-Succinimidyl-2-morpholine acetate:0.00	Q91VB8	Q91VB8_MOUSE Alpha globin 1 OS=Mus musculus GN=Hba-a2 PE=1 SV=1	Hba-a2
1	106	Q91VB8	H.L(+27.99)DDLPGALSALSDLHAHK.L	N	58.71	1899.97	18	-3.4	634.328	3	40.8	96400	F39:7075	1	74	91	Formylation	L1:Formylation:95.44	Q91VB8	Q91VB8_MOUSE Alpha globin 1 OS=Mus musculus GN=Hba-a2 PE=1 SV=1	Hba-a2
1	106	Q91VB8	K.IGGHGAEYGAEALER(+15.99).M	N	58.69	1544.72	15	-8	515.91	3	13.93		F45:2028	1	18	32	Hydroxylation	R15:Hydroxylation:70.72	Q91VB8	Q91VB8_MOUSE Alpha globin 1 OS=Mus musculus GN=Hba-a2 PE=1 SV=1	Hba-a2
1	106	Q91VB8	K.TYFPHFDVSHGSAQ(+.98).V	N	58.66	1592.69	14	4.9	797.356	2	22.81	14700000	F30:3918	3	42	55	Deamidation (NQ)	Q14:Deamidation (NQ):1000.00	Q91VB8	Q91VB8_MOUSE Alpha globin 1 OS=Mus musculus GN=Hba-a2 PE=1 SV=1	Hba-a2
1	106	Q91VB8	A.DFTPAVHASLDK(-1.03)FLASVSTVLTSK.Y	N	58.66	2532.31	24	7.7	1267.17	2	48.08		F32:8748	1	117	140	Lysine oxidation to aminoadipic semialdehyde	K12:Lysine oxidation to aminoadipic semialdehyde:69.89	Q91VB8	Q91VB8_MOUSE Alpha globin 1 OS=Mus musculus GN=Hba-a2 PE=1 SV=1	Hba-a2
1	106	Q91VB8	K.KVADALANAAGHLDDLPGALS.A	Y	58.64	2018.04	21	-5.3	1010.02	2	33.63	23100000	F36:5900	3	62	82			Q91VB8	Q91VB8_MOUSE Alpha globin 1 OS=Mus musculus GN=Hba-a2 PE=1 SV=1	Hba-a2
1	106	Q91VB8	K.KVADALANAAGHLDD(-18.01)LPGALSALSD.L	Y	58.62	2386.21	25	-0.8	1194.11	2	38.98	161000	F40:6928	1	62	86	Dehydration	D15:Dehydration:0.00	Q91VB8	Q91VB8_MOUSE Alpha globin 1 OS=Mus musculus GN=Hba-a2 PE=1 SV=1	Hba-a2
1	106	Q91VB8	G.K(+26.02)IGGHGAEYGAEALER.M	N	58.61	1682.84	16	-6.5	842.421	2	18.95	337000	F28:3155	2	17	32	Acetaldehyde +26	K1:Acetaldehyde +26:52.86	Q91VB8	Q91VB8_MOUSE Alpha globin 1 OS=Mus musculus GN=Hba-a2 PE=1 SV=1	Hba-a2
1	106	Q91VB8	K.L(+43.01)RVDPVNFK.L	N	58.6	1129.62	9	-2.3	565.818	2	25.67	2590000	F44:4437	1	92	100	Carbamylation	L1:Carbamylation:132.16	Q91VB8	Q91VB8_MOUSE Alpha globin 1 OS=Mus musculus GN=Hba-a2 PE=1 SV=1	Hba-a2
1	106	Q91VB8	K.VADALANAAGHLDDLPGALSALSDL.H	Y	58.57	2389.21	25	-0.3	1195.61	2	47.35	525000	F46:8314	27	63	87			Q91VB8	Q91VB8_MOUSE Alpha globin 1 OS=Mus musculus GN=Hba-a2 PE=1 SV=1	Hba-a2
1	106	Q91VB8	P.ADFTP(+13.98)AVHASLDKFLASVSTVLTSK.Y	N	58.5	2618.36	25	1.3	873.795	3	52.99	769000	F35:9544	2	116	140	Proline oxidation to pyroglutamic acid	P5:Proline oxidation to pyroglutamic acid:1000.00	Q91VB8	Q91VB8_MOUSE Alpha globin 1 OS=Mus musculus GN=Hba-a2 PE=1 SV=1	Hba-a2
1	106	Q91VB8	A.DALANAAGHLDDLPGALSALSDLH(+57.02)AHK.L	Y	58.47	2749.38	27	5	688.355	4	36.43	4290000	F39:6256	1	65	91	Carbamidomethylation (DHKE X@N-term)	H24:Carbamidomethylation (DHKE X@N-term):0.00	Q91VB8	Q91VB8_MOUSE Alpha globin 1 OS=Mus musculus GN=Hba-a2 PE=1 SV=1	Hba-a2
1	106	Q91VB8	K.LRVDPVN(+.98)FK.L	N	58.44	1087.6	9	-8	544.804	2	18.07		F40:2928	26	92	100	Deamidation (NQ)	N7:Deamidation (NQ):1000.00	Q91VB8	Q91VB8_MOUSE Alpha globin 1 OS=Mus musculus GN=Hba-a2 PE=1 SV=1	Hba-a2
1	106	Q91VB8	L.PGALSALSDLHAHK(+6.02)LR.V	N	58.43	1690.96	16	3.2	564.662	3	32.54		F27:5886	1	78	93	SILAC K6	K14:SILAC K6:1000.00	Q91VB8	Q91VB8_MOUSE Alpha globin 1 OS=Mus musculus GN=Hba-a2 PE=1 SV=1	Hba-a2
1	106	Q91VB8	A.DALANAAGHLD(+57.02)DLPGALSALSDLHAHK.L	Y	58.39	2749.38	27	3	917.469	3	36.69	926000	F39:6305	1	65	91	Carbamidomethylation (DHKE X@N-term)	D11:Carbamidomethylation (DHKE X@N-term):0.00	Q91VB8	Q91VB8_MOUSE Alpha globin 1 OS=Mus musculus GN=Hba-a2 PE=1 SV=1	Hba-a2
1	106	Q91VB8	K.KVADALANAAGHLDDLPGALSALSDLHAHK(+43.01)LR.V	Y	58.36	3302.75	32	1.8	661.558	5	36.33		F48:6477	1	62	93	Carbamylation	K30:Carbamylation:94.21	Q91VB8	Q91VB8_MOUSE Alpha globin 1 OS=Mus musculus GN=Hba-a2 PE=1 SV=1	Hba-a2
1	106	Q91VB8	A.SHHPADFTPAVHASLDKF.L	N	58.32	1975.95	18	-6.1	494.993	4	18.91	881000	F36:3121	1	112	129			Q91VB8	Q91VB8_MOUSE Alpha globin 1 OS=Mus musculus GN=Hba-a2 PE=1 SV=1	Hba-a2
1	106	Q91VB8	K.LLSHC(+57.02)LLVT(+122.01)LASHHPADFTPAVHASLDKFLASVSTVLTSK.Y	N	58.3	4405.29	40	8.1	735.228	6	46.47		F35:8374	1	101	140	Carbamidomethylation; O-Isopropylphosphorylation	C5:Carbamidomethylation:1000.00;T9:O-Isopropylphosphorylation:0.00	Q91VB8	Q91VB8_MOUSE Alpha globin 1 OS=Mus musculus GN=Hba-a2 PE=1 SV=1	Hba-a2
1	106	Q91VB8	K.AAWGKIGGHGAEY(-18.01)GAEALER.M	N	58.27	2023.99	20	-7	1012.99	2	21.87	220000	F31:3356	2	13	32	Dehydration	Y13:Dehydration:1000.00	Q91VB8	Q91VB8_MOUSE Alpha globin 1 OS=Mus musculus GN=Hba-a2 PE=1 SV=1	Hba-a2
1	106	Q91VB8	K.KVADALANAAGHLDDLPGA.L	Y	58.23	1817.93	19	-2.3	909.969	2	28.46	878000	F39:4711	4	62	80			Q91VB8	Q91VB8_MOUSE Alpha globin 1 OS=Mus musculus GN=Hba-a2 PE=1 SV=1	Hba-a2
1	106	Q91VB8	K.LLSHC(+57.02)LLVTLASHHPADFT(+136.00)PAVHASLDKFLASVSTVLTSK.Y	N	58.2	4419.28	40	-10.1	884.854	5	47.07	623000	F34:8324	2	101	140	Carbamidomethylation; Dithiothreitol (DTT)	C5:Carbamidomethylation:1000.00;T19:Dithiothreitol (DTT):31.17	Q91VB8	Q91VB8_MOUSE Alpha globin 1 OS=Mus musculus GN=Hba-a2 PE=1 SV=1	Hba-a2
1	106	Q91VB8	K.LLSHC(+57.02)LLVTLASHHPADFTPAVHAC(sub S)LDKFLASVSTVLTSK.Y	N	58.18	4299.25	40	-8	860.851	5	40.28		F34:7075	1	101	140	Carbamidomethylation; Mutation	C5:Carbamidomethylation:1000.00	Q91VB8	Q91VB8_MOUSE Alpha globin 1 OS=Mus musculus GN=Hba-a2 PE=1 SV=1	Hba-a2
1	106	Q91VB8	K.IGGHGAEYGS(sub A)EALER.M	N	58.13	1544.72	15	-0.5	773.368	2	15.4	515000	F47:2583	1	18	32	Mutation		Q91VB8	Q91VB8_MOUSE Alpha globin 1 OS=Mus musculus GN=Hba-a2 PE=1 SV=1	Hba-a2
1	106	Q91VB8	K.LLS(+95.94)HC(+57.02)LLVTLASHHPADFTPAVHA.S	N	58.13	2702.29	24	9.3	676.585	4	41.54	753000	F32:7557	1	101	124	Thiophosphorylation; Carbamidomethylation	S3:Thiophosphorylation:71.27;C5:Carbamidomethylation:1000.00	Q91VB8	Q91VB8_MOUSE Alpha globin 1 OS=Mus musculus GN=Hba-a2 PE=1 SV=1	Hba-a2
1	106	Q91VB8	K.KVADALANAAGHP(sub L)DDLPGALSALSDLHAHK.L	Y	58.08	2974.53	30	-4.6	595.91	5	38.59		F30:6969	3	62	91	Mutation		Q91VB8	Q91VB8_MOUSE Alpha globin 1 OS=Mus musculus GN=Hba-a2 PE=1 SV=1	Hba-a2
1	106	Q91VB8	MVLSGEDKSNIK.A	N	58.05	1319.68	12	-0.6	440.899	3	11.55	146000	F26:1893	5	1	12			Q91VB8	Q91VB8_MOUSE Alpha globin 1 OS=Mus musculus GN=Hba-a2 PE=1 SV=1	Hba-a2
1	106	Q91VB8	I.GGH(+26.02)GAEYGAEALER.M	N	58.03	1441.66	14	2.2	721.838	2	18.28	1100000	F46:2937	2	19	32	Acetaldehyde +26	H3:Acetaldehyde +26:1000.00	Q91VB8	Q91VB8_MOUSE Alpha globin 1 OS=Mus musculus GN=Hba-a2 PE=1 SV=1	Hba-a2
1	106	Q91VB8	K.VADALANAAGHLD(+14.02)D(+14.02)LPGALSALSDLHAHK.L	Y	58.02	2890.49	29	-10	964.495	3	43.82		F46:7682	2	63	91	Methyl ester	D13:Methyl ester:48.43;D14:Methyl ester:45.45	Q91VB8	Q91VB8_MOUSE Alpha globin 1 OS=Mus musculus GN=Hba-a2 PE=1 SV=1	Hba-a2
1	106	Q91VB8	H.C(+57.02)LLVTLASHHPADFTPAVHASLDE(sub K)FLASVSTVLTSK.Y	N	57.94	3833.97	36	3.1	767.803	5	45.38		F34:8014	3	105	140	Carbamidomethylation; Mutation	C1:Carbamidomethylation:1000.00	Q91VB8	Q91VB8_MOUSE Alpha globin 1 OS=Mus musculus GN=Hba-a2 PE=1 SV=1	Hba-a2
1	106	Q91VB8	D.FTPAVHASLDK.F	N	57.93	1184.62	11	-0.2	395.88	3	14.65	62000	F34:2397	1	118	128			Q91VB8	Q91VB8_MOUSE Alpha globin 1 OS=Mus musculus GN=Hba-a2 PE=1 SV=1	Hba-a2
1	106	Q91VB8	A.LANAAGHLDDLPGALSALSDLHAH.K	Y	57.93	2378.2	24	9.3	595.562	4	34.47	1290000	F39:5884	4	67	90			Q91VB8	Q91VB8_MOUSE Alpha globin 1 OS=Mus musculus GN=Hba-a2 PE=1 SV=1	Hba-a2
1	106	Q91VB8	D.DLPGALS(-18.01)ALSDLHAHK.L	N	57.92	1625.85	16	-3	407.469	4	26.55	286000	F41:4703	1	76	91	Dehydration	S7:Dehydration:22.78	Q91VB8	Q91VB8_MOUSE Alpha globin 1 OS=Mus musculus GN=Hba-a2 PE=1 SV=1	Hba-a2
1	106	Q91VB8	K.VADALANAAGHLD(+21.97)DLPGALSALSDLHAHK.L	Y	57.91	2884.43	29	-6.5	962.478	3	36.73	750000	F44:6458	4	63	91	Replacement of 2 protons by magnesium	D13:Replacement of 2 protons by magnesium:49.10	Q91VB8	Q91VB8_MOUSE Alpha globin 1 OS=Mus musculus GN=Hba-a2 PE=1 SV=1	Hba-a2
1	106	Q91VB8	K.VADALANAAGHLN(sub D)DLPGALSALSDLHAHK.L	Y	57.87	2861.48	29	-3	954.831	3	42.25		F45:7309	2	63	91	Mutation		Q91VB8	Q91VB8_MOUSE Alpha globin 1 OS=Mus musculus GN=Hba-a2 PE=1 SV=1	Hba-a2
1	106	Q91VB8	K.LLSHC(+57.02)LLVTLASHHPAD(+15.99)F.T	N	57.84	2046.04	18	9.5	1024.03	2	28.42	207000	F27:5071	2	101	118	Carbamidomethylation; Hydroxylation	C5:Carbamidomethylation:1000.00;D17:Hydroxylation:7.32	Q91VB8	Q91VB8_MOUSE Alpha globin 1 OS=Mus musculus GN=Hba-a2 PE=1 SV=1	Hba-a2
1	106	Q91VB8	K.KVADALANAAGHLDDLPGALSALSDLHAHKLRVDP(+148.04).V	Y	57.83	3718.93	35	0	744.793	5	33.06	5030000	F45:5606	3	62	96	Glycosyl-L-hydroxyproline	P35:Glycosyl-L-hydroxyproline:22.53	Q91VB8	Q91VB8_MOUSE Alpha globin 1 OS=Mus musculus GN=Hba-a2 PE=1 SV=1	Hba-a2
1	106	Q91VB8	A.DALANAAGHLDDLPGALSALSDLHAHL(sub K)L.R	Y	57.75	2790.43	28	4.4	698.618	4	40.43		F39:7007	2	65	92	Mutation		Q91VB8	Q91VB8_MOUSE Alpha globin 1 OS=Mus musculus GN=Hba-a2 PE=1 SV=1	Hba-a2
1	106	Q91VB8	K.VADALANAAGHLDDLPG.A	Y	57.75	1618.8	17	9.6	810.413	2	29.98	536000000	F28:5334	14	63	79			Q91VB8	Q91VB8_MOUSE Alpha globin 1 OS=Mus musculus GN=Hba-a2 PE=1 SV=1	Hba-a2
1	106	Q91VB8	K.LLSHC(+57.02)LLVTLAS(+59.02)HHPADFTPAVHASLDK.F	N	57.75	3108.6	28	-6.6	1037.2	3	29.67		F47:5284	2	101	128	Carbamidomethylation; Aminoethylcysteine	C5:Carbamidomethylation:1000.00;S12:Aminoethylcysteine:7.77	Q91VB8	Q91VB8_MOUSE Alpha globin 1 OS=Mus musculus GN=Hba-a2 PE=1 SV=1	Hba-a2
1	106	Q91VB8	A.SHHPADFTPAVHAA(sub S)LDKFLASVSTVLTSK.Y	N	57.74	3046.59	29	5.8	610.328	5	39.1		F35:7016	1	112	140	Mutation		Q91VB8	Q91VB8_MOUSE Alpha globin 1 OS=Mus musculus GN=Hba-a2 PE=1 SV=1	Hba-a2
1	106	Q91VB8	V.HASLDQ(sub K)FLASVSTVLTSK.Y	N	57.74	1903.01	18	9.1	635.348	3	35.91	1000000	F34:6255	1	123	140	Mutation		Q91VB8	Q91VB8_MOUSE Alpha globin 1 OS=Mus musculus GN=Hba-a2 PE=1 SV=1	Hba-a2
1	106	Q91VB8	K.LLSHC(+57.02)LLVTLASHHPADFTPAVHASLDKFLASVSTVLTSQ(sub K).Y	N	57.73	4283.24	40	-8.1	857.649	5	40.13		F34:7046	2	101	140	Carbamidomethylation; Mutation	C5:Carbamidomethylation:1000.00	Q91VB8	Q91VB8_MOUSE Alpha globin 1 OS=Mus musculus GN=Hba-a2 PE=1 SV=1	Hba-a2
1	106	Q91VB8	L.ASHHPAD(+57.02)FTPAVHASLDKFLASVSTVLTSK.Y	N	57.72	3190.64	30	5.6	798.672	4	38.75	964000	F35:6950	1	111	140	Carbamidomethylation (DHKE X@N-term)	D7:Carbamidomethylation (DHKE X@N-term):9.45	Q91VB8	Q91VB8_MOUSE Alpha globin 1 OS=Mus musculus GN=Hba-a2 PE=1 SV=1	Hba-a2
1	106	Q91VB8	K.KVADALAN(+.98)AAGHLDDLPGALSAL.S	Y	57.71	2203.15	23	-1.8	1102.58	2	38.8	1540000	F32:7047	16	62	84	Deamidation (NQ)	N8:Deamidation (NQ):1000.00	Q91VB8	Q91VB8_MOUSE Alpha globin 1 OS=Mus musculus GN=Hba-a2 PE=1 SV=1	Hba-a2
1	106	Q91VB8	K.LLSHC(+57.02)LLVTLASHHPAN(sub D)FTPAVHASLDKFLASVSTVLTSKYR	N	57.71	4601.46	42	-2.6	658.357	7	45.06		F37:8063	1	101	142	Carbamidomethylation; Mutation	C5:Carbamidomethylation:1000.00	Q91VB8	Q91VB8_MOUSE Alpha globin 1 OS=Mus musculus GN=Hba-a2 PE=1 SV=1	Hba-a2
1	106	Q91VB8	K.VADALANAAGHS(sub L)DDLPGALSALSDLHAHK.L	Y	57.69	2836.41	29	-7.9	946.47	3	30.57	898000	F38:5433	2	63	91	Mutation		Q91VB8	Q91VB8_MOUSE Alpha globin 1 OS=Mus musculus GN=Hba-a2 PE=1 SV=1	Hba-a2
1	106	Q91VB8	H.PADFTPAVHASLDQ(sub K)FLASVSTVLTSKYR	N	57.68	3020.56	28	-2	756.146	4	42.45	114000	F34:7482	1	115	142	Mutation		Q91VB8	Q91VB8_MOUSE Alpha globin 1 OS=Mus musculus GN=Hba-a2 PE=1 SV=1	Hba-a2
1	106	Q91VB8	K.VADALAN(+.98)AAGHLDDLPG.A	Y	57.66	1619.78	17	-0.7	810.896	2	30.41		F30:5394	8	63	79	Deamidation (NQ)	N7:Deamidation (NQ):1000.00	Q91VB8	Q91VB8_MOUSE Alpha globin 1 OS=Mus musculus GN=Hba-a2 PE=1 SV=1	Hba-a2
1	106	Q91VB8	K.LLSHC(+57.02)LLVTLASHHPADFTQ(sub P)AVHASLDKFLASVSTVLTSK.Y	N	57.62	4314.28	40	-10.1	863.855	5	45.06		F36:7985	4	101	140	Carbamidomethylation; Mutation	C5:Carbamidomethylation:1000.00	Q91VB8	Q91VB8_MOUSE Alpha globin 1 OS=Mus musculus GN=Hba-a2 PE=1 SV=1	Hba-a2
1	106	Q91VB8	A.DALAN(-17.03)AAGHLDDLPGALSALSDLHAHK.L	Y	57.62	2675.33	27	3.4	892.787	3	39.02	4480000	F46:6802	14	65	91	Ammonia-loss (N)	N5:Ammonia-loss (N):1000.00	Q91VB8	Q91VB8_MOUSE Alpha globin 1 OS=Mus musculus GN=Hba-a2 PE=1 SV=1	Hba-a2
1	106	Q91VB8	K.IGGH(+70.04)GAEYGAEALER.M	N	57.61	1598.77	15	1.9	800.393	2	16.4		F46:2591	2	18	32	Crotonaldehyde	H4:Crotonaldehyde:1000.00	Q91VB8	Q91VB8_MOUSE Alpha globin 1 OS=Mus musculus GN=Hba-a2 PE=1 SV=1	Hba-a2
1	106	Q91VB8	F.K(+54.01)LLSHC(+57.02)LLVTLASHHPADFTPAVHASLDKFLASVSTVLTSK.Y	N	57.59	4465.38	41	3.6	745.24	6	52.93	104000	F34:9372	1	100	140	MDA adduct +54; Carbamidomethylation	K1:MDA adduct +54:40.03;C6:Carbamidomethylation:1000.00	Q91VB8	Q91VB8_MOUSE Alpha globin 1 OS=Mus musculus GN=Hba-a2 PE=1 SV=1	Hba-a2
1	106	Q91VB8	M.V(+43.01)LSGEDKSNIKAAWGK.I	N	57.58	1744.91	16	-0.9	582.644	3	18.7	8890000	F38:3186	1	2	17	Carbamylation	V1:Carbamylation:53.33	Q91VB8	Q91VB8_MOUSE Alpha globin 1 OS=Mus musculus GN=Hba-a2 PE=1 SV=1	Hba-a2
1	106	Q91VB8	K.VADALANAAGHLDDLPGALSA.L	Y	57.55	1960.99	21	-3.6	981.496	2	34.08	5380000	F41:6087	7	63	83			Q91VB8	Q91VB8_MOUSE Alpha globin 1 OS=Mus musculus GN=Hba-a2 PE=1 SV=1	Hba-a2
1	106	Q91VB8	K.KVADALANAAGH(+57.02)LDDLPGALSALSDLHAH.K	Y	57.54	2919.48	29	-5.6	730.874	4	38.85	2820000	F41:6986	2	62	90	Carbamidomethylation (DHKE X@N-term)	H12:Carbamidomethylation (DHKE X@N-term):3.19	Q91VB8	Q91VB8_MOUSE Alpha globin 1 OS=Mus musculus GN=Hba-a2 PE=1 SV=1	Hba-a2
1	106	Q91VB8	L.VTLASHHPADFTPAVHASLDQ(sub K)FLASVSTVLTSKYR	N	57.53	3765.95	35	-7.3	754.191	5	39.68		F34:6960	1	108	142	Mutation		Q91VB8	Q91VB8_MOUSE Alpha globin 1 OS=Mus musculus GN=Hba-a2 PE=1 SV=1	Hba-a2
1	106	Q91VB8	S.HHPADFTPAVHASLDQ(sub K)FLASVSTVLTSKYR	N	57.5	3294.68	30	-5.5	550.117	6	39.11	862000	F34:6854	1	113	142	Mutation		Q91VB8	Q91VB8_MOUSE Alpha globin 1 OS=Mus musculus GN=Hba-a2 PE=1 SV=1	Hba-a2
1	106	Q91VB8	I.G(+127.06)GHGAEYGAEALER.M	N	57.44	1542.71	14	2.4	772.362	2	30.19	13100000	F46:5167	11	19	32	N-Succinimidyl-2-morpholine acetate	G1:N-Succinimidyl-2-morpholine acetate:1000.00	Q91VB8	Q91VB8_MOUSE Alpha globin 1 OS=Mus musculus GN=Hba-a2 PE=1 SV=1	Hba-a2
1	106	Q91VB8	H.W(sub G)KKVADALANAAGHLDDLPGALSALSDLHAHK.L	Y	57.42	3304.73	32	-3.6	827.187	4	38.5	420000	F48:6884	1	60	91	Mutation		Q91VB8	Q91VB8_MOUSE Alpha globin 1 OS=Mus musculus GN=Hba-a2 PE=1 SV=1	Hba-a2
1	106	Q91VB8	K.KVADALANAAGHLDDLPGALSA(-.98).L	Y	57.42	2088.1	22	-9.5	1045.05	2	33.09	2040000	F43:5789	2	62	83	Amidation	A22:Amidation:1000.00	Q91VB8	Q91VB8_MOUSE Alpha globin 1 OS=Mus musculus GN=Hba-a2 PE=1 SV=1	Hba-a2
1	106	Q91VB8	K.VADALAN(+.98)AAGHLDD(+14.02)LPGALSALSDLHAHK.L	Y	57.42	2877.46	29	-9.1	720.366	4	46.24		F45:8012	4	63	91	Deamidation (NQ); Methyl ester	N7:Deamidation (NQ):1000.00;D14:Methyl ester:0.00	Q91VB8	Q91VB8_MOUSE Alpha globin 1 OS=Mus musculus GN=Hba-a2 PE=1 SV=1	Hba-a2
1	106	Q91VB8	K.KVADALANAAGHLDDLPGALSALS(+79.97)D(+15.99)LHAHK.L	Y	57.39	3086.52	30	8.6	618.316	5	41.81	1530000	F46:7323	2	62	91	Phosphorylation (STY); Hydroxylation	S24:Phosphorylation (STY):38.16;D25:Hydroxylation:0.00	Q91VB8	Q91VB8_MOUSE Alpha globin 1 OS=Mus musculus GN=Hba-a2 PE=1 SV=1	Hba-a2
1	106	Q91VB8	K.K(+27.99)VADALANAAGHLDDLPGALSAL.S	Y	57.39	2230.16	23	-1.8	1116.08	2	49.03	763000	F40:8739	3	62	84	Formylation	K1:Formylation:1000.00	Q91VB8	Q91VB8_MOUSE Alpha globin 1 OS=Mus musculus GN=Hba-a2 PE=1 SV=1	Hba-a2
1	106	Q91VB8	K.VADALANAAGHLDDLPGALSALSD(+15.99)LHAHK.L	Y	57.37	2878.46	29	-3.9	576.697	5	33.83	12300000	F41:6040	1	63	91	Hydroxylation	D24:Hydroxylation:32.52	Q91VB8	Q91VB8_MOUSE Alpha globin 1 OS=Mus musculus GN=Hba-a2 PE=1 SV=1	Hba-a2
1	106	Q91VB8	A.L(+225.09)SALSDLHAHK.L	N	57.35	1415.73	11	2.1	708.876	2	35.75	65200000	F44:6293	131	81	91	Iminobiotinylation	L1:Iminobiotinylation:180.26	Q91VB8	Q91VB8_MOUSE Alpha globin 1 OS=Mus musculus GN=Hba-a2 PE=1 SV=1	Hba-a2
1	106	Q91VB8	K.LLSHC(+57.02)LLVTLASHHPADFTPAVHASLDK(+57.02)FLASVSTVLTSK.Y	N	57.35	4340.3	40	-10.2	724.383	6	41.69		F34:7339	1	101	140	Carbamidomethylation; Carbamidomethylation (DHKE X@N-term)	C5:Carbamidomethylation:1000.00;K28:Carbamidomethylation (DHKE X@N-term):11.55	Q91VB8	Q91VB8_MOUSE Alpha globin 1 OS=Mus musculus GN=Hba-a2 PE=1 SV=1	Hba-a2
1	106	Q91VB8	K.VADALANAAGHLDDLPGALSALSDLHV(sub A)HK.L	Y	57.35	2890.49	29	-0.7	579.106	5	38.25	1330000	F45:6583	1	63	91	Mutation		Q91VB8	Q91VB8_MOUSE Alpha globin 1 OS=Mus musculus GN=Hba-a2 PE=1 SV=1	Hba-a2
1	106	Q91VB8	K.VADALANAAGHLDDLPGALSALSD(+21.98)L.H	Y	57.24	2411.19	25	-6.2	1206.6	2	49.81	2800000	F39:8676	7	63	87	Sodium adduct	D24:Sodium adduct:7.65	Q91VB8	Q91VB8_MOUSE Alpha globin 1 OS=Mus musculus GN=Hba-a2 PE=1 SV=1	Hba-a2
1	106	Q91VB8	P.GALS(-18.01)ALSDLHAHK.L	N	57.24	1300.69	13	1.3	434.571	3	15.93	1860000	F39:2341	2	79	91	Dehydration	S4:Dehydration:24.16	Q91VB8	Q91VB8_MOUSE Alpha globin 1 OS=Mus musculus GN=Hba-a2 PE=1 SV=1	Hba-a2
1	106	Q91VB8	R.MFASFPTTKT(-2.02)YFPHFDVSHGSAQVK.G	N	57.24	2827.34	25	-5.4	707.839	4	27.63		F31:4494	1	33	57	2-amino-3-oxo-butanoic_acid	T10:2-amino-3-oxo-butanoic_acid:0.00	Q91VB8	Q91VB8_MOUSE Alpha globin 1 OS=Mus musculus GN=Hba-a2 PE=1 SV=1	Hba-a2
1	106	Q91VB8	K.KVADALANAAR(sub G)HLDDLPGALSALSDLHAHK.L	Y	57.24	3089.64	30	-1.6	773.415	4	38.07	872000	F45:6549	7	62	91	Mutation		Q91VB8	Q91VB8_MOUSE Alpha globin 1 OS=Mus musculus GN=Hba-a2 PE=1 SV=1	Hba-a2
1	106	Q91VB8	T.Y(+127.06)FPHFDVSHGSAQVK.G	N	57.2	1844.88	15	-2.9	462.227	4	28.14	7260000	F45:4693	32	43	57	N-Succinimidyl-2-morpholine acetate	Y1:N-Succinimidyl-2-morpholine acetate:111.87	Q91VB8	Q91VB8_MOUSE Alpha globin 1 OS=Mus musculus GN=Hba-a2 PE=1 SV=1	Hba-a2
1	106	Q91VB8	H.PADFTPAVHASLN(sub D)KFLASVSTVLTSK.Y	N	57.2	2700.45	26	-9.2	676.113	4	40.03		F36:7074	1	115	140	Mutation		Q91VB8	Q91VB8_MOUSE Alpha globin 1 OS=Mus musculus GN=Hba-a2 PE=1 SV=1	Hba-a2
1	106	Q91VB8	K.TYFPHFDVSHGSAQVK(+14.02)(+42.01).G	N	57.18	1874.9	16	-0.2	625.972	3	21.66	1790000	F39:3431	1	42	57	Methyl ester; Acetylation (K)	K16:Methyl ester:61.14;K16:Acetylation (K):1000.00	Q91VB8	Q91VB8_MOUSE Alpha globin 1 OS=Mus musculus GN=Hba-a2 PE=1 SV=1	Hba-a2
1	106	Q91VB8	D.DLPGALSALSDLHAH.K	N	57.14	1515.77	15	-3.6	758.889	2	34.74	3550000	F36:6109	4	76	90			Q91VB8	Q91VB8_MOUSE Alpha globin 1 OS=Mus musculus GN=Hba-a2 PE=1 SV=1	Hba-a2
1	106	Q91VB8	K.LLSHC(+57.02)LLVTLASHHPAD(+14.02)FTPAVHASLDK.F	N	57.13	3063.6	28	-9.4	613.721	5	32.81		F30:5860	1	101	128	Carbamidomethylation; Methyl ester	C5:Carbamidomethylation:1000.00;D17:Methyl ester:64.45	Q91VB8	Q91VB8_MOUSE Alpha globin 1 OS=Mus musculus GN=Hba-a2 PE=1 SV=1	Hba-a2
1	106	Q91VB8	T.T(+88.00)KTYFPHFDVSHGSAQVK.G	N	57.12	2136.01	18	-3.4	428.208	5	17.47	572000	F40:2813	1	40	57	3-sulfanylpropanoyl	T1:3-sulfanylpropanoyl:0.00	Q91VB8	Q91VB8_MOUSE Alpha globin 1 OS=Mus musculus GN=Hba-a2 PE=1 SV=1	Hba-a2
1	106	Q91VB8	K.KVADALAN(+.98)AAGHLDDLPGA.L	Y	57.11	1818.91	19	8.2	910.47	2	31.01	6480000	F27:5581	1	62	80	Deamidation (NQ)	N8:Deamidation (NQ):1000.00	Q91VB8	Q91VB8_MOUSE Alpha globin 1 OS=Mus musculus GN=Hba-a2 PE=1 SV=1	Hba-a2
1	106	Q91VB8	H.PADFTPAVH(+57.02)ASLDKFLASVSTVLTSK.Y	N	57.11	2758.45	26	-8.1	690.615	4	52		F32:9443	1	115	140	Carbamidomethylation (DHKE X@N-term)	H9:Carbamidomethylation (DHKE X@N-term):0.00	Q91VB8	Q91VB8_MOUSE Alpha globin 1 OS=Mus musculus GN=Hba-a2 PE=1 SV=1	Hba-a2
1	106	Q91VB8	K.IGGHGAEYGAE(+21.98)ALE.R	N	57.1	1394.61	14	-2	698.31	2	17.42	942000	F42:2912	1	18	31	Sodium adduct	E11:Sodium adduct:35.20	Q91VB8	Q91VB8_MOUSE Alpha globin 1 OS=Mus musculus GN=Hba-a2 PE=1 SV=1	Hba-a2
1	106	Q91VB8	K.VADALANAAGHLDD(-18.01)LPG.A	Y	57.08	1600.78	17	-5	801.395	2	34.94	975000	F36:6147	3	63	79	Dehydration	D14:Dehydration:0.00	Q91VB8	Q91VB8_MOUSE Alpha globin 1 OS=Mus musculus GN=Hba-a2 PE=1 SV=1	Hba-a2
1	106	Q91VB8	K.T(+42.01)YFP(+15.99)HFDVSHGSAQVK.G	N	57.06	1876.87	16	-5.8	939.439	2	23.95	19600000	F34:4033	4	42	57	Acetylation (N-term); Hydroxylation	T1:Acetylation (N-term):1000.00;P4:Hydroxylation:0.00	Q91VB8	Q91VB8_MOUSE Alpha globin 1 OS=Mus musculus GN=Hba-a2 PE=1 SV=1	Hba-a2
1	106	Q91VB8	K.VADALAN(+.98)AAGH(+57.02)LDDLPGALSALSDLHAHK.L	Y	57.05	2920.47	29	5.5	731.128	4	36.66		F39:6300	5	63	91	Deamidation (NQ); Carbamidomethylation (DHKE X@N-term)	N7:Deamidation (NQ):1000.00;H11:Carbamidomethylation (DHKE X@N-term):6.57	Q91VB8	Q91VB8_MOUSE Alpha globin 1 OS=Mus musculus GN=Hba-a2 PE=1 SV=1	Hba-a2
1	106	Q91VB8	N.AAGHLDDLPGALSALSDLHAHKQ(sub L).R	N	57.05	2336.19	23	9.5	779.744	3	22.54	420000	F44:3879	2	70	92	Mutation		Q91VB8	Q91VB8_MOUSE Alpha globin 1 OS=Mus musculus GN=Hba-a2 PE=1 SV=1	Hba-a2
1	106	Q91VB8	K.V(+57.02)AD(+15.99)ALANAAGHLDDLPGALSALSDLHAHK.L	Y	57.03	2935.48	29	-1.4	979.499	3	41.64	1640000	F46:7291	1	63	91	Carbamidomethylation (DHKE X@N-term); Hydroxylation	V1:Carbamidomethylation (DHKE X@N-term):43.66;D3:Hydroxylation:36.24	Q91VB8	Q91VB8_MOUSE Alpha globin 1 OS=Mus musculus GN=Hba-a2 PE=1 SV=1	Hba-a2
1	106	Q91VB8	K.LLSHC(+57.02)LLVTLASHHPADFTPAVHASLDQ(sub K)FLASVSTVLTSKYR	N	57.03	4602.41	42	-5.7	768.071	6	45.76	902000	F38:8239	3	101	142	Carbamidomethylation; Mutation	C5:Carbamidomethylation:1000.00	Q91VB8	Q91VB8_MOUSE Alpha globin 1 OS=Mus musculus GN=Hba-a2 PE=1 SV=1	Hba-a2
1	106	Q91VB8	K.IGGHGAEYE(sub G)AEALER.M	N	57.03	1600.75	15	-0.8	801.381	2	15.75	236000	F47:2648	4	18	32	Mutation		Q91VB8	Q91VB8_MOUSE Alpha globin 1 OS=Mus musculus GN=Hba-a2 PE=1 SV=1	Hba-a2
1	106	Q91VB8	D.L(sub K)SNIKAAWGKIGGHGAEYGAEALER.M	N	57.02	2597.34	25	2.1	650.342	4	25.13		F39:4084	1	8	32	Mutation		Q91VB8	Q91VB8_MOUSE Alpha globin 1 OS=Mus musculus GN=Hba-a2 PE=1 SV=1	Hba-a2
1	106	Q91VB8	A.DALAN(+349.14)AAGHLDDLPGALSALSDLHAHK.L	Y	56.97	3041.49	27	5.3	609.309	5	42.87	296000	F40:7646	1	65	91	HexNAc1dHex1	N5:HexNAc1dHex1:1000.00	Q91VB8	Q91VB8_MOUSE Alpha globin 1 OS=Mus musculus GN=Hba-a2 PE=1 SV=1	Hba-a2
1	106	Q91VB8	K.LLSHC(+57.02)LLVTLASH(+57.02)HPADF.T	N	56.97	2087.06	18	3.9	696.697	3	28.95	2860000	F26:5397	1	101	118	Carbamidomethylation; Carbamidomethylation (DHKE X@N-term)	C5:Carbamidomethylation:1000.00;H13:Carbamidomethylation (DHKE X@N-term):10.11	Q91VB8	Q91VB8_MOUSE Alpha globin 1 OS=Mus musculus GN=Hba-a2 PE=1 SV=1	Hba-a2
1	106	Q91VB8	K.VADALANAAGHLDDLPGALSALSDLH(+154.10)AHK.L	Y	56.96	3016.56	29	-4.6	1006.52	3	39.43	737000	F47:7117	3	63	91	4-Oxononenal (ONE)	H26:4-Oxononenal (ONE):45.55	Q91VB8	Q91VB8_MOUSE Alpha globin 1 OS=Mus musculus GN=Hba-a2 PE=1 SV=1	Hba-a2
1	106	Q91VB8	K.VAD(+43.99)ALANAAGHLDDLPGALSALSDLHAHK.L	Y	56.96	2906.45	29	-3.9	727.617	4	43.25		F41:7780	1	63	91	Carboxylation (DKW)	D3:Carboxylation (DKW):17.73	Q91VB8	Q91VB8_MOUSE Alpha globin 1 OS=Mus musculus GN=Hba-a2 PE=1 SV=1	Hba-a2
1	106	Q91VB8	K.VADALANAAGHLD(+21.98)D(+14.02)LPGALSALSDLHAHK.L	Y	56.94	2898.46	29	-9.2	725.616	4	49.19	366000	F44:8677	4	63	91	Sodium adduct; Methyl ester	D13:Sodium adduct:0.00;D14:Methyl ester:0.00	Q91VB8	Q91VB8_MOUSE Alpha globin 1 OS=Mus musculus GN=Hba-a2 PE=1 SV=1	Hba-a2
1	106	Q91VB8	K.TYFPHFDVSHGSAQVKG.H	N	56.9	1875.89	17	-0.9	938.952	2	18.54	436000	F32:3086	13	42	58			Q91VB8	Q91VB8_MOUSE Alpha globin 1 OS=Mus musculus GN=Hba-a2 PE=1 SV=1	Hba-a2
1	106	Q91VB8	A.DALANAAGHLDDLPGALSALSDLHAHKLR.V	Y	56.9	2961.54	29	1.3	593.317	5	34.35	1800000	F45:5849	1	65	93			Q91VB8	Q91VB8_MOUSE Alpha globin 1 OS=Mus musculus GN=Hba-a2 PE=1 SV=1	Hba-a2
1	106	Q91VB8	A.AGHLD(+37.96)DLPGALSALSDLHAHK.L	N	56.86	2175.05	21	4.1	544.771	4	37.24	273000	F40:6605	2	71	91	Replacement of proton by potassium	D5:Replacement of proton by potassium:14.02	Q91VB8	Q91VB8_MOUSE Alpha globin 1 OS=Mus musculus GN=Hba-a2 PE=1 SV=1	Hba-a2
1	106	Q91VB8	A.GHP(sub L)DDLPGALSALSDLHAHK.L	N	56.82	2050.02	20	-1.9	513.512	4	34.9	673000	F40:6153	1	72	91	Mutation		Q91VB8	Q91VB8_MOUSE Alpha globin 1 OS=Mus musculus GN=Hba-a2 PE=1 SV=1	Hba-a2
1	106	Q91VB8	K.LLSHC(+57.02)LLVTLASHHPADFTPAVHASLDKFL.A	N	56.8	3309.73	30	0.8	662.954	5	36.6	17100000	F32:6631	3	101	130	Carbamidomethylation	C5:Carbamidomethylation:1000.00	Q91VB8	Q91VB8_MOUSE Alpha globin 1 OS=Mus musculus GN=Hba-a2 PE=1 SV=1	Hba-a2
1	106	Q91VB8	K.LLSHC(+57.02)LLVTLASHHPADFTPAVHASLDKFLAS.V	N	56.77	3467.8	32	-0.4	694.567	5	37.06	16200000	F32:6720	2	101	132	Carbamidomethylation	C5:Carbamidomethylation:1000.00	Q91VB8	Q91VB8_MOUSE Alpha globin 1 OS=Mus musculus GN=Hba-a2 PE=1 SV=1	Hba-a2
1	106	Q91VB8	K.T(+27.99)YFPHFDVSHGSA.Q	N	56.74	1491.64	13	-5	746.824	2	30.92	6110000	F36:5384	1	42	54	Formylation	T1:Formylation:1000.00	Q91VB8	Q91VB8_MOUSE Alpha globin 1 OS=Mus musculus GN=Hba-a2 PE=1 SV=1	Hba-a2
1	106	Q91VB8	H.C(+58.01)LLVTLASHHPADFTPAVH.A	N	56.73	2086.03	19	-4.7	696.347	3	31.26	5130000	F39:5259	2	105	123	Carboxymethyl	C1:Carboxymethyl:1000.00	Q91VB8	Q91VB8_MOUSE Alpha globin 1 OS=Mus musculus GN=Hba-a2 PE=1 SV=1	Hba-a2
1	106	Q91VB8	K.D(sub V)ADALANAAGHLDDLPGALSALSDLHAHK.L	Y	56.71	2878.42	29	-5.5	960.476	3	35.04		F42:6215	5	63	91	Mutation		Q91VB8	Q91VB8_MOUSE Alpha globin 1 OS=Mus musculus GN=Hba-a2 PE=1 SV=1	Hba-a2
1	106	Q91VB8	A.AGHLDDLPGALSALSDLHAHQ(sub K)L.R	N	56.67	2250.14	22	2.4	1126.08	2	30.56	789000	F42:5367	4	71	92	Mutation		Q91VB8	Q91VB8_MOUSE Alpha globin 1 OS=Mus musculus GN=Hba-a2 PE=1 SV=1	Hba-a2
1	106	Q91VB8	M.F(+14.02)ASFPTTKTYFPHFDVSHGSAQVK.G	N	56.67	2712.33	24	-3.2	543.472	5	21.42	8560000	F40:3567	6	34	57	Methylation	F1:Methylation:0.00	Q91VB8	Q91VB8_MOUSE Alpha globin 1 OS=Mus musculus GN=Hba-a2 PE=1 SV=1	Hba-a2
1	106	Q91VB8	M.VLSGEDKSNIK.A	N	56.64	1188.63	11	-0.4	397.219	3	12.15		F26:1997	63	2	12			Q91VB8	Q91VB8_MOUSE Alpha globin 1 OS=Mus musculus GN=Hba-a2 PE=1 SV=1	Hba-a2
1	106	Q91VB8	L.LSHC(+57.02)LLVTLASHHPADFT(+146.06)PAVHASLDKFLASVSTVLTSK.Y	N	56.63	4316.25	39	6.7	864.263	5	49.27		F37:8812	4	102	140	Carbamidomethylation; Fucose	C4:Carbamidomethylation:1000.00;T18:Fucose:0.00	Q91VB8	Q91VB8_MOUSE Alpha globin 1 OS=Mus musculus GN=Hba-a2 PE=1 SV=1	Hba-a2
1	106	Q91VB8	L.ASHHP(+13.98)ADFTPAVHASLDK.F	N	56.62	1913.9	18	-2.5	479.482	4	17.19	944000	F32:2815	1	111	128	Proline oxidation to pyroglutamic acid	P5:Proline oxidation to pyroglutamic acid:77.53	Q91VB8	Q91VB8_MOUSE Alpha globin 1 OS=Mus musculus GN=Hba-a2 PE=1 SV=1	Hba-a2
1	106	Q91VB8	K.LLSHC(+57.02)LLVTLASHHPADFTPAVH(-.98).A	N	56.57	2534.32	23	7.7	634.592	4	26.48	7410000	F35:4612	6	101	123	Carbamidomethylation; Amidation	C5:Carbamidomethylation:1000.00;H23:Amidation:1000.00	Q91VB8	Q91VB8_MOUSE Alpha globin 1 OS=Mus musculus GN=Hba-a2 PE=1 SV=1	Hba-a2
1	106	Q91VB8	K.TYFPHFDVSHGSAQV(-.98).K	N	56.56	1689.79	15	-2.6	845.9	2	22.37	1700000	F44:3844	2	42	56	Amidation	V15:Amidation:1000.00	Q91VB8	Q91VB8_MOUSE Alpha globin 1 OS=Mus musculus GN=Hba-a2 PE=1 SV=1	Hba-a2
1	106	Q91VB8	D.F(+210.99)TPAVHASLDKFLASVSTVLTSK.Y	N	56.55	2629.3	23	-0.6	877.441	3	53.52		F34:9476	1	118	140	Tri nitro benzene	F1:Tri nitro benzene:30.19	Q91VB8	Q91VB8_MOUSE Alpha globin 1 OS=Mus musculus GN=Hba-a2 PE=1 SV=1	Hba-a2
1	106	Q91VB8	K.LLSHC(+57.02)LLVTLASHHPADFTPAVHASLD(+17.03)KFLASVSTVLTSK.Y	N	56.54	4300.3	40	-0.7	717.724	6	42.59		F35:7663	2	101	140	Carbamidomethylation; Replacement of proton with ammonium ion	C5:Carbamidomethylation:1000.00;D27:Replacement of proton with ammonium ion:0.00	Q91VB8	Q91VB8_MOUSE Alpha globin 1 OS=Mus musculus GN=Hba-a2 PE=1 SV=1	Hba-a2
1	106	Q91VB8	K.KVAD(+105.90)ALANAAGHLDDLPGALSALSDLHAHK.L	Y	56.53	3096.45	30	4.6	775.125	4	47.59	2000000	F41:8549	15	62	91	Replacement of proton by silver	D4:Replacement of proton by silver:21.51	Q91VB8	Q91VB8_MOUSE Alpha globin 1 OS=Mus musculus GN=Hba-a2 PE=1 SV=1	Hba-a2
1	106	Q91VB8	K.LLSHC(+57.02)LLVTLASHHPADFTPAVHASLD(+57.02)KFLASVSTVLTSKYR	N	56.5	4659.46	42	-6.8	666.64	7	44.74		F36:7925	1	101	142	Carbamidomethylation; Carbamidomethylation (DHKE X@N-term)	C5:Carbamidomethylation:1000.00;D27:Carbamidomethylation (DHKE X@N-term):6.89	Q91VB8	Q91VB8_MOUSE Alpha globin 1 OS=Mus musculus GN=Hba-a2 PE=1 SV=1	Hba-a2
1	106	Q91VB8	M.V(+43.01)LSGEDKSNIK.A	N	56.5	1231.64	11	-7.2	616.823	2	16.8	991000	F31:2404	2	2	12	Carbamylation	V1:Carbamylation:111.20	Q91VB8	Q91VB8_MOUSE Alpha globin 1 OS=Mus musculus GN=Hba-a2 PE=1 SV=1	Hba-a2
1	106	Q91VB8	T.KTY(+15.99)FPHFDVSHGSAQVK.G	N	56.49	1962.96	17	-0.1	491.747	4	15.61		F37:2590	1	41	57	Hydroxylation	Y3:Hydroxylation:8.22	Q91VB8	Q91VB8_MOUSE Alpha globin 1 OS=Mus musculus GN=Hba-a2 PE=1 SV=1	Hba-a2
1	106	Q91VB8	K.VADALANAAGHLDDLPGALSALSDLHE(sub A)H.K	Y	56.46	2792.37	28	-2.7	931.796	3	42.73	789000	F37:7651	2	63	90	Mutation		Q91VB8	Q91VB8_MOUSE Alpha globin 1 OS=Mus musculus GN=Hba-a2 PE=1 SV=1	Hba-a2
1	106	Q91VB8	K.VADALANAAGHLDDQ(sub L)PGALSALSDLHAHK.L	Y	56.45	2877.44	29	4.8	576.497	5	31.48		F46:5414	7	63	91	Mutation		Q91VB8	Q91VB8_MOUSE Alpha globin 1 OS=Mus musculus GN=Hba-a2 PE=1 SV=1	Hba-a2
1	106	Q91VB8	A.GHLD(+15.99)DLPGALSALSDLHAHK.L	N	56.44	2082.05	20	7.4	521.523	4	33.16	707000	F39:5632	2	72	91	Hydroxylation	D4:Hydroxylation:9.34	Q91VB8	Q91VB8_MOUSE Alpha globin 1 OS=Mus musculus GN=Hba-a2 PE=1 SV=1	Hba-a2
1	106	Q91VB8	K.LLSHC(+57.02)LLVTLASHHPAD(-18.01)F.T	N	56.43	2012.03	18	8.9	504.019	4	31.2	1830000	F35:5530	3	101	118	Carbamidomethylation; Dehydration	C5:Carbamidomethylation:1000.00;D17:Dehydration:13.89	Q91VB8	Q91VB8_MOUSE Alpha globin 1 OS=Mus musculus GN=Hba-a2 PE=1 SV=1	Hba-a2
1	106	Q91VB8	K.LLSHC(+57.02)LLVTLASHHPADF(+31.99)TPAVHASLDKFLASVSTVLTSK.Y	N	56.43	4315.27	40	-2.1	864.059	5	48.73		F36:8641	1	101	140	Carbamidomethylation; Dihydroxy	C5:Carbamidomethylation:1000.00;F18:Dihydroxy:0.00	Q91VB8	Q91VB8_MOUSE Alpha globin 1 OS=Mus musculus GN=Hba-a2 PE=1 SV=1	Hba-a2
1	106	Q91VB8	F.TPAVY(sub H)ASLDKFLASVSTVLTSK.Y	N	56.41	2297.25	22	-8.5	766.751	3	48.55	1880000	F34:8591	1	119	140	Mutation		Q91VB8	Q91VB8_MOUSE Alpha globin 1 OS=Mus musculus GN=Hba-a2 PE=1 SV=1	Hba-a2
1	106	Q91VB8	D.DLPGALSALSDLH.A	N	56.41	1307.67	13	-1.4	654.842	2	39.57	6150000	F32:7193	1	76	88			Q91VB8	Q91VB8_MOUSE Alpha globin 1 OS=Mus musculus GN=Hba-a2 PE=1 SV=1	Hba-a2
1	106	Q91VB8	K.VADALAN(+.98)AAGHLDD(+21.98)LPGALSALSDLHAHK.L	Y	56.41	2885.43	29	1.6	722.365	4	37.88	173000	F37:6776	1	63	91	Deamidation (NQ); Sodium adduct	N7:Deamidation (NQ):1000.00;D14:Sodium adduct:0.00	Q91VB8	Q91VB8_MOUSE Alpha globin 1 OS=Mus musculus GN=Hba-a2 PE=1 SV=1	Hba-a2
1	106	Q91VB8	K.LLSHC(+57.02)LLVTM(sub L)ASHHPADFTPAVHASLDKFLASVSTVLTSK.Y	N	56.37	4301.23	40	-2.7	1076.31	4	42.71		F34:7532	1	101	140	Carbamidomethylation; Mutation	C5:Carbamidomethylation:1000.00	Q91VB8	Q91VB8_MOUSE Alpha globin 1 OS=Mus musculus GN=Hba-a2 PE=1 SV=1	Hba-a2
1	106	Q91VB8	K.KVADALAN(+.98)AAGHLDDLPGALSALSDLHAHK(+42.01).L	Y	56.35	3033.55	30	-9.4	607.712	5	37.94	1170000	F43:6703	1	62	91	Deamidation (NQ); Acetylation (K)	N8:Deamidation (NQ):1000.00;K30:Acetylation (K):73.00	Q91VB8	Q91VB8_MOUSE Alpha globin 1 OS=Mus musculus GN=Hba-a2 PE=1 SV=1	Hba-a2
1	106	Q91VB8	K.V(+57.02)ADALANAAGHLD(+57.02)D(+14.02)LPGALSALSDLHAHK.L	Y	56.31	2990.52	29	0.9	748.638	4	42.71		F44:7537	2	63	91	Carbamidomethylation (DHKE X@N-term); Methyl ester	V1:Carbamidomethylation (DHKE X@N-term):5.47;D13:Carbamidomethylation (DHKE X@N-term):0.00;D14:Methyl ester:0.00	Q91VB8	Q91VB8_MOUSE Alpha globin 1 OS=Mus musculus GN=Hba-a2 PE=1 SV=1	Hba-a2
1	106	Q91VB8	L.D(+226.08)KFLASVSTVLTSK.Y	N	56.3	1720.91	14	0.7	574.643	3	51.66	236000	F34:9146	1	127	140	Biotinylation	D1:Biotinylation:9.34	Q91VB8	Q91VB8_MOUSE Alpha globin 1 OS=Mus musculus GN=Hba-a2 PE=1 SV=1	Hba-a2
1	106	Q91VB8	V.ADALAN(-17.03)AAGHLDDLPGALSALSDLHAHK.L	Y	56.3	2746.37	28	2.8	550.282	5	37.16	426000	F37:6640	5	64	91	Ammonia-loss (N)	N6:Ammonia-loss (N):1000.00	Q91VB8	Q91VB8_MOUSE Alpha globin 1 OS=Mus musculus GN=Hba-a2 PE=1 SV=1	Hba-a2
1	106	Q91VB8	W.G(+56.06)KIGGHGAEYGAEALER.M	N	56.3	1769.91	17	-8.5	590.971	3	16.3	2290000	F30:2693	2	16	32	Diethylation	G1:Diethylation:12.28	Q91VB8	Q91VB8_MOUSE Alpha globin 1 OS=Mus musculus GN=Hba-a2 PE=1 SV=1	Hba-a2
1	106	Q91VB8	R.MFASFPTTK(+163.05)TYFPHFDVSHGSAQVK.G	N	56.27	2992.4	25	4.2	749.111	4	28.17		F46:4787	1	33	57	Phenethyl isothiocyanate	K9:Phenethyl isothiocyanate:13.04	Q91VB8	Q91VB8_MOUSE Alpha globin 1 OS=Mus musculus GN=Hba-a2 PE=1 SV=1	Hba-a2
1	106	Q91VB8	K.KVADALANAAGHLDDLPGALSALSDLHAHC(+57.02)(sub K).L	Y	56.26	3022.49	30	3.7	756.633	4	37.84	8830000	F42:6729	1	62	91	Carbamidomethylation; Mutation	C30:Carbamidomethylation:1000.00	Q91VB8	Q91VB8_MOUSE Alpha globin 1 OS=Mus musculus GN=Hba-a2 PE=1 SV=1	Hba-a2
1	106	Q91VB8	K.KVADALAN(+.98)AAGHLDDLPGALSA.L	Y	56.23	2090.06	22	-2.1	1046.04	2	35.71	5530000	F32:6458	1	62	83	Deamidation (NQ)	N8:Deamidation (NQ):1000.00	Q91VB8	Q91VB8_MOUSE Alpha globin 1 OS=Mus musculus GN=Hba-a2 PE=1 SV=1	Hba-a2
1	106	Q91VB8	K.KVADALANAAGHLDDLPGALSALSDLP(sub H)AHK.L	Y	56.19	2950.55	30	-9.4	738.638	4	39.23		F45:6764	1	62	91	Mutation		Q91VB8	Q91VB8_MOUSE Alpha globin 1 OS=Mus musculus GN=Hba-a2 PE=1 SV=1	Hba-a2
1	106	Q91VB8	K.KVADALANAAGH(+57.02)LDDLPGALSALSDLH.A	Y	56.18	2711.39	27	-6.6	904.797	3	41.83		F40:7459	1	62	88	Carbamidomethylation (DHKE X@N-term)	H12:Carbamidomethylation (DHKE X@N-term):13.95	Q91VB8	Q91VB8_MOUSE Alpha globin 1 OS=Mus musculus GN=Hba-a2 PE=1 SV=1	Hba-a2
1	106	Q91VB8	L.ASHHPADFTPAVHASLDKFLASVSTVLT.S	N	56.17	2918.49	28	-1.9	973.836	3	40.96	619000	F32:7452	1	111	138			Q91VB8	Q91VB8_MOUSE Alpha globin 1 OS=Mus musculus GN=Hba-a2 PE=1 SV=1	Hba-a2
1	106	Q91VB8	K.VADALANAAGHLDDLPGALSALS(+79.97)DLHAH(+15.99)K.L	Y	56.16	2958.42	29	-3.5	987.145	3	43.81	5650000	F43:7767	4	63	91	Phosphorylation (STY); Oxidation (HW)	S23:Phosphorylation (STY):32.97;H28:Oxidation (HW):13.67	Q91VB8	Q91VB8_MOUSE Alpha globin 1 OS=Mus musculus GN=Hba-a2 PE=1 SV=1	Hba-a2
1	106	Q91VB8	K.LLSHC(+57.02)LLVTLASHHPADFTPAVHASLD(+57.02)KFLASVSTVLTSK.Y	N	56.16	4340.3	40	-2.8	724.388	6	46.47		F38:8365	1	101	140	Carbamidomethylation; Carbamidomethylation (DHKE X@N-term)	C5:Carbamidomethylation:1000.00;D27:Carbamidomethylation (DHKE X@N-term):0.00	Q91VB8	Q91VB8_MOUSE Alpha globin 1 OS=Mus musculus GN=Hba-a2 PE=1 SV=1	Hba-a2
1	106	Q91VB8	K.LLSHC(+57.02)LLVTLASHHPADFTPAVHASQ(sub L)DKFLASVSTVLTSK.Y	N	56.15	4298.25	40	-7.9	717.377	6	40.11	40300000	F34:7042	2	101	140	Carbamidomethylation; Mutation	C5:Carbamidomethylation:1000.00	Q91VB8	Q91VB8_MOUSE Alpha globin 1 OS=Mus musculus GN=Hba-a2 PE=1 SV=1	Hba-a2
1	106	Q91VB8	K.LLSHC(+57.02)LQ(sub L)VTLASHHPADFTPAVHASLDK.F	N	56.14	3064.56	28	3.6	767.149	4	38.73		F32:7034	1	101	128	Carbamidomethylation; Mutation	C5:Carbamidomethylation:1000.00	Q91VB8	Q91VB8_MOUSE Alpha globin 1 OS=Mus musculus GN=Hba-a2 PE=1 SV=1	Hba-a2
1	106	Q91VB8	R.MFASFPTTK(+57.02)TYFPHFDVSHG.S	N	56.13	2373.09	20	3.3	792.039	3	31.53	1060000	F26:5924	1	33	52	Carbamidomethylation (DHKE X@N-term)	K9:Carbamidomethylation (DHKE X@N-term):76.17	Q91VB8	Q91VB8_MOUSE Alpha globin 1 OS=Mus musculus GN=Hba-a2 PE=1 SV=1	Hba-a2
1	106	Q91VB8	K.FLASVSTVLTSKY.R	N	56.12	1414.77	13	6.7	708.397	2	32.13	53900000	F35:5702	4	129	141			Q91VB8	Q91VB8_MOUSE Alpha globin 1 OS=Mus musculus GN=Hba-a2 PE=1 SV=1	Hba-a2
1	106	Q91VB8	K.VADALANAAGHLDDLPGALSALSD(+31.97)LHAHKLR.V	Y	56.12	3163.62	31	-5.4	633.728	5	38.65		F25:6899	1	63	93	Persulfide	D24:Persulfide:99.02	Q91VB8	Q91VB8_MOUSE Alpha globin 1 OS=Mus musculus GN=Hba-a2 PE=1 SV=1	Hba-a2
1	106	Q91VB8	H.L(+119.04)DDLPGALSALSDLHAHK.L	N	56.1	1991.01	18	-8.7	498.756	4	27.93	1200000	F25:4625	1	74	91	Pyridylacetyl	L1:Pyridylacetyl:94.11	Q91VB8	Q91VB8_MOUSE Alpha globin 1 OS=Mus musculus GN=Hba-a2 PE=1 SV=1	Hba-a2
1	106	Q91VB8	A.AWGK(+111.03)IGGHGAEYGAEALER.M	N	56.09	2081.99	19	6.3	521.509	4	14.05	237000	F29:2273	2	14	32	Nmethylmaleimide	K4:Nmethylmaleimide:1000.00	Q91VB8	Q91VB8_MOUSE Alpha globin 1 OS=Mus musculus GN=Hba-a2 PE=1 SV=1	Hba-a2
1	106	Q91VB8	K.V(+42.01)ADALAN(+.98)AAGHLD(+14.02)DLPGALSALSDLHAHK.L	Y	56.09	2919.47	29	-7.1	974.158	3	34.29	22900000	F43:6020	2	63	91	Acetylation (N-term); Deamidation (NQ); Methyl ester	V1:Acetylation (N-term):1000.00;N7:Deamidation (NQ):1000.00;D13:Methyl ester:0.00	Q91VB8	Q91VB8_MOUSE Alpha globin 1 OS=Mus musculus GN=Hba-a2 PE=1 SV=1	Hba-a2
1	106	Q91VB8	K.LLSHC(+57.02)LLVTLASHHPADFTPAVHASLD(+15.99)K.F	N	56.04	3065.58	28	-0.2	614.122	5	26.53	13500000	F30:4638	1	101	128	Carbamidomethylation; Hydroxylation	C5:Carbamidomethylation:1000.00;D27:Hydroxylation:12.28	Q91VB8	Q91VB8_MOUSE Alpha globin 1 OS=Mus musculus GN=Hba-a2 PE=1 SV=1	Hba-a2
1	106	Q91VB8	L.PGALSALSDLHA.H	N	56.03	1150.6	12	-8.5	576.302	2	44.51	434000	F40:7941	1	78	89			Q91VB8	Q91VB8_MOUSE Alpha globin 1 OS=Mus musculus GN=Hba-a2 PE=1 SV=1	Hba-a2
1	106	Q91VB8	K.VAN(sub D)ALANAAGHLDDLPGALSALSDLHAHK.L	Y	55.99	2861.48	29	-2.7	573.301	5	33.11		F46:5729	1	63	91	Mutation		Q91VB8	Q91VB8_MOUSE Alpha globin 1 OS=Mus musculus GN=Hba-a2 PE=1 SV=1	Hba-a2
1	106	Q91VB8	H.H(+149.03)PADFTPAVHASLDKFLASVSTVLTSK.Y	N	55.97	2987.52	27	8.4	598.517	5	41.93	850000	F32:7627	1	114	140	Benzyl isothiocyanate	H1:Benzyl isothiocyanate:52.67	Q91VB8	Q91VB8_MOUSE Alpha globin 1 OS=Mus musculus GN=Hba-a2 PE=1 SV=1	Hba-a2
1	106	Q91VB8	V.ADALANAAGH(+57.02)LD(+14.02)DLPGALSALSDLHAHK.L	Y	55.94	2834.43	28	-2.6	945.815	3	38.5	489000	F48:6883	1	64	91	Carbamidomethylation (DHKE X@N-term); Methyl ester	H10:Carbamidomethylation (DHKE X@N-term):4.52;D12:Methyl ester:0.00	Q91VB8	Q91VB8_MOUSE Alpha globin 1 OS=Mus musculus GN=Hba-a2 PE=1 SV=1	Hba-a2
1	106	Q91VB8	K.VADALANAAGHL(+53.97)DDLPGALSALSDLHAHK.L	Y	55.9	2916.43	29	1.5	584.295	5	42.39	84300	F45:7334	3	63	91	Trifluoroleucine	L12:Trifluoroleucine:3.95	Q91VB8	Q91VB8_MOUSE Alpha globin 1 OS=Mus musculus GN=Hba-a2 PE=1 SV=1	Hba-a2
1	106	Q91VB8	K.LLSHC(+57.02)LLVTLASD(sub H)HPADFTPAVHASLDKFLASVSTVLTSK.Y	N	55.86	4261.25	40	-1.8	1066.32	4	49.39		F34:8744	1	101	140	Carbamidomethylation; Mutation	C5:Carbamidomethylation:1000.00	Q91VB8	Q91VB8_MOUSE Alpha globin 1 OS=Mus musculus GN=Hba-a2 PE=1 SV=1	Hba-a2
1	106	Q91VB8	K.VADALANAAGHLDDLPGALSALSD(-18.01)LHAH.K	Y	55.84	2716.36	28	-1.3	906.458	3	40.09	961000	F40:7138	2	63	90	Dehydration	D24:Dehydration:8.14	Q91VB8	Q91VB8_MOUSE Alpha globin 1 OS=Mus musculus GN=Hba-a2 PE=1 SV=1	Hba-a2
1	106	Q91VB8	L.ANAAGHLDDLPGALS(-18.01)ALSDLHAHK.L	Y	55.81	2375.2	24	-0.9	476.046	5	29.2	2160000	F40:5064	1	68	91	Dehydration	S15:Dehydration:28.36	Q91VB8	Q91VB8_MOUSE Alpha globin 1 OS=Mus musculus GN=Hba-a2 PE=1 SV=1	Hba-a2
1	106	Q91VB8	F.DVSHGSAQVK.G	N	55.8	1026.51	10	-1	514.261	2	19.31	1500000	F37:3280	4	48	57			Q91VB8	Q91VB8_MOUSE Alpha globin 1 OS=Mus musculus GN=Hba-a2 PE=1 SV=1	Hba-a2
1	106	Q91VB8	K.VADALAN(+.98)AAGHLDDLP(+31.99)GALSALSDLHAHK.L	Y	55.77	2895.44	29	-5.6	966.147	3	40.82		F44:7201	4	63	91	Deamidation (NQ); Dihydroxy	N7:Deamidation (NQ):1000.00;P16:Dihydroxy:24.04	Q91VB8	Q91VB8_MOUSE Alpha globin 1 OS=Mus musculus GN=Hba-a2 PE=1 SV=1	Hba-a2
1	106	Q91VB8	K.VADALANAAGHLD(-18.01)DLPGALSALSDLHAHKL.R	Y	55.72	2957.54	30	1.2	592.515	5	35.68	668000	F48:6355	1	63	92	Dehydration	D13:Dehydration:40.13	Q91VB8	Q91VB8_MOUSE Alpha globin 1 OS=Mus musculus GN=Hba-a2 PE=1 SV=1	Hba-a2
1	106	Q91VB8	K.KVADALANAAGHLDDLPGALSALSDLHAHK(+170.04)L.R	Y	55.72	3273.68	31	-1	655.742	5	40.13	382000	F27:7371	1	62	92	Menadione quinone derivative	K30:Menadione quinone derivative:135.94	Q91VB8	Q91VB8_MOUSE Alpha globin 1 OS=Mus musculus GN=Hba-a2 PE=1 SV=1	Hba-a2
1	106	Q91VB8	F.ASFPT(+161.07)TKTYFPHFDVSHGSAQVK.G	N	55.71	2712.32	23	4.1	679.09	4	23.17	2250000	F39:3711	1	35	57	Hexosamine	T5:Hexosamine:0.00	Q91VB8	Q91VB8_MOUSE Alpha globin 1 OS=Mus musculus GN=Hba-a2 PE=1 SV=1	Hba-a2
1	106	Q91VB8	V.ADALANAAGHLDD(+57.02)LPGALSALSDLHAHK.L	Y	55.7	2820.42	28	-5.2	565.087	5	31.67	546000	F39:5339	5	64	91	Carbamidomethylation (DHKE X@N-term)	D13:Carbamidomethylation (DHKE X@N-term):0.00	Q91VB8	Q91VB8_MOUSE Alpha globin 1 OS=Mus musculus GN=Hba-a2 PE=1 SV=1	Hba-a2
1	106	Q91VB8	K.VADALAN(+.98)AAGHLDDLPGALSALSDLHAHK(+31.99).L	Y	55.7	2895.44	29	5.7	724.87	4	40.89		F37:7321	15	63	91	Deamidation (NQ); Dihydroxy	N7:Deamidation (NQ):1000.00;K29:Dihydroxy:82.05	Q91VB8	Q91VB8_MOUSE Alpha globin 1 OS=Mus musculus GN=Hba-a2 PE=1 SV=1	Hba-a2
1	106	Q91VB8	R.MFASFP(+31.99)TTK.T	N	55.65	1060.49	9	0.2	531.252	2	20.41	1750000	F39:3196	1	33	41	Dihydroxy	P6:Dihydroxy:11.06	Q91VB8	Q91VB8_MOUSE Alpha globin 1 OS=Mus musculus GN=Hba-a2 PE=1 SV=1	Hba-a2
1	106	Q91VB8	K.AAWGM(sub K)IGGHGAEYGAEALER.M	N	55.64	2044.94	20	2.5	682.656	3	15.46		F43:2514	2	13	32	Mutation		Q91VB8	Q91VB8_MOUSE Alpha globin 1 OS=Mus musculus GN=Hba-a2 PE=1 SV=1	Hba-a2
1	106	Q91VB8	G.GHGAEYGAEALERMFASFPTTK.T	N	55.64	2369.11	22	-7.2	1185.55	2	20.41		F38:3513	2	20	41			Q91VB8	Q91VB8_MOUSE Alpha globin 1 OS=Mus musculus GN=Hba-a2 PE=1 SV=1	Hba-a2
1	106	Q91VB8	K.FLAS(-18.01)VSTVLTSK.Y	N	55.62	1233.7	12	6.6	617.86	2	28.64	14400000	F35:5034	3	129	140	Dehydration	S4:Dehydration:0.00	Q91VB8	Q91VB8_MOUSE Alpha globin 1 OS=Mus musculus GN=Hba-a2 PE=1 SV=1	Hba-a2
1	106	Q91VB8	K.VADALAN(+.98)AAGHLDD.L	Y	55.61	1352.62	14	-4.4	677.315	2	25.3	1790000	F45:4153	7	63	76	Deamidation (NQ)	N7:Deamidation (NQ):1000.00	Q91VB8	Q91VB8_MOUSE Alpha globin 1 OS=Mus musculus GN=Hba-a2 PE=1 SV=1	Hba-a2
1	106	Q91VB8	K.LLSHC(+57.02)LLVTLASHHPADFTPAVHASLD(+14.02)KFLASVSTVLTSK.Y	N	55.6	4297.29	40	-1.7	860.465	5	46.5		F35:8380	1	101	140	Carbamidomethylation; Methyl ester	C5:Carbamidomethylation:1000.00;D27:Methyl ester:1.49	Q91VB8	Q91VB8_MOUSE Alpha globin 1 OS=Mus musculus GN=Hba-a2 PE=1 SV=1	Hba-a2
1	106	Q91VB8	K.KVADALANAAGHLDD(-18.01)LPGALSALSDL.H	Y	55.59	2499.3	26	-8.2	834.099	3	48.31	65400	F40:8612	5	62	87	Dehydration	D15:Dehydration:0.00	Q91VB8	Q91VB8_MOUSE Alpha globin 1 OS=Mus musculus GN=Hba-a2 PE=1 SV=1	Hba-a2
1	106	Q91VB8	K.KVADALANAAGHLDDLPGALSALSD(+43.99)LHAHK.L	Y	55.56	3034.55	30	2.6	759.646	4	41.24		F46:7215	2	62	91	Carboxylation (DKW)	D25:Carboxylation (DKW):99.02	Q91VB8	Q91VB8_MOUSE Alpha globin 1 OS=Mus musculus GN=Hba-a2 PE=1 SV=1	Hba-a2
1	106	Q91VB8	K.TYFPHFDVSHGN(sub S)AQVKGHGK.K	N	55.56	2225.08	20	1.8	446.023	5	15.16	651000	F48:2497	1	42	61	Mutation		Q91VB8	Q91VB8_MOUSE Alpha globin 1 OS=Mus musculus GN=Hba-a2 PE=1 SV=1	Hba-a2
1	106	Q91VB8	K.VADALANAAGHLD(+37.95)DLPGALSALSDLHAHK.L	Y	55.52	2900.41	29	-5.9	581.086	5	41.16	122000	F44:7264	1	63	91	Replacement of 2 protons by calcium	D13:Replacement of 2 protons by calcium:10.11	Q91VB8	Q91VB8_MOUSE Alpha globin 1 OS=Mus musculus GN=Hba-a2 PE=1 SV=1	Hba-a2
1	106	Q91VB8	L.ASHHPADFTPAVHASLDKFLASV.S	N	55.51	2417.21	23	-0.8	605.31	4	32	1920000	F48:5653	1	111	133			Q91VB8	Q91VB8_MOUSE Alpha globin 1 OS=Mus musculus GN=Hba-a2 PE=1 SV=1	Hba-a2
1	106	Q91VB8	K.VADALAN(+.98)AAGH(+57.02)LDD(+14.02)LPGALSALSDLHAHK.L	Y	55.5	2934.48	29	-5	734.625	4	46.35	605000	F46:8134	1	63	91	Deamidation (NQ); Carbamidomethylation (DHKE X@N-term); Methyl ester	N7:Deamidation (NQ):1000.00;H11:Carbamidomethylation (DHKE X@N-term):0.00;D14:Methyl ester:4.30	Q91VB8	Q91VB8_MOUSE Alpha globin 1 OS=Mus musculus GN=Hba-a2 PE=1 SV=1	Hba-a2
1	106	Q91VB8	A.SFPTTKTYFPHFDVSHG.S	N	55.43	1966.92	17	1.1	656.648	3	25.3	288000	F46:4250	2	36	52			Q91VB8	Q91VB8_MOUSE Alpha globin 1 OS=Mus musculus GN=Hba-a2 PE=1 SV=1	Hba-a2
1	106	Q91VB8	A.LSDLHAHK(+27.99)LR.V	N	55.42	1216.67	10	-4.2	609.338	2	38.23	329000	F47:6897	1	84	93	Formylation	K8:Formylation:127.53	Q91VB8	Q91VB8_MOUSE Alpha globin 1 OS=Mus musculus GN=Hba-a2 PE=1 SV=1	Hba-a2
1	106	Q91VB8	L.SALSDLHAHK(+57.02)LR.V	N	55.38	1403.76	12	4.1	702.892	2	32.76	378000	F46:5665	1	82	93	Carbamidomethylation (DHKE X@N-term)	K10:Carbamidomethylation (DHKE X@N-term):23.10	Q91VB8	Q91VB8_MOUSE Alpha globin 1 OS=Mus musculus GN=Hba-a2 PE=1 SV=1	Hba-a2
1	106	Q91VB8	S.H(+27.99)HPADFTPAVHASLDKFLASVSTVLTSK.Y	N	55.35	3003.55	28	9.6	751.901	4	42.58		F35:7662	1	113	140	Formylation	H1:Formylation:7.26	Q91VB8	Q91VB8_MOUSE Alpha globin 1 OS=Mus musculus GN=Hba-a2 PE=1 SV=1	Hba-a2
1	106	Q91VB8	R.MFASFPT(-18.01)TK.T	N	55.29	1010.49	9	-4.3	506.25	2	24.42	232000000	F31:3862	41	33	41	Dehydration	T7:Dehydration:10.11	Q91VB8	Q91VB8_MOUSE Alpha globin 1 OS=Mus musculus GN=Hba-a2 PE=1 SV=1	Hba-a2
1	106	Q91VB8	K.KVADALANAAGH(+125.90)LDDLPGALSALSDLHAHK.L	Y	55.27	3116.45	30	2.2	780.122	4	36.87		F48:6582	1	62	91	Iodination	H12:Iodination:43.80	Q91VB8	Q91VB8_MOUSE Alpha globin 1 OS=Mus musculus GN=Hba-a2 PE=1 SV=1	Hba-a2
1	106	Q91VB8	D.DLPGALSALSD(-18.01)LHAHK.L	N	55.26	1625.85	16	-6.8	813.928	2	26.42	287000	F41:4679	1	76	91	Dehydration	D11:Dehydration:8.69	Q91VB8	Q91VB8_MOUSE Alpha globin 1 OS=Mus musculus GN=Hba-a2 PE=1 SV=1	Hba-a2
1	106	Q91VB8	K.VADALAN(+.98)AAGHLD(+14.02)DLPGALSALSDLHAHK.L	Y	55.24	2877.46	29	-3	720.371	4	34.95		F41:6257	2	63	91	Deamidation (NQ); Methyl ester	N7:Deamidation (NQ):1000.00;D13:Methyl ester:0.00	Q91VB8	Q91VB8_MOUSE Alpha globin 1 OS=Mus musculus GN=Hba-a2 PE=1 SV=1	Hba-a2
1	106	Q91VB8	K.LRVD(-18.01)PVNFK.L	N	55.2	1068.61	9	-0.5	357.21	3	17.31	104000	F38:2926	1	92	100	Dehydration	D4:Dehydration:1000.00	Q91VB8	Q91VB8_MOUSE Alpha globin 1 OS=Mus musculus GN=Hba-a2 PE=1 SV=1	Hba-a2
1	106	Q91VB8	K.KVADALANAAGHLD(+57.02)D(+57.02)LPGALSALSDLHAHK.L	Y	55.2	3104.6	30	1.6	518.442	6	38.88		F25:6945	1	62	91	Carbamidomethylation (DHKE X@N-term)	D14:Carbamidomethylation (DHKE X@N-term):0.00;D15:Carbamidomethylation (DHKE X@N-term):0.00	Q91VB8	Q91VB8_MOUSE Alpha globin 1 OS=Mus musculus GN=Hba-a2 PE=1 SV=1	Hba-a2
1	106	Q91VB8	L.LS(+114.04)HC(+57.02)LLVTLASHHPADFTPAVHASLDKFLASVSTVLTSKYR	N	55.19	4603.4	41	-9.6	658.63	7	46.46	10300000	F34:8211	2	102	142	Ubiquitin; Carbamidomethylation	S2:Ubiquitin:12.14;C4:Carbamidomethylation:1000.00	Q91VB8	Q91VB8_MOUSE Alpha globin 1 OS=Mus musculus GN=Hba-a2 PE=1 SV=1	Hba-a2
1	106	Q91VB8	R.MFAS(+42.01)FPTTK.T	N	55.18	1070.51	9	-2.3	536.261	2	24.47		F31:3875	4	33	41	Acetylation (TSCYH)	S4:Acetylation (TSCYH):17.81	Q91VB8	Q91VB8_MOUSE Alpha globin 1 OS=Mus musculus GN=Hba-a2 PE=1 SV=1	Hba-a2
1	106	Q91VB8	H.ASLDQ(sub K)FLASVSTVLTSK.Y	N	55.17	1765.95	17	6.7	883.986	2	41.02	27900000	F34:7213	4	124	140	Mutation		Q91VB8	Q91VB8_MOUSE Alpha globin 1 OS=Mus musculus GN=Hba-a2 PE=1 SV=1	Hba-a2
1	106	Q91VB8	V.A(+42.01)D(+57.02)ALANAAGHLDDLPGALSALSDLHAHK.L	Y	55.16	2862.43	28	2.4	573.494	5	43.85		F41:7888	9	64	91	Acetylation (N-term); Carbamidomethylation (DHKE X@N-term)	A1:Acetylation (N-term):1000.00;D2:Carbamidomethylation (DHKE X@N-term):19.48	Q91VB8	Q91VB8_MOUSE Alpha globin 1 OS=Mus musculus GN=Hba-a2 PE=1 SV=1	Hba-a2
1	106	Q91VB8	M.VLSGEDKSNIKAAWGKIGGH.G	N	55.15	2066.09	20	1.2	517.531	4	17.89	239000	F48:3004	1	2	21			Q91VB8	Q91VB8_MOUSE Alpha globin 1 OS=Mus musculus GN=Hba-a2 PE=1 SV=1	Hba-a2
1	106	Q91VB8	K.VADALANAAGHLDDLPGALSALS(+79.97)D(+57.02)LHAHKL.R	Y	55.15	3112.53	30	-8.8	1038.51	3	34.48	929000	F48:6127	2	63	92	Phosphorylation (STY); Carbamidomethylation (DHKE X@N-term)	S23:Phosphorylation (STY):47.09;D24:Carbamidomethylation (DHKE X@N-term):107.28	Q91VB8	Q91VB8_MOUSE Alpha globin 1 OS=Mus musculus GN=Hba-a2 PE=1 SV=1	Hba-a2
1	106	Q91VB8	D.ALAN(+406.16)AAGHLDDLPGALSALSDLHAHK.L	Y	55.06	2983.49	26	9.6	746.887	4	46.19	4040000	F48:8253	5	66	91	HexNAc2	N4:HexNAc2:1000.00	Q91VB8	Q91VB8_MOUSE Alpha globin 1 OS=Mus musculus GN=Hba-a2 PE=1 SV=1	Hba-a2
1	106	Q91VB8	K.IGGHGAEYD(sub G)AEALER.M	N	55.06	1586.73	15	-1.9	529.917	3	17	562000	F42:2834	1	18	32	Mutation		Q91VB8	Q91VB8_MOUSE Alpha globin 1 OS=Mus musculus GN=Hba-a2 PE=1 SV=1	Hba-a2
1	106	Q91VB8	K.TYFPHFDVSHGN(sub S)AQVK.G	N	55.04	1845.88	16	-1.5	462.476	4	20.18		F43:3376	2	42	57	Mutation		Q91VB8	Q91VB8_MOUSE Alpha globin 1 OS=Mus musculus GN=Hba-a2 PE=1 SV=1	Hba-a2
1	106	Q91VB8	R.MFAS(-18.01)FPTTK.T	N	55.03	1010.49	9	1.8	506.253	2	24.31	2010000	F48:4212	23	33	41	Dehydration	S4:Dehydration:43.48	Q91VB8	Q91VB8_MOUSE Alpha globin 1 OS=Mus musculus GN=Hba-a2 PE=1 SV=1	Hba-a2
1	106	Q91VB8	G.H(+225.09)GAEYGAEALER.M	N	55.02	1526.69	12	3.3	764.357	2	22.95	701000	F45:3708	1	21	32	Iminobiotinylation	H1:Iminobiotinylation:1000.00	Q91VB8	Q91VB8_MOUSE Alpha globin 1 OS=Mus musculus GN=Hba-a2 PE=1 SV=1	Hba-a2
1	106	Q91VB8	K.VADALANAAGHLDDLPGALSALS(+79.97)D(+14.02)LHAHK(+6.02)LR.V	Y	55.02	3231.65	31	-9	647.331	5	39.18	313000	F42:6976	2	63	93	Phosphorylation (STY); Methyl ester; SILAC K6	S23:Phosphorylation (STY):47.09;D24:Methyl ester:8.15;K29:SILAC K6:1000.00	Q91VB8	Q91VB8_MOUSE Alpha globin 1 OS=Mus musculus GN=Hba-a2 PE=1 SV=1	Hba-a2
1	106	Q91VB8	K.KVADALANAAGHLDDLPGALS(+14.02)ALSDLHAHK.L	Y	54.99	3004.57	30	-8.1	752.144	4	43.56		F46:7636	3	62	91	Methylation	S21:Methylation:0.00	Q91VB8	Q91VB8_MOUSE Alpha globin 1 OS=Mus musculus GN=Hba-a2 PE=1 SV=1	Hba-a2
1	106	Q91VB8	K.IGGHGAEYGAES(sub A)LER.M	N	54.98	1544.72	15	0.2	515.915	3	15.34	481000	F47:2572	1	18	32	Mutation		Q91VB8	Q91VB8_MOUSE Alpha globin 1 OS=Mus musculus GN=Hba-a2 PE=1 SV=1	Hba-a2
1	106	Q91VB8	K.GHGK(+362.14)KVADALANAAGHLDDLPGALSALSDLHAHKLR.V	Y	54.96	4001.08	36	8.2	667.859	6	48.07		F32:8747	1	58	93	Nucleophilic addtion to cytopiloyne	K4:Nucleophilic addtion to cytopiloyne:0.00	Q91VB8	Q91VB8_MOUSE Alpha globin 1 OS=Mus musculus GN=Hba-a2 PE=1 SV=1	Hba-a2
1	106	Q91VB8	K.LLSHC(+57.02)LLVTLASHHPADFTPAVHASLDK(+27.99)FLASVSTVLTSK.Y	N	54.95	4311.27	40	-6.1	719.548	6	47.12	1000000	F36:8356	1	101	140	Carbamidomethylation; Formylation	C5:Carbamidomethylation:1000.00;K28:Formylation:6.47	Q91VB8	Q91VB8_MOUSE Alpha globin 1 OS=Mus musculus GN=Hba-a2 PE=1 SV=1	Hba-a2
1	106	Q91VB8	T.Y(+175.04)FPHFDVSHGSAQVK.G	N	54.95	1892.86	15	-8.9	474.219	4	20.64	2150000	F41:3564	6	43	57	Naphthalene-2 3-dicarboxaldehyde	Y1:Naphthalene-2 3-dicarboxaldehyde:95.85	Q91VB8	Q91VB8_MOUSE Alpha globin 1 OS=Mus musculus GN=Hba-a2 PE=1 SV=1	Hba-a2
1	106	Q91VB8	R.M(+42.01)(+15.99)FASFPTTK.T	N	54.91	1086.51	9	7.5	544.264	2	26.65	118000	F38:4687	2	33	41	Acetylation (N-term); Oxidation (M)	M1:Acetylation (N-term):1000.00;M1:Oxidation (M):1000.00	Q91VB8	Q91VB8_MOUSE Alpha globin 1 OS=Mus musculus GN=Hba-a2 PE=1 SV=1	Hba-a2
1	106	Q91VB8	K.K(+42.01)VADALAN(+.98)AAGHLDDLPGALSALSDLHAHK.L	Y	54.87	3033.55	30	3.2	759.398	4	39.75		F46:6939	1	62	91	Acetylation (N-term); Deamidation (NQ)	K1:Acetylation (N-term):1000.00;N8:Deamidation (NQ):1000.00	Q91VB8	Q91VB8_MOUSE Alpha globin 1 OS=Mus musculus GN=Hba-a2 PE=1 SV=1	Hba-a2
1	106	Q91VB8	K.IGGHGAEYGAEALERT(sub M)FA.S	N	54.85	1847.88	18	-0.3	924.947	2	17.43	234000	F31:2527	2	18	35	Mutation		Q91VB8	Q91VB8_MOUSE Alpha globin 1 OS=Mus musculus GN=Hba-a2 PE=1 SV=1	Hba-a2
1	106	Q91VB8	A.DALANAAGHLD(+57.02)D(+57.02)LPGALSALSDLHAHK.L	Y	54.81	2806.4	27	5.2	702.611	4	41.51	848000	F38:7478	2	65	91	Carbamidomethylation (DHKE X@N-term)	D11:Carbamidomethylation (DHKE X@N-term):0.00;D12:Carbamidomethylation (DHKE X@N-term):0.00	Q91VB8	Q91VB8_MOUSE Alpha globin 1 OS=Mus musculus GN=Hba-a2 PE=1 SV=1	Hba-a2
1	106	Q91VB8	K.KVADALANAAGH(+42.01)LDDLPGALSALSDLHAHK.L	Y	54.79	3032.57	30	-7	607.517	5	34.67	711000	F45:5911	4	62	91	Acetylation (TSCYH)	H12:Acetylation (TSCYH):34.08	Q91VB8	Q91VB8_MOUSE Alpha globin 1 OS=Mus musculus GN=Hba-a2 PE=1 SV=1	Hba-a2
1	106	Q91VB8	K.LLSHC(+57.02)LLVTLASHHPAD(+14.02)FTPAVHASLDKFLASVSTVLTSK.Y	N	54.79	4297.29	40	-7.1	1075.32	4	50.44	1330000	F34:8930	3	101	140	Carbamidomethylation; Methyl ester	C5:Carbamidomethylation:1000.00;D17:Methyl ester:0.00	Q91VB8	Q91VB8_MOUSE Alpha globin 1 OS=Mus musculus GN=Hba-a2 PE=1 SV=1	Hba-a2
1	106	Q91VB8	D.KSNIL(sub K)AAWGKIGGHGAEYGAEALER.M	N	54.77	2597.34	25	-0.6	650.341	4	24.18	197000	F40:4105	1	8	32	Mutation		Q91VB8	Q91VB8_MOUSE Alpha globin 1 OS=Mus musculus GN=Hba-a2 PE=1 SV=1	Hba-a2
1	106	Q91VB8	V.ADALANAAGHLDDL.P	Y	54.77	1365.65	14	-5.1	683.83	2	29.73	1050000	F45:4989	1	64	77			Q91VB8	Q91VB8_MOUSE Alpha globin 1 OS=Mus musculus GN=Hba-a2 PE=1 SV=1	Hba-a2
1	106	Q91VB8	K.VADALANAAGHLDD(-18.01)LPGA.L	Y	54.74	1671.82	18	-3.5	836.915	2	35.12	1270000	F36:6179	2	63	80	Dehydration	D14:Dehydration:7.21	Q91VB8	Q91VB8_MOUSE Alpha globin 1 OS=Mus musculus GN=Hba-a2 PE=1 SV=1	Hba-a2
1	106	Q91VB8	L.LSHC(+57.02)LLVT(+114.04)LASHHPADFTPAVHASLDK.F	N	54.72	3050.54	27	2.3	611.117	5	45.68	2000000	F30:8255	2	102	128	Carbamidomethylation; Ubiquitin	C4:Carbamidomethylation:1000.00;T8:Ubiquitin:25.95	Q91VB8	Q91VB8_MOUSE Alpha globin 1 OS=Mus musculus GN=Hba-a2 PE=1 SV=1	Hba-a2
1	106	Q91VB8	T.Q(sub K)TYFPHFDVSHGSAQVK.G	N	54.71	1946.93	17	-1.6	974.469	2	24.21	1750000	F38:4227	8	41	57	Mutation		Q91VB8	Q91VB8_MOUSE Alpha globin 1 OS=Mus musculus GN=Hba-a2 PE=1 SV=1	Hba-a2
1	106	Q91VB8	R.M(+15.99)FASFPTTKT(-18.01)YFPHFDVSHGSAQVK.G	N	54.7	2827.34	25	-5.4	566.473	5	27.63		F31:4495	1	33	57	Oxidation (M); Dehydration	M1:Oxidation (M):1000.00;T10:Dehydration:0.00	Q91VB8	Q91VB8_MOUSE Alpha globin 1 OS=Mus musculus GN=Hba-a2 PE=1 SV=1	Hba-a2
1	106	Q91VB8	K.LLSHC(+57.02)LLVTLASHHPADFTPAVHASLDKFLASVSTVLTS.K	N	54.7	4155.18	39	5.1	1039.81	4	46.91	929000	F35:8456	2	101	139	Carbamidomethylation	C5:Carbamidomethylation:1000.00	Q91VB8	Q91VB8_MOUSE Alpha globin 1 OS=Mus musculus GN=Hba-a2 PE=1 SV=1	Hba-a2
1	106	Q91VB8	K.LR(+.98)VDPVNFK.L	N	54.69	1087.6	9	-1.9	544.808	2	26.01	222000	F44:4498	1	92	100	Deamidation (R)	R2:Deamidation (R):1000.00	Q91VB8	Q91VB8_MOUSE Alpha globin 1 OS=Mus musculus GN=Hba-a2 PE=1 SV=1	Hba-a2
1	106	Q91VB8	L.ASHHPADFTPAVHASLD.K	N	54.68	1771.83	17	1	886.922	2	16.48	196000	F27:2732	2	111	127			Q91VB8	Q91VB8_MOUSE Alpha globin 1 OS=Mus musculus GN=Hba-a2 PE=1 SV=1	Hba-a2
1	106	Q91VB8	L.SHC(+57.02)LLVTLASH(+57.02)HPADFTPAVHASLDKFLASVSTVLTSK.Y	N	54.64	4114.13	38	7.9	823.84	5	43		F35:7738	1	103	140	Carbamidomethylation; Carbamidomethylation (DHKE X@N-term)	C3:Carbamidomethylation:1000.00;H11:Carbamidomethylation (DHKE X@N-term):14.02	Q91VB8	Q91VB8_MOUSE Alpha globin 1 OS=Mus musculus GN=Hba-a2 PE=1 SV=1	Hba-a2
1	106	Q91VB8	K.KE(sub V)ADALANAAGHLDDLPGALSALSDLHAHK.L	Y	54.63	3020.53	30	1.6	756.141	4	53.03		F44:9345	4	62	91	Mutation		Q91VB8	Q91VB8_MOUSE Alpha globin 1 OS=Mus musculus GN=Hba-a2 PE=1 SV=1	Hba-a2
1	106	Q91VB8	S.H(+314.19)C(+57.02)LLVTLASHHPADFTPAVH.A	N	54.63	2536.29	20	-0.7	846.438	3	31.95	1370000	F48:5643	3	104	123	Levuglandinyl-lysine anhydrolactam adduct; Carbamidomethylation	H1:Levuglandinyl-lysine anhydrolactam adduct:1000.00;C2:Carbamidomethylation:1000.00	Q91VB8	Q91VB8_MOUSE Alpha globin 1 OS=Mus musculus GN=Hba-a2 PE=1 SV=1	Hba-a2
1	106	Q91VB8	G.KN(sub I)GGHGAEYGAEALER.M	N	54.62	1657.78	16	-6.8	829.892	2	16.18		F43:2646	1	17	32	Mutation		Q91VB8	Q91VB8_MOUSE Alpha globin 1 OS=Mus musculus GN=Hba-a2 PE=1 SV=1	Hba-a2
1	106	Q91VB8	K.KVADALAN(+.98)AAGHLDDLPGALSALSDLH(+57.02)A.H	Y	54.61	2783.41	28	-8.1	696.854	4	46	92700	F38:8281	1	62	89	Deamidation (NQ); Carbamidomethylation (DHKE X@N-term)	N8:Deamidation (NQ):1000.00;H27:Carbamidomethylation (DHKE X@N-term):32.28	Q91VB8	Q91VB8_MOUSE Alpha globin 1 OS=Mus musculus GN=Hba-a2 PE=1 SV=1	Hba-a2
1	106	Q91VB8	H.FDVSHGSAQ(+.98)VK.G	N	54.56	1174.56	11	-6	588.285	2	23.28	261000	F36:3912	4	47	57	Deamidation (NQ)	Q9:Deamidation (NQ):1000.00	Q91VB8	Q91VB8_MOUSE Alpha globin 1 OS=Mus musculus GN=Hba-a2 PE=1 SV=1	Hba-a2
1	106	Q91VB8	R.MFASFPTTKTYFPHFDVSHGSAQVE(sub K).G	N	54.55	2830.31	25	1.4	944.444	3	28.85	713000	F29:5138	3	33	57	Mutation		Q91VB8	Q91VB8_MOUSE Alpha globin 1 OS=Mus musculus GN=Hba-a2 PE=1 SV=1	Hba-a2
1	106	Q91VB8	K.VADALANAAGHL.D	Y	54.55	1121.58	12	-1.9	561.798	2	22.66	281000000	F32:3870	11	63	74			Q91VB8	Q91VB8_MOUSE Alpha globin 1 OS=Mus musculus GN=Hba-a2 PE=1 SV=1	Hba-a2
1	106	Q91VB8	V.A(+149.03)DALANAAGHLDDLPGALSALSDLHAHK.L	Y	54.49	2912.42	28	-3.9	729.11	4	47.11	610000	F45:8166	1	64	91	Benzyl isothiocyanate	A1:Benzyl isothiocyanate:130.53	Q91VB8	Q91VB8_MOUSE Alpha globin 1 OS=Mus musculus GN=Hba-a2 PE=1 SV=1	Hba-a2
1	106	Q91VB8	T.K(+314.19)TYFPHFDVSHGSAQVK.G	N	54.48	2261.15	17	-7.6	566.291	4	20.05	5460000	F27:3411	1	41	57	Levuglandinyl-lysine anhydrolactam adduct	K1:Levuglandinyl-lysine anhydrolactam adduct:153.88	Q91VB8	Q91VB8_MOUSE Alpha globin 1 OS=Mus musculus GN=Hba-a2 PE=1 SV=1	Hba-a2
1	106	Q91VB8	L.LSHC(+57.02)LLVTLASHHPADFTPAVHAS(+365.13)LDKFLASVSTVLTSK.Y	N	54.46	4535.33	39	-5.6	756.891	6	47.18	1970000	F36:8366	4	102	140	Carbamidomethylation; Hex1HexNAc1	C4:Carbamidomethylation:1000.00;S24:Hex1HexNAc1:31.93	Q91VB8	Q91VB8_MOUSE Alpha globin 1 OS=Mus musculus GN=Hba-a2 PE=1 SV=1	Hba-a2
1	106	Q91VB8	K.T(-2.02)YFPHFDVSHGSAQVK.G	N	54.45	1816.85	16	-0.1	606.625	3	18.14	6890000	F39:2760	7	42	57	2-amino-3-oxo-butanoic_acid	T1:2-amino-3-oxo-butanoic_acid:0.00	Q91VB8	Q91VB8_MOUSE Alpha globin 1 OS=Mus musculus GN=Hba-a2 PE=1 SV=1	Hba-a2
1	106	Q91VB8	L.SHC(+57.02)LLVTLASHHPAN(sub D)FTPAVHASLDKFLASVSTVLTSK.Y	N	54.45	4056.13	38	-4.5	677.025	6	43.12		F32:7849	1	103	140	Carbamidomethylation; Mutation	C3:Carbamidomethylation:1000.00	Q91VB8	Q91VB8_MOUSE Alpha globin 1 OS=Mus musculus GN=Hba-a2 PE=1 SV=1	Hba-a2
1	106	Q91VB8	K.KVADALANAAGHLDDLPGALS(+136.03)ALSDLHAHKLR.V	Y	54.39	3395.77	32	7.9	680.167	5	35.14		F28:6341	1	62	93	O-Diethylphosphorylation	S21:O-Diethylphosphorylation:0.00	Q91VB8	Q91VB8_MOUSE Alpha globin 1 OS=Mus musculus GN=Hba-a2 PE=1 SV=1	Hba-a2
1	106	Q91VB8	K.V(+43.01)ADALANAAGHLDDLPGALSALSDLHAH.K	Y	54.37	2777.37	28	-0.3	926.798	3	52.02	14500	F42:9236	1	63	90	Carbamylation	V1:Carbamylation:1000.00	Q91VB8	Q91VB8_MOUSE Alpha globin 1 OS=Mus musculus GN=Hba-a2 PE=1 SV=1	Hba-a2
1	106	Q91VB8	K.TYFPHFDVSH(+15.99)G.S	N	54.36	1321.57	11	-5.7	661.79	2	27.26	6320000	F34:4671	1	42	52	Oxidation (HW)	H10:Oxidation (HW):82.34	Q91VB8	Q91VB8_MOUSE Alpha globin 1 OS=Mus musculus GN=Hba-a2 PE=1 SV=1	Hba-a2
1	106	Q91VB8	D.DLPGALSALSDLHAHQ(sub K)LR.V	N	54.35	1913.01	18	1.1	638.679	3	26.63	5650000	F26:4918	3	76	93	Mutation		Q91VB8	Q91VB8_MOUSE Alpha globin 1 OS=Mus musculus GN=Hba-a2 PE=1 SV=1	Hba-a2
1	106	Q91VB8	K.LLSHC(+57.02)LLVTLASHHPADFTPAVHASLDKFL(-.98).A	N	54.32	3308.75	30	6.9	828.2	4	36.9	1410000	F35:6607	2	101	130	Carbamidomethylation; Amidation	C5:Carbamidomethylation:1000.00;L30:Amidation:1000.00	Q91VB8	Q91VB8_MOUSE Alpha globin 1 OS=Mus musculus GN=Hba-a2 PE=1 SV=1	Hba-a2
1	106	Q91VB8	H.HPADFTPAVHASLDKFLASVSTVLTSK(+156.12)Y.R	N	54.32	3157.67	28	5.6	632.545	5	41.51	679000	F35:7464	1	114	141	4-hydroxynonenal (HNE)	K27:4-hydroxynonenal (HNE):129.85	Q91VB8	Q91VB8_MOUSE Alpha globin 1 OS=Mus musculus GN=Hba-a2 PE=1 SV=1	Hba-a2
1	106	Q91VB8	A.LANAAGHLDDLPGALSALSDLH(+15.99)AHK.L	Y	54.31	2522.29	25	-8.5	841.763	3	39.83	698000	F43:7055	1	67	91	Oxidation (HW)	H22:Oxidation (HW):22.85	Q91VB8	Q91VB8_MOUSE Alpha globin 1 OS=Mus musculus GN=Hba-a2 PE=1 SV=1	Hba-a2
1	106	Q91VB8	K.IGGHGAEYGAEALE(+356.19).R	N	54.31	1728.81	14	-1.1	865.413	2	18.95	201000	F33:3247	1	18	31	Biotin polyethyleneoxide amine	E14:Biotin polyethyleneoxide amine:78.06	Q91VB8	Q91VB8_MOUSE Alpha globin 1 OS=Mus musculus GN=Hba-a2 PE=1 SV=1	Hba-a2
1	106	Q91VB8	V.ADALANAAGH(+57.02)LD(+57.02)DLPGALSALSDLHAHK.L	Y	54.31	2877.44	28	-2.8	960.15	3	50.14	6250000	F40:8936	5	64	91	Carbamidomethylation (DHKE X@N-term)	H10:Carbamidomethylation (DHKE X@N-term):0.00;D12:Carbamidomethylation (DHKE X@N-term):0.00	Q91VB8	Q91VB8_MOUSE Alpha globin 1 OS=Mus musculus GN=Hba-a2 PE=1 SV=1	Hba-a2
1	106	Q91VB8	K.VADALANAAGHLDDLPGALSALS(+21.98).D	Y	54.3	2183.08	23	-4.3	1092.54	2	43	60900	F36:7611	1	63	85	Sodium adduct	S23:Sodium adduct:0.00	Q91VB8	Q91VB8_MOUSE Alpha globin 1 OS=Mus musculus GN=Hba-a2 PE=1 SV=1	Hba-a2
1	106	Q91VB8	K.V(+57.02)ADALANAAGHLDD(+57.02)LPGALSALSDLHAHK.L	Y	54.26	2976.51	29	-8.8	596.303	5	36.9		F42:6555	1	63	91	Carbamidomethylation (DHKE X@N-term)	V1:Carbamidomethylation (DHKE X@N-term):7.86;D14:Carbamidomethylation (DHKE X@N-term):0.00	Q91VB8	Q91VB8_MOUSE Alpha globin 1 OS=Mus musculus GN=Hba-a2 PE=1 SV=1	Hba-a2
1	106	Q91VB8	Y.GAEALERMFASFPTT(+79.97)KTYFPHFDVSHGSAQVK.G	N	54.24	3635.69	32	4.8	909.934	4	23.16	2450000	F41:4050	2	26	57	Phosphorylation (STY)	T15:Phosphorylation (STY):19.86	Q91VB8	Q91VB8_MOUSE Alpha globin 1 OS=Mus musculus GN=Hba-a2 PE=1 SV=1	Hba-a2
1	106	Q91VB8	L.SDLHAHK.L	N	54.23	806.404	7	-0.1	404.209	2	20.68	7970000	F47:3576	15	85	91			Q91VB8	Q91VB8_MOUSE Alpha globin 1 OS=Mus musculus GN=Hba-a2 PE=1 SV=1	Hba-a2
1	106	Q91VB8	K.K(+57.02)VADALANAAGHL.D	Y	54.21	1306.7	13	7	654.361	2	19.62		F35:3297	1	62	74	Carbamidomethylation (DHKE X@N-term)	K1:Carbamidomethylation (DHKE X@N-term):57.45	Q91VB8	Q91VB8_MOUSE Alpha globin 1 OS=Mus musculus GN=Hba-a2 PE=1 SV=1	Hba-a2
1	106	Q91VB8	K.LLSHC(+57.02)LM(sub L)VTLASHHPADFTPAVHASLDK.F	N	54.19	3067.54	28	-4.2	767.888	4	31.7		F25:5417	1	101	128	Carbamidomethylation; Mutation	C5:Carbamidomethylation:1000.00	Q91VB8	Q91VB8_MOUSE Alpha globin 1 OS=Mus musculus GN=Hba-a2 PE=1 SV=1	Hba-a2
1	106	Q91VB8	D.PVN(+.98)FKLLSHC(+57.02)LLVTLASHHPADFTPAVHASLDKFLASVSTVLTSK.Y	N	54.18	4869.59	45	-5.2	696.659	7	52.33		F36:9277	2	96	140	Deamidation (NQ); Carbamidomethylation	N3:Deamidation (NQ):1000.00;C10:Carbamidomethylation:1000.00	Q91VB8	Q91VB8_MOUSE Alpha globin 1 OS=Mus musculus GN=Hba-a2 PE=1 SV=1	Hba-a2
1	106	Q91VB8	K.KVADALAN(-17.03)AAGHLDDLPGALSALSDLHA.H	Y	54.17	2708.38	28	-3.9	903.796	3	45.55	142000	F45:7891	3	62	89	Ammonia-loss (N)	N8:Ammonia-loss (N):1000.00	Q91VB8	Q91VB8_MOUSE Alpha globin 1 OS=Mus musculus GN=Hba-a2 PE=1 SV=1	Hba-a2
1	106	Q91VB8	K.LLSHC(+57.02)LLVTLASHHPADFTPAVH(+57.02)AS(+79.97)LD(+57.02)KFLASVSTVLTSK.Y	N	54.17	4477.29	40	1.2	747.223	6	46.91	3150000	F32:8536	1	101	140	Carbamidomethylation; Carbamidomethylation (DHKE X@N-term); Phosphorylation (STY)	C5:Carbamidomethylation:1000.00;H23:Carbamidomethylation (DHKE X@N-term):0.00;S25:Phosphorylation (STY):1.95;D27:Carbamidomethylation (DHKE X@N-term):0.00	Q91VB8	Q91VB8_MOUSE Alpha globin 1 OS=Mus musculus GN=Hba-a2 PE=1 SV=1	Hba-a2
1	106	Q91VB8	K.TYFPHFDVSHGSAQVKGHGK(+136.03)K.V	N	54.16	2462.19	21	-2.1	493.444	5	19.53	331000	F46:3167	1	42	62	O-Diethylphosphorylation	K20:O-Diethylphosphorylation:0.00	Q91VB8	Q91VB8_MOUSE Alpha globin 1 OS=Mus musculus GN=Hba-a2 PE=1 SV=1	Hba-a2
1	106	Q91VB8	R.MFASFPTTK(+145.02)TYFPHFDVSHGSAQVK.G	N	54.15	2974.38	25	3.5	744.604	4	27.85		F31:4540	1	33	57	3-(carbamidomethylthio)propanoyl	K9:3-(carbamidomethylthio)propanoyl:70.08	Q91VB8	Q91VB8_MOUSE Alpha globin 1 OS=Mus musculus GN=Hba-a2 PE=1 SV=1	Hba-a2
1	106	Q91VB8	K.L(+42.01)LSH(+15.99)C(+57.02)LLVTLASHHPADFTPAVHASLDKFLASVSTVLTSK.Y	N	54.14	4341.28	40	7	724.56	6	48.68		F35:8775	2	101	140	Acetylation (N-term); Oxidation (HW); Carbamidomethylation	L1:Acetylation (N-term):1000.00;H4:Oxidation (HW):31.37;C5:Carbamidomethylation:1000.00	Q91VB8	Q91VB8_MOUSE Alpha globin 1 OS=Mus musculus GN=Hba-a2 PE=1 SV=1	Hba-a2
1	106	Q91VB8	K.TYFPHFD(+21.98)VSHGSAQVK.G	N	54.11	1840.85	16	-2.9	921.43	2	19.22		F36:3176	3	42	57	Sodium adduct	D7:Sodium adduct:46.62	Q91VB8	Q91VB8_MOUSE Alpha globin 1 OS=Mus musculus GN=Hba-a2 PE=1 SV=1	Hba-a2
1	106	Q91VB8	K.V(+43.01)AD(+57.02)ALANAAGHLDDLPGALSALSDLHAHK.L	Y	54.1	2962.49	29	-1.7	988.502	3	49.25	43600	F42:8757	2	63	91	Carbamylation; Carbamidomethylation (DHKE X@N-term)	V1:Carbamylation:61.18;D3:Carbamidomethylation (DHKE X@N-term):29.57	Q91VB8	Q91VB8_MOUSE Alpha globin 1 OS=Mus musculus GN=Hba-a2 PE=1 SV=1	Hba-a2
1	106	Q91VB8	K.TYFPHFDE(sub V)SHGSAQVK.G	N	54.02	1848.84	16	-6.1	925.423	2	24.5	3200000	F36:4153	2	42	57	Mutation		Q91VB8	Q91VB8_MOUSE Alpha globin 1 OS=Mus musculus GN=Hba-a2 PE=1 SV=1	Hba-a2
1	106	Q91VB8	A.GHLDDLPGALSALSDLHAHKQ(sub L).R	N	54.02	2194.11	21	6.8	439.833	5	24.62	590000	F45:4029	1	72	92	Mutation		Q91VB8	Q91VB8_MOUSE Alpha globin 1 OS=Mus musculus GN=Hba-a2 PE=1 SV=1	Hba-a2
1	106	Q91VB8	P.GALSALSDLHAHKLR.V	N	54.01	1587.88	15	6.8	794.955	2	32.62	6660000	F27:5903	3	79	93			Q91VB8	Q91VB8_MOUSE Alpha globin 1 OS=Mus musculus GN=Hba-a2 PE=1 SV=1	Hba-a2
1	106	Q91VB8	K.TYFPHFDVSHGSAQVE(sub K).G	N	54	1819.82	16	6.5	910.921	2	20.42	1370000000	F36:3388	41	42	57	Mutation		Q91VB8	Q91VB8_MOUSE Alpha globin 1 OS=Mus musculus GN=Hba-a2 PE=1 SV=1	Hba-a2
1	106	Q91VB8	K.T(+27.99)YFPHFDVSHGS.A	N	53.99	1420.6	12	-5.2	711.306	2	31.14	630000	F36:5428	2	42	53	Formylation	T1:Formylation:1000.00	Q91VB8	Q91VB8_MOUSE Alpha globin 1 OS=Mus musculus GN=Hba-a2 PE=1 SV=1	Hba-a2
1	106	Q91VB8	K.VAD(+14.02)ALAN(+203.08)AAGHLDDLPGALSALSDLHAHK.L	Y	53.99	3079.56	29	-1.3	770.896	4	39.68		F39:6869	1	63	91	Methyl ester; HexNAcylation (N)	D3:Methyl ester:6.77;N7:HexNAcylation (N):1000.00	Q91VB8	Q91VB8_MOUSE Alpha globin 1 OS=Mus musculus GN=Hba-a2 PE=1 SV=1	Hba-a2
1	106	Q91VB8	R.VDPVNFKLLSHC(+57.02)LLVTLASHHPADFTPAVHASLDQ(sub K)FLASVSTVLTSK.Y	N	53.98	5082.66	47	-5.8	727.098	7	51	50500000	F34:9026	2	94	140	Carbamidomethylation; Mutation	C12:Carbamidomethylation:1000.00	Q91VB8	Q91VB8_MOUSE Alpha globin 1 OS=Mus musculus GN=Hba-a2 PE=1 SV=1	Hba-a2
1	106	Q91VB8	L.PGALSALSDLHAHK(+58.01).L	N	53.94	1473.76	14	-4.6	737.883	2	39.13	777000	F40:6957	2	78	91	Carboxymethyl (KW X@N-term)	K14:Carboxymethyl (KW X@N-term):193.28	Q91VB8	Q91VB8_MOUSE Alpha globin 1 OS=Mus musculus GN=Hba-a2 PE=1 SV=1	Hba-a2
1	106	Q91VB8	K.IGGHGAE(+356.19)YGAEALER.M	N	53.89	1884.92	15	2.4	943.467	2	15.81	190000	F29:2591	2	18	32	Biotin polyethyleneoxide amine	E7:Biotin polyethyleneoxide amine:41.53	Q91VB8	Q91VB8_MOUSE Alpha globin 1 OS=Mus musculus GN=Hba-a2 PE=1 SV=1	Hba-a2
1	106	Q91VB8	M(+43.01)VLSGEDKSNIK.A	N	53.88	1362.68	12	-7	682.343	2	22.1	6290000	F25:3393	1	1	12	Carbamylation	M1:Carbamylation:50.34	Q91VB8	Q91VB8_MOUSE Alpha globin 1 OS=Mus musculus GN=Hba-a2 PE=1 SV=1	Hba-a2
1	106	Q91VB8	K.LLSHC(+57.02)LLVTLASHHPAD(+57.02)FTPAVHA.S	N	53.86	2663.36	24	-9.4	666.842	4	29.3	1370000	F29:5226	1	101	124	Carbamidomethylation; Carbamidomethylation (DHKE X@N-term)	C5:Carbamidomethylation:1000.00;D17:Carbamidomethylation (DHKE X@N-term):0.00	Q91VB8	Q91VB8_MOUSE Alpha globin 1 OS=Mus musculus GN=Hba-a2 PE=1 SV=1	Hba-a2
1	106	Q91VB8	K.VADALANAAGHLDDLPGALSALC(sub S)DLHAH.K	Y	53.86	2750.34	28	-5.5	917.784	3	43.94	3430000	F40:7838	1	63	90	Mutation		Q91VB8	Q91VB8_MOUSE Alpha globin 1 OS=Mus musculus GN=Hba-a2 PE=1 SV=1	Hba-a2
1	106	Q91VB8	T.Y(+15.99)FPHFDVSHGSAQVK.G	N	53.82	1733.82	15	-5.5	867.911	2	18.15	1110000	F40:2943	1	43	57	Hydroxylation	Y1:Hydroxylation:6.59	Q91VB8	Q91VB8_MOUSE Alpha globin 1 OS=Mus musculus GN=Hba-a2 PE=1 SV=1	Hba-a2
1	106	Q91VB8	K.KVADALANAAGHLDDLPGALSALSDLHAHKS(sub L)RVDPVNFK.L	Y	53.81	4033.11	39	-5.5	673.189	6	36.47		F48:6506	1	62	100	Mutation		Q91VB8	Q91VB8_MOUSE Alpha globin 1 OS=Mus musculus GN=Hba-a2 PE=1 SV=1	Hba-a2
1	106	Q91VB8	A.DALAN(+.98)AAGHLDDLPGALSALSDLHAH.K	Y	53.8	2565.25	26	7.9	856.096	3	42.22	750000	F35:7594	1	65	90	Deamidation (NQ)	N5:Deamidation (NQ):1000.00	Q91VB8	Q91VB8_MOUSE Alpha globin 1 OS=Mus musculus GN=Hba-a2 PE=1 SV=1	Hba-a2
1	106	Q91VB8	K.VADALANAAGHLDDLPGALSALSDLHAH(+14.02)KLR.V	Y	53.79	3145.66	31	-9.3	630.134	5	40.09	970000	F46:7005	1	63	93	Methylation	H28:Methylation:0.00	Q91VB8	Q91VB8_MOUSE Alpha globin 1 OS=Mus musculus GN=Hba-a2 PE=1 SV=1	Hba-a2
1	106	Q91VB8	K.IGGHGAEYGAEE(sub A)LER.M	N	53.78	1586.73	15	0.8	529.918	3	17.24	689000	F28:2824	1	18	32	Mutation		Q91VB8	Q91VB8_MOUSE Alpha globin 1 OS=Mus musculus GN=Hba-a2 PE=1 SV=1	Hba-a2
1	106	Q91VB8	F.LASVSTVLTSK.Y	N	53.77	1104.64	11	0	553.327	2	18.98	3570000	F48:3212	1	130	140			Q91VB8	Q91VB8_MOUSE Alpha globin 1 OS=Mus musculus GN=Hba-a2 PE=1 SV=1	Hba-a2
1	106	Q91VB8	K.LLSHC(+57.02)LLVTLASHHPADFTPAVHASLDKFLASVSTVLT(+95.94)SK.Y	N	53.77	4379.22	40	-2.7	730.875	6	47.06	476000	F34:8321	1	101	140	Carbamidomethylation; Thiophosphorylation	C5:Carbamidomethylation:1000.00;T38:Thiophosphorylation:29.57	Q91VB8	Q91VB8_MOUSE Alpha globin 1 OS=Mus musculus GN=Hba-a2 PE=1 SV=1	Hba-a2
1	106	Q91VB8	K.TYFPHFDVS(-.98).H	N	53.76	1110.51	9	-2.4	556.263	2	27.06	13200000	F44:4689	2	42	50	Amidation	S9:Amidation:1000.00	Q91VB8	Q91VB8_MOUSE Alpha globin 1 OS=Mus musculus GN=Hba-a2 PE=1 SV=1	Hba-a2
1	106	Q91VB8	K.LLSHC(+57.02)LLVTLASHHPADFT(-18.01)P.A	N	53.76	2210.13	20	7.5	553.544	4	30.91	1450000	F35:5471	1	101	120	Carbamidomethylation; Dehydration	C5:Carbamidomethylation:1000.00;T19:Dehydration:9.40	Q91VB8	Q91VB8_MOUSE Alpha globin 1 OS=Mus musculus GN=Hba-a2 PE=1 SV=1	Hba-a2
1	106	Q91VB8	T.YFPHFDVSHGSAQVKGHGK.K	N	53.76	2097.02	19	-1	525.261	4	14.37		F48:2358	1	43	61			Q91VB8	Q91VB8_MOUSE Alpha globin 1 OS=Mus musculus GN=Hba-a2 PE=1 SV=1	Hba-a2
1	106	Q91VB8	R.VDPVNFK.L	N	53.76	817.433	7	1.2	409.724	2	15.43	2120000	F28:2498	3	94	100			Q91VB8	Q91VB8_MOUSE Alpha globin 1 OS=Mus musculus GN=Hba-a2 PE=1 SV=1	Hba-a2
1	106	Q91VB8	A.S(+162.05)FPTTKTYFPHFDVSHGSAQVK.G	N	53.74	2642.27	22	-0.5	881.762	3	22.13	564000	F47:3847	1	36	57	Hexose (NSY)	S1:Hexose (NSY):20.76	Q91VB8	Q91VB8_MOUSE Alpha globin 1 OS=Mus musculus GN=Hba-a2 PE=1 SV=1	Hba-a2
1	106	Q91VB8	N.AAGHLDDQ(sub L)PGALSALSDLHAHK.L	N	53.73	2223.1	22	-0.5	556.783	4	32.74		F40:5740	1	70	91	Mutation		Q91VB8	Q91VB8_MOUSE Alpha globin 1 OS=Mus musculus GN=Hba-a2 PE=1 SV=1	Hba-a2
1	106	Q91VB8	A.SHHPADFTPAVHASLDK(-.98).F	N	53.71	1827.9	17	-0.8	457.982	4	12.99		F38:2152	1	112	128	Amidation	K17:Amidation:1000.00	Q91VB8	Q91VB8_MOUSE Alpha globin 1 OS=Mus musculus GN=Hba-a2 PE=1 SV=1	Hba-a2
1	106	Q91VB8	K.KVADALANAAGHLDDLPGALSAL(+37.95).S	Y	53.69	2240.11	23	-3.4	561.033	4	40.9	319000	F40:7289	1	62	84	Replacement of 2 protons by calcium	L23:Replacement of 2 protons by calcium:19.61	Q91VB8	Q91VB8_MOUSE Alpha globin 1 OS=Mus musculus GN=Hba-a2 PE=1 SV=1	Hba-a2
1	106	Q91VB8	K.VADALANAAGHLDDLPE(sub G)ALSALSDLHAHK.L	Y	53.68	2934.48	29	0.1	587.904	5	38.2	631000	F45:6573	2	63	91	Mutation		Q91VB8	Q91VB8_MOUSE Alpha globin 1 OS=Mus musculus GN=Hba-a2 PE=1 SV=1	Hba-a2
1	106	Q91VB8	F.P(+58.01)HFDVSHGSAQVK.G	N	53.64	1465.69	13	-4.8	489.57	3	23.93	452000	F34:4030	1	45	57	Carboxymethyl (KW X@N-term)	P1:Carboxymethyl (KW X@N-term):173.80	Q91VB8	Q91VB8_MOUSE Alpha globin 1 OS=Mus musculus GN=Hba-a2 PE=1 SV=1	Hba-a2
1	106	Q91VB8	L.PGALSALSDLH.A	N	53.62	1079.56	11	-1.8	540.787	2	25.16	473000	F32:4369	3	78	88			Q91VB8	Q91VB8_MOUSE Alpha globin 1 OS=Mus musculus GN=Hba-a2 PE=1 SV=1	Hba-a2
1	106	Q91VB8	K.KVADALANAAGHLDDW(sub L)PGALSALSDLHAHK.L	Y	53.61	3063.55	30	-9.6	766.888	4	42.67	400000	F37:7640	1	62	91	Mutation		Q91VB8	Q91VB8_MOUSE Alpha globin 1 OS=Mus musculus GN=Hba-a2 PE=1 SV=1	Hba-a2
1	106	Q91VB8	K.LRVDPVNFK(+27.99).L	N	53.6	1114.61	9	-2.4	558.313	2	24.57	864000	F44:4239	1	92	100	Formylation	K9:Formylation:99.23	Q91VB8	Q91VB8_MOUSE Alpha globin 1 OS=Mus musculus GN=Hba-a2 PE=1 SV=1	Hba-a2
1	106	Q91VB8	K.V(+42.01)ADALANAAGHLD(+57.02)D(+57.02)LPGALSALSDLHAHK.L	Y	53.58	3018.52	29	-0.7	755.636	4	39.47	3200000	F44:6959	5	63	91	Acetylation (N-term); Carbamidomethylation (DHKE X@N-term)	V1:Acetylation (N-term):1000.00;D13:Carbamidomethylation (DHKE X@N-term):0.00;D14:Carbamidomethylation (DHKE X@N-term):0.00	Q91VB8	Q91VB8_MOUSE Alpha globin 1 OS=Mus musculus GN=Hba-a2 PE=1 SV=1	Hba-a2
1	106	Q91VB8	D.FTPAVHASLDKFLASVSTVLTSKYR	N	53.57	2737.48	25	-3.6	685.375	4	41.75		F39:7248	3	118	142			Q91VB8	Q91VB8_MOUSE Alpha globin 1 OS=Mus musculus GN=Hba-a2 PE=1 SV=1	Hba-a2
1	106	Q91VB8	D.ALANAAGHLDDLPGALSALSDLHA.H	Y	53.55	2312.18	24	-5.6	1157.09	2	40.06	710000	F38:7219	1	66	89			Q91VB8	Q91VB8_MOUSE Alpha globin 1 OS=Mus musculus GN=Hba-a2 PE=1 SV=1	Hba-a2
1	106	Q91VB8	K.KVADALAN(+.98)AAGHLD(+57.02)D(+57.02)LPGALSALSDLHAHK.L	Y	53.55	3105.58	30	0.8	777.404	4	38.4		F44:6765	1	62	91	Deamidation (NQ); Carbamidomethylation (DHKE X@N-term)	N8:Deamidation (NQ):1000.00;D14:Carbamidomethylation (DHKE X@N-term):22.85;D15:Carbamidomethylation (DHKE X@N-term):19.05	Q91VB8	Q91VB8_MOUSE Alpha globin 1 OS=Mus musculus GN=Hba-a2 PE=1 SV=1	Hba-a2
1	106	Q91VB8	A.S(+95.94)LDKFLASVSTVLTSK.Y	N	53.55	1790.89	16	6.3	896.457	2	53.5	934000	F36:9485	4	125	140	Thiophosphorylation	S1:Thiophosphorylation:96.04	Q91VB8	Q91VB8_MOUSE Alpha globin 1 OS=Mus musculus GN=Hba-a2 PE=1 SV=1	Hba-a2
1	106	Q91VB8	L.SHC(+57.02)LLVTLASHHPA.D	N	53.52	1541.78	14	-5.9	514.93	3	16.9	1150000	F45:2552	1	103	116	Carbamidomethylation	C3:Carbamidomethylation:1000.00	Q91VB8	Q91VB8_MOUSE Alpha globin 1 OS=Mus musculus GN=Hba-a2 PE=1 SV=1	Hba-a2
1	106	Q91VB8	A.NAAGHLDDLPGALSALSDLHAH.K	Y	53.51	2194.08	22	8.2	549.531	4	32.53	1380000	F34:5619	3	69	90			Q91VB8	Q91VB8_MOUSE Alpha globin 1 OS=Mus musculus GN=Hba-a2 PE=1 SV=1	Hba-a2
1	106	Q91VB8	K.KVADALANAAGHLDDLPGALSAL(-.98).S	Y	53.49	2201.18	23	-7.6	1101.59	2	40.77	3280000	F25:7307	3	62	84	Amidation	L23:Amidation:1000.00	Q91VB8	Q91VB8_MOUSE Alpha globin 1 OS=Mus musculus GN=Hba-a2 PE=1 SV=1	Hba-a2
1	106	Q91VB8	K.VADALANAAGHLDDLPGALSALSDLHAHK(+14.02)(+43.99).L	Y	53.47	2920.47	29	4.3	974.501	3	38.8	1370000	F46:6758	2	63	91	Methyl ester; Carboxylation (DKW)	K29:Methyl ester:39.44;K29:Carboxylation (DKW):39.44	Q91VB8	Q91VB8_MOUSE Alpha globin 1 OS=Mus musculus GN=Hba-a2 PE=1 SV=1	Hba-a2
1	106	Q91VB8	K.KVADALANAAGHLDDLPW(sub G)ALSALSDLHAHK.L	Y	53.46	3119.62	30	-3.7	520.941	6	36.4	487000	F39:6250	1	62	91	Mutation		Q91VB8	Q91VB8_MOUSE Alpha globin 1 OS=Mus musculus GN=Hba-a2 PE=1 SV=1	Hba-a2
1	106	Q91VB8	K.TY(+15.01)FPHFDVSHGSAQVK.G	N	53.45	1833.88	16	3	612.302	3	18.54		F26:3226	5	42	57	Tyrosine oxidation to 2-aminotyrosine	Y2:Tyrosine oxidation to 2-aminotyrosine:1000.00	Q91VB8	Q91VB8_MOUSE Alpha globin 1 OS=Mus musculus GN=Hba-a2 PE=1 SV=1	Hba-a2
1	106	Q91VB8	D.LPGALSALSDLHA.H	N	53.45	1263.68	13	-3.4	632.846	2	34.26	5440000	F40:6028	3	77	89			Q91VB8	Q91VB8_MOUSE Alpha globin 1 OS=Mus musculus GN=Hba-a2 PE=1 SV=1	Hba-a2
1	106	Q91VB8	K.KVADALANAAGHLDDLPGALSALSD(+14.02)LHAHK.L	Y	53.43	3004.57	30	-9.3	1002.52	3	41.08	375000	F47:7420	6	62	91	Methyl ester	D25:Methyl ester:84.43	Q91VB8	Q91VB8_MOUSE Alpha globin 1 OS=Mus musculus GN=Hba-a2 PE=1 SV=1	Hba-a2
1	106	Q91VB8	L.VTLASHHT(sub P)ADFTPAVHASLDKFLASVSTVLTSK.Y	N	53.39	3450.81	33	-2.8	691.168	5	47.77	1410000	F35:8612	2	108	140	Mutation		Q91VB8	Q91VB8_MOUSE Alpha globin 1 OS=Mus musculus GN=Hba-a2 PE=1 SV=1	Hba-a2
1	106	Q91VB8	K.TYFPHFDVSHGSAQVK(+156.12).G	N	53.39	1974.98	16	-6.7	396.001	5	17.03	1760000	F48:2843	1	42	57	4-hydroxynonenal (HNE)	K16:4-hydroxynonenal (HNE):72.73	Q91VB8	Q91VB8_MOUSE Alpha globin 1 OS=Mus musculus GN=Hba-a2 PE=1 SV=1	Hba-a2
1	106	Q91VB8	K.AAW(+13.98)GKIGGHGAEYGAEALER.M	N	53.38	2055.98	20	-3.6	686.33	3	19.38	94700	F31:2884	2	13	32	Tryptophan oxidation to oxolactone	W3:Tryptophan oxidation to oxolactone:1000.00	Q91VB8	Q91VB8_MOUSE Alpha globin 1 OS=Mus musculus GN=Hba-a2 PE=1 SV=1	Hba-a2
1	106	Q91VB8	K.LLSHC(+57.02)LLVTLASHHPADFTPAVHASH(sub L)DKFLASVSTVLTSK.Y	N	53.34	4307.25	40	0.8	862.458	5	38.08		F32:6911	1	101	140	Carbamidomethylation; Mutation	C5:Carbamidomethylation:1000.00	Q91VB8	Q91VB8_MOUSE Alpha globin 1 OS=Mus musculus GN=Hba-a2 PE=1 SV=1	Hba-a2
1	106	Q91VB8	R.VDPVNFQ(sub K)LLSHC(+57.02)LLVTLASHHPADFTPAVHASLDKFLASVSTVLTSKYR	N	53.33	5401.83	49	-9.5	901.303	6	50.77	5250000	F36:9002	2	94	142	Carbamidomethylation; Mutation	C12:Carbamidomethylation:1000.00	Q91VB8	Q91VB8_MOUSE Alpha globin 1 OS=Mus musculus GN=Hba-a2 PE=1 SV=1	Hba-a2
1	106	Q91VB8	K.TYFPHFDVSHGS(-18.01)AQVKGHGK.K	N	53.33	2180.06	20	0.1	546.021	4	17.13	857000	F26:2926	2	42	61	Dehydration	S12:Dehydration:28.36	Q91VB8	Q91VB8_MOUSE Alpha globin 1 OS=Mus musculus GN=Hba-a2 PE=1 SV=1	Hba-a2
1	106	Q91VB8	F.T(+95.94)PAVHASLDKFLASVSTVLTSK.Y	N	53.32	2367.19	22	8.4	790.077	3	52.69	642000	F34:9330	3	119	140	Thiophosphorylation	T1:Thiophosphorylation:41.94	Q91VB8	Q91VB8_MOUSE Alpha globin 1 OS=Mus musculus GN=Hba-a2 PE=1 SV=1	Hba-a2
1	106	Q91VB8	K.KVADALAN(+.98)AAGHLDDLPGALSALSD.L	Y	53.27	2405.21	25	-3.9	802.74	3	38.7	2040000	F31:6623	9	62	86	Deamidation (NQ)	N8:Deamidation (NQ):1000.00	Q91VB8	Q91VB8_MOUSE Alpha globin 1 OS=Mus musculus GN=Hba-a2 PE=1 SV=1	Hba-a2
1	106	Q91VB8	K.TYFPHFDVSH(+57.02)GSAQVK.G	N	53.21	1875.89	16	0.9	626.305	3	19.33	1760000	F28:3231	3	42	57	Carbamidomethylation (DHKE X@N-term)	H10:Carbamidomethylation (DHKE X@N-term):0.00	Q91VB8	Q91VB8_MOUSE Alpha globin 1 OS=Mus musculus GN=Hba-a2 PE=1 SV=1	Hba-a2
1	106	Q91VB8	K.TYFPHFDVSHGS(+58.03)AQVK.G	N	53.2	1876.9	16	6.4	626.644	3	20.97	1260000	F28:3538	1	42	57	2 3-dihydro-2 2-dimethyl-7-benzofuranol N-methyl carbamate	S12:2 3-dihydro-2 2-dimethyl-7-benzofuranol N-methyl carbamate:28.36	Q91VB8	Q91VB8_MOUSE Alpha globin 1 OS=Mus musculus GN=Hba-a2 PE=1 SV=1	Hba-a2
1	106	Q91VB8	F.PTTKTY(+15.01)FPHFDVSHGSAQVK.G	N	53.2	2261.12	20	0.8	566.288	4	20.31	4520000	F26:3593	1	38	57	Tyrosine oxidation to 2-aminotyrosine	Y6:Tyrosine oxidation to 2-aminotyrosine:1000.00	Q91VB8	Q91VB8_MOUSE Alpha globin 1 OS=Mus musculus GN=Hba-a2 PE=1 SV=1	Hba-a2
1	106	Q91VB8	R.M(+15.99)FASFPT(-18.01)TK.T	N	53.2	1026.48	9	-7.8	514.245	2	20.83	5610000	F45:3306	1	33	41	Oxidation (M); Dehydration	M1:Oxidation (M):1000.00;T7:Dehydration:9.34	Q91VB8	Q91VB8_MOUSE Alpha globin 1 OS=Mus musculus GN=Hba-a2 PE=1 SV=1	Hba-a2
1	106	Q91VB8	K.V(+42.01)AD(+43.99)ALANAAGHLDDLPGALSALSDLHAHK.L	Y	53.19	2948.46	29	-6.2	738.118	4	49.74	128000	F47:8957	2	63	91	Acetylation (N-term); Carboxylation (DKW)	V1:Acetylation (N-term):1000.00;D3:Carboxylation (DKW):17.73	Q91VB8	Q91VB8_MOUSE Alpha globin 1 OS=Mus musculus GN=Hba-a2 PE=1 SV=1	Hba-a2
1	106	Q91VB8	K.VADALANAAGHLDDLPGALSALSD.L	Y	53.19	2276.13	24	7.2	1139.08	2	40.46	277000	F35:7267	23	63	86			Q91VB8	Q91VB8_MOUSE Alpha globin 1 OS=Mus musculus GN=Hba-a2 PE=1 SV=1	Hba-a2
1	106	Q91VB8	K.VADALANAAGHLDD(+21.98)LPGALSALSDLHAHK.L	Y	53.11	2884.44	29	-9.8	962.479	3	35.5	356000	F44:6250	2	63	91	Sodium adduct	D14:Sodium adduct:0.00	Q91VB8	Q91VB8_MOUSE Alpha globin 1 OS=Mus musculus GN=Hba-a2 PE=1 SV=1	Hba-a2
1	106	Q91VB8	K.VADALAN(+.98)AAGHLD.D	Y	53.05	1237.59	13	-7.2	619.8	2	24.18	86100000	F45:3944	3	63	75	Deamidation (NQ)	N7:Deamidation (NQ):1000.00	Q91VB8	Q91VB8_MOUSE Alpha globin 1 OS=Mus musculus GN=Hba-a2 PE=1 SV=1	Hba-a2
1	106	Q91VB8	K.IGGHGAEYGAEALERMFASFPTTK(+59.05)T.Y	N	53.05	2699.31	25	9.4	675.842	4	26.48	687000	F34:4524	2	18	42	5-hydroxy-N6 N6 N6-trimethyl	K24:5-hydroxy-N6 N6 N6-trimethyl:1000.00	Q91VB8	Q91VB8_MOUSE Alpha globin 1 OS=Mus musculus GN=Hba-a2 PE=1 SV=1	Hba-a2
1	106	Q91VB8	K.IGGHGAE(+53.92)YGAEALER.M	N	53.04	1582.65	15	1.1	528.557	3	14.96		F46:2351	2	18	32	Replacement of 2 protons by iron	E7:Replacement of 2 protons by iron:77.13	Q91VB8	Q91VB8_MOUSE Alpha globin 1 OS=Mus musculus GN=Hba-a2 PE=1 SV=1	Hba-a2
1	106	Q91VB8	K.LLSHC(+57.02)LLVTLASQ(sub H)HPADFTPAVHASLDK.F	N	53.03	3040.58	28	1.3	507.771	6	26.94	453000	F30:4716	1	101	128	Carbamidomethylation; Mutation	C5:Carbamidomethylation:1000.00	Q91VB8	Q91VB8_MOUSE Alpha globin 1 OS=Mus musculus GN=Hba-a2 PE=1 SV=1	Hba-a2
1	106	Q91VB8	K.LLSHC(+57.02)LLVTLASHHPADFT(+59.02)PAVHASLDKFLASVSTVLTSK.Y	N	52.98	4342.3	40	-3.6	724.721	6	47.94		F35:8642	1	101	140	Carbamidomethylation; Aminoethylcysteine	C5:Carbamidomethylation:1000.00;T19:Aminoethylcysteine:2.32	Q91VB8	Q91VB8_MOUSE Alpha globin 1 OS=Mus musculus GN=Hba-a2 PE=1 SV=1	Hba-a2
1	106	Q91VB8	K.VADALANAAGHLDDLPGALSALSDLHAHKH(sub L)RVD.P	Y	52.92	3369.72	33	-8.1	562.622	6	28.48		F26:5302	1	63	95	Mutation		Q91VB8	Q91VB8_MOUSE Alpha globin 1 OS=Mus musculus GN=Hba-a2 PE=1 SV=1	Hba-a2
1	106	Q91VB8	K.LLSHC(+57.02)LLVTLASHHPADFTPAVHASLDKFLASVSTVLTS(-18.01)K.Y	N	52.89	4265.27	40	-8.8	854.053	5	44.87	1150000	F36:7950	1	101	140	Carbamidomethylation; Dehydration	C5:Carbamidomethylation:1000.00;S39:Dehydration:5.93	Q91VB8	Q91VB8_MOUSE Alpha globin 1 OS=Mus musculus GN=Hba-a2 PE=1 SV=1	Hba-a2
1	106	Q91VB8	P.GALSALSDLHAHK(+27.99)LR.V	N	52.88	1615.88	15	-5.5	808.943	2	38.31	138000	F47:6911	1	79	93	Formylation	K13:Formylation:151.17	Q91VB8	Q91VB8_MOUSE Alpha globin 1 OS=Mus musculus GN=Hba-a2 PE=1 SV=1	Hba-a2
1	106	Q91VB8	A.AGHLD(+37.95)DLPGALSALSDLHAHK.L	N	52.88	2175.04	21	4.1	544.769	4	38.58	74900	F36:6810	1	71	91	Replacement of 2 protons by calcium	D5:Replacement of 2 protons by calcium:12.28	Q91VB8	Q91VB8_MOUSE Alpha globin 1 OS=Mus musculus GN=Hba-a2 PE=1 SV=1	Hba-a2
1	106	Q91VB8	F.PTTK(+57.02)TYFPHFDVSHGSAQVK.G	N	52.87	2303.13	20	-1.1	576.79	4	22.1		F47:3842	1	38	57	Carbamidomethylation (DHKE X@N-term)	K4:Carbamidomethylation (DHKE X@N-term):0.00	Q91VB8	Q91VB8_MOUSE Alpha globin 1 OS=Mus musculus GN=Hba-a2 PE=1 SV=1	Hba-a2
1	106	Q91VB8	L.SHC(+57.02)LLVTLASHHPADFTPAVHASLDE(sub K)FLASVSTVLTSK.Y	N	52.83	4058.06	38	1.1	812.62	5	45.41		F34:8020	3	103	140	Carbamidomethylation; Mutation	C3:Carbamidomethylation:1000.00	Q91VB8	Q91VB8_MOUSE Alpha globin 1 OS=Mus musculus GN=Hba-a2 PE=1 SV=1	Hba-a2
1	106	Q91VB8	K.KVADALANAAGHLDDLPGALSALS(+79.97)D(+57.02)LHAHK(+42.01).L	Y	52.82	3169.56	30	3.8	634.921	5	39.41		F42:7018	1	62	91	Phosphorylation (STY); Carbamidomethylation (DHKE X@N-term); Acetylation (K)	S24:Phosphorylation (STY):47.09;D25:Carbamidomethylation (DHKE X@N-term):0.00;K30:Acetylation (K):86.33	Q91VB8	Q91VB8_MOUSE Alpha globin 1 OS=Mus musculus GN=Hba-a2 PE=1 SV=1	Hba-a2
1	106	Q91VB8	K.VADALANAAR(sub G)HLDDLPGALSALSDLHAHK.L	Y	52.81	2961.54	29	-4.5	593.313	5	37.41	569000	F37:6685	6	63	91	Mutation		Q91VB8	Q91VB8_MOUSE Alpha globin 1 OS=Mus musculus GN=Hba-a2 PE=1 SV=1	Hba-a2
1	106	Q91VB8	K.I(+42.01)GGH(+15.99)GAEYGAEALER.M	N	52.8	1586.73	15	-4.4	794.37	2	24.6	297000	F44:4245	1	18	32	Acetylation (Protein N-term); Oxidation (HW)	I1:Acetylation (Protein N-term):1000.00;H4:Oxidation (HW):1000.00	Q91VB8	Q91VB8_MOUSE Alpha globin 1 OS=Mus musculus GN=Hba-a2 PE=1 SV=1	Hba-a2
1	106	Q91VB8	D.ALANAAGHLDDLPGAP(sub L)SALSDLHAHK.L	Y	52.79	2561.3	26	-4.6	641.329	4	30.68		F43:5330	1	66	91	Mutation		Q91VB8	Q91VB8_MOUSE Alpha globin 1 OS=Mus musculus GN=Hba-a2 PE=1 SV=1	Hba-a2
1	106	Q91VB8	K.V(+42.01)AD(+57.02)ALANAAGHLDD(+14.02)LPGALSALSDLHAHK.L	Y	52.76	2975.51	29	-6.1	596.106	5	39.64		F45:6841	1	63	91	Acetylation (N-term); Carbamidomethylation (DHKE X@N-term); Methyl ester	V1:Acetylation (N-term):1000.00;D3:Carbamidomethylation (DHKE X@N-term):5.09;D14:Methyl ester:0.00	Q91VB8	Q91VB8_MOUSE Alpha globin 1 OS=Mus musculus GN=Hba-a2 PE=1 SV=1	Hba-a2
1	106	Q91VB8	K.VADALANAAGH(+57.02)LDD.L	Y	52.74	1408.66	14	-8	705.331	2	22.47	916000	F45:3617	1	63	76	Carbamidomethylation (DHKE X@N-term)	H11:Carbamidomethylation (DHKE X@N-term):0.00	Q91VB8	Q91VB8_MOUSE Alpha globin 1 OS=Mus musculus GN=Hba-a2 PE=1 SV=1	Hba-a2
1	106	Q91VB8	L.LSHC(+57.02)LLVTLASHHPADFTPAVHASLDK(+172.05)FLASVSTVLTSK.Y	N	52.67	4342.25	39	-0.7	724.715	6	46.01		F36:8158	2	102	140	Carbamidomethylation; Menadione hydroquinone derivative	C4:Carbamidomethylation:1000.00;K27:Menadione hydroquinone derivative:83.24	Q91VB8	Q91VB8_MOUSE Alpha globin 1 OS=Mus musculus GN=Hba-a2 PE=1 SV=1	Hba-a2
1	106	Q91VB8	K.VADALAN(-17.03)AAGHLDDLPGALSALSDLHAH.K	Y	52.66	2717.34	28	-1.4	906.786	3	38.22	511000	F40:6783	19	63	90	Ammonia-loss (N)	N7:Ammonia-loss (N):1000.00	Q91VB8	Q91VB8_MOUSE Alpha globin 1 OS=Mus musculus GN=Hba-a2 PE=1 SV=1	Hba-a2
1	106	Q91VB8	M.V(+27.99)LSGEDKSNIK.A	N	52.65	1216.63	11	-1.3	609.321	2	17.86	1930000	F26:3078	1	2	12	Formylation (Protein N-term)	V1:Formylation (Protein N-term):1000.00	Q91VB8	Q91VB8_MOUSE Alpha globin 1 OS=Mus musculus GN=Hba-a2 PE=1 SV=1	Hba-a2
1	106	Q91VB8	T.YFPHFDVSHGSAQ.V	N	52.65	1490.66	13	-6.3	746.332	2	21.91	1570000	F36:3650	1	43	55			Q91VB8	Q91VB8_MOUSE Alpha globin 1 OS=Mus musculus GN=Hba-a2 PE=1 SV=1	Hba-a2
1	106	Q91VB8	M.FAS(+14.02)FPTTKTYFPHFDVSHGSAQVK.G	N	52.63	2712.33	24	-4.7	679.087	4	22.6	1870000	F40:3796	3	34	57	Methylation	S3:Methylation:0.00	Q91VB8	Q91VB8_MOUSE Alpha globin 1 OS=Mus musculus GN=Hba-a2 PE=1 SV=1	Hba-a2
1	106	Q91VB8	K.TYFPHFDVS(-2.02)HGSAQVK.G	N	52.63	1816.85	16	2.3	455.222	4	18.91		F48:3197	4	42	57	2-amino-3-oxo-butanoic_acid	S9:2-amino-3-oxo-butanoic_acid:32.94	Q91VB8	Q91VB8_MOUSE Alpha globin 1 OS=Mus musculus GN=Hba-a2 PE=1 SV=1	Hba-a2
1	106	Q91VB8	N.AAGHLDDLPGALSALSDLHAH(+15.99)K.L	N	52.6	2224.12	22	-2.1	557.037	4	31.31	1050000	F40:5470	2	70	91	Oxidation (HW)	H21:Oxidation (HW):11.10	Q91VB8	Q91VB8_MOUSE Alpha globin 1 OS=Mus musculus GN=Hba-a2 PE=1 SV=1	Hba-a2
1	106	Q91VB8	V.TLASHHPADFTPAVHASLDK(-1.03)FLASVSTVLTSK.Y	N	52.58	3346.72	32	2.2	670.353	5	40.55		F34:7125	1	109	140	Lysine oxidation to aminoadipic semialdehyde	K20:Lysine oxidation to aminoadipic semialdehyde:85.25	Q91VB8	Q91VB8_MOUSE Alpha globin 1 OS=Mus musculus GN=Hba-a2 PE=1 SV=1	Hba-a2
1	106	Q91VB8	A.L(+27.99)ANAAGHLDDLPGALSALSDLHAHK.L	Y	52.52	2534.29	25	-9.6	634.573	4	38.47	1080000	F43:6801	1	67	91	Formylation	L1:Formylation:74.63	Q91VB8	Q91VB8_MOUSE Alpha globin 1 OS=Mus musculus GN=Hba-a2 PE=1 SV=1	Hba-a2
1	106	Q91VB8	L.ASHHPADFTPAVHASLDK(+225.09)F.L	N	52.5	2272.08	19	-5.8	569.025	4	15.75		F31:2210	1	111	129	Iminobiotinylation	K18:Iminobiotinylation:190.76	Q91VB8	Q91VB8_MOUSE Alpha globin 1 OS=Mus musculus GN=Hba-a2 PE=1 SV=1	Hba-a2
1	106	Q91VB8	T.KTYC(+57.02)(sub F)PHFDVSHGSAQVK.G	N	52.49	1959.93	17	-6.6	980.964	2	28.97		F44:5046	1	41	57	Carbamidomethylation; Mutation	C4:Carbamidomethylation:1000.00	Q91VB8	Q91VB8_MOUSE Alpha globin 1 OS=Mus musculus GN=Hba-a2 PE=1 SV=1	Hba-a2
1	106	Q91VB8	K.LLSHC(+57.02)LLVTLASHHPAD.F	N	52.47	1882.97	17	-0.5	628.664	3	24.08		F26:4389	5	101	117	Carbamidomethylation	C5:Carbamidomethylation:1000.00	Q91VB8	Q91VB8_MOUSE Alpha globin 1 OS=Mus musculus GN=Hba-a2 PE=1 SV=1	Hba-a2
1	106	Q91VB8	L.LVTLASHHPADFTPAVHA.S	N	52.37	1882.97	18	-9.1	628.658	3	19.37	1590000	F40:3170	1	107	124			Q91VB8	Q91VB8_MOUSE Alpha globin 1 OS=Mus musculus GN=Hba-a2 PE=1 SV=1	Hba-a2
[truncated: 198,381+ more rows]

[truncated: 8 more sheets: GC_LPS2, GC_LPS3, ECs_LPS1, ECs_LPS2, ECs_LPS3, SMCs_LPS1, SMCs_LPS2, SMCs_LPS3]
