# Supplementary material for: System-wide molecular dynamics of endothelial dysfunction in Gram-negative sepsis
Source: BMC Biol. 2020 Nov 24;18:175. doi: 10.1186/s12915-020-00914-0 (PMC7687804; doi:10.1186/s12915-020-00914-0)
Supplement: Supplementary file 2 — Additional file 2. List of peptides identified in DISDIVO-isolated vascular beds (GC, ECs and SMCs) from Control mice. Replicate for every vascular bed analyzed are included in different Tabs (1 to 3). [file 12915_2020_914_MOESM2_ESM.xlsx]

## Sheet: GC_Control1
System-wide molecular dynamics of endothelial dysfunction at the onset of acute sepsis
Xavier Gallart-Palau, Aida Serra, Siu Kwan Sze
Additional file 2. List of peptides identified in DISDIVO-isolated vascular beds (GC, ECs and SMCs) from Control mice. Replicate for every vascular bed analyzed are included in different tabs (1 to 3).
Protein Group	Protein ID	Protein Accession	Peptide	Unique	-10lgP	Mass	Length	ppm	m/z	z	RT	Area	Scan	#Spec	Start	End	PTM	AScore	Accession	Protein Name	Gene Symbol
1	106	Q91VB8	K.LLSHC(+57.02)LLVTLASHHPADFTPAVHASLDKFLASVSTVLTSK.Y	N	142.87	4283.28	40	1.5	1071.83	4	42.61	419000000	F347:7036	317	101	140	Carbamidomethylation	C5:Carbamidomethylation:1000.00	Q91VB8	Q91VB8_MOUSE Alpha globin 1 OS=Mus musculus GN=Hba-a2 PE=1 SV=1	Hba-a2
1	106	Q91VB8	K.KVADALANAAGHLDDLPGALSALSDLHAHKLR.V	Y	136.73	3259.74	32	-4.2	815.939	4	32.72	7540000	F345:5555	162	62	93			Q91VB8	Q91VB8_MOUSE Alpha globin 1 OS=Mus musculus GN=Hba-a2 PE=1 SV=1	Hba-a2
1	106	Q91VB8	K.LLSHC(+57.02)LLVTLASHHPADFTPAVHASLDKFLASVSTVLTSKYR	N	134.22	4602.44	42	3.3	921.499	5	42.75	91100000	F348:7342	80	101	142	Carbamidomethylation	C5:Carbamidomethylation:1000.00	Q91VB8	Q91VB8_MOUSE Alpha globin 1 OS=Mus musculus GN=Hba-a2 PE=1 SV=1	Hba-a2
1	106	Q91VB8	K.KVADALANAAGHLDDLPGALSALSDLHAHKLRVDPVNFK.L	Y	129.16	4059.17	39	6.5	1015.81	4	34.1	5480000	F344:5706	7	62	100			Q91VB8	Q91VB8_MOUSE Alpha globin 1 OS=Mus musculus GN=Hba-a2 PE=1 SV=1	Hba-a2
1	106	Q91VB8	K.LLSHC(+57.02)LLVTLASHHPADFTPAVHASLDK.F	N	127.89	3049.58	28	-2	763.401	4	27.53	1670000	F347:4302	89	101	128	Carbamidomethylation	C5:Carbamidomethylation:1000.00	Q91VB8	Q91VB8_MOUSE Alpha globin 1 OS=Mus musculus GN=Hba-a2 PE=1 SV=1	Hba-a2
1	106	Q91VB8	K.LLSHC(+57.02)LLVTLASHHPADFTPAVHASLDK(+42.01)FLASVSTVLTSK.Y	N	126.54	4325.29	40	2.9	866.067	5	45.61	20100000	F347:7580	12	101	140	Carbamidomethylation; Acetylation (K)	C5:Carbamidomethylation:1000.00;K28:Acetylation (K):101.58	Q91VB8	Q91VB8_MOUSE Alpha globin 1 OS=Mus musculus GN=Hba-a2 PE=1 SV=1	Hba-a2
1	106	Q91VB8	K.VADALANAAGHLDDLPGALSALSDLHAHKLR.V	Y	126.34	3131.65	31	3.4	1044.89	3	32.58	17800000	F359:5123	197	63	93			Q91VB8	Q91VB8_MOUSE Alpha globin 1 OS=Mus musculus GN=Hba-a2 PE=1 SV=1	Hba-a2
1	106	Q91VB8	K.KVADALANAAGHLDDLPGALSALSDLHAHK.L	Y	125.6	2990.56	30	-4.5	997.855	3	33.93	19400000	F345:5786	1061	62	91			Q91VB8	Q91VB8_MOUSE Alpha globin 1 OS=Mus musculus GN=Hba-a2 PE=1 SV=1	Hba-a2
1	106	Q91VB8	L.ASHHPADFTPAVHASLDKFLASVSTVLTSKYR	N	120.34	3452.78	32	1	864.204	4	36.87		F347:5985	12	111	142			Q91VB8	Q91VB8_MOUSE Alpha globin 1 OS=Mus musculus GN=Hba-a2 PE=1 SV=1	Hba-a2
1	106	Q91VB8	K.LLSHC(+57.02)LLVTLASHHPADFTPAVH(+42.01)ASLDKFLASVSTVLTSK.Y	N	119.98	4325.29	40	2.3	1082.33	4	45.55	5010000	F347:7569	1	101	140	Carbamidomethylation; Acetylation (TSCYH)	C5:Carbamidomethylation:1000.00;H23:Acetylation (TSCYH):111.55	Q91VB8	Q91VB8_MOUSE Alpha globin 1 OS=Mus musculus GN=Hba-a2 PE=1 SV=1	Hba-a2
1	106	Q91VB8	K.KVADALANAAGHLDD(-18.01)LPGALSALSDLHAHK.L	Y	119.09	2972.55	30	-2.5	991.854	3	31.35	41600000	F339:5146	197	62	91	Dehydration	D15:Dehydration:105.15	Q91VB8	Q91VB8_MOUSE Alpha globin 1 OS=Mus musculus GN=Hba-a2 PE=1 SV=1	Hba-a2
1	106	Q91VB8	L.SHC(+57.02)LLVTLASHHPADFTPAVHASLDKFLASVSTVLTSK.Y	N	118.72	4057.11	38	2.3	812.431	5	40.93	72600000	F347:6722	37	103	140	Carbamidomethylation	C3:Carbamidomethylation:1000.00	Q91VB8	Q91VB8_MOUSE Alpha globin 1 OS=Mus musculus GN=Hba-a2 PE=1 SV=1	Hba-a2
1	106	Q91VB8	K.IGGHGAEYGAEALERMFASFPTTK.T	N	118.44	2539.22	24	-0.5	847.412	3	35.03	6800000	F339:5831	45	18	41			Q91VB8	Q91VB8_MOUSE Alpha globin 1 OS=Mus musculus GN=Hba-a2 PE=1 SV=1	Hba-a2
1	106	Q91VB8	K.LRVDPVNFKLLSHC(+57.02)LLVTLASHHPADFTPAVHASLDKFLASVSTVLTSK.Y	N	118.09	5351.89	49	0.5	1071.38	5	48.06	8980000	F348:8298	48	92	140	Carbamidomethylation	C14:Carbamidomethylation:1000.00	Q91VB8	Q91VB8_MOUSE Alpha globin 1 OS=Mus musculus GN=Hba-a2 PE=1 SV=1	Hba-a2
1	106	Q91VB8	F.TPAVHASLDKFLASVSTVLTSK.Y	N	117.27	2271.25	22	-0.5	1136.63	2	37.26	83100000	F347:6057	32	119	140			Q91VB8	Q91VB8_MOUSE Alpha globin 1 OS=Mus musculus GN=Hba-a2 PE=1 SV=1	Hba-a2
1	106	Q91VB8	K.LLSHC(+57.02)LLVTLASHHPADFTPAVHASLDKFLASVSTVLTS(+42.01)K.Y	N	117.05	4325.29	40	0.7	866.066	5	44.02	11100000	F347:7284	7	101	140	Carbamidomethylation; Acetylation (TSCYH)	C5:Carbamidomethylation:1000.00;S39:Acetylation (TSCYH):175.58	Q91VB8	Q91VB8_MOUSE Alpha globin 1 OS=Mus musculus GN=Hba-a2 PE=1 SV=1	Hba-a2
1	106	Q91VB8	K.L(+27.99)LSHC(+57.02)LLVTLASHHPADFTPAVHASLDKFLASVSTVLTSK.Y	N	116.8	4311.27	40	-1.7	1078.82	4	49.85	956000	F347:8335	9	101	140	Formylation; Carbamidomethylation	L1:Formylation:86.46;C5:Carbamidomethylation:1000.00	Q91VB8	Q91VB8_MOUSE Alpha globin 1 OS=Mus musculus GN=Hba-a2 PE=1 SV=1	Hba-a2
1	106	Q91VB8	K.LLSHC(+57.02)LLVTLASHHPADFTPAVHAS(+42.01)LDKFLASVSTVLTSK.Y	N	116.34	4325.29	40	0.3	866.065	5	46.76	14900000	F348:8067	2	101	140	Carbamidomethylation; Acetylation (TSCYH)	C5:Carbamidomethylation:1000.00;S25:Acetylation (TSCYH):158.87	Q91VB8	Q91VB8_MOUSE Alpha globin 1 OS=Mus musculus GN=Hba-a2 PE=1 SV=1	Hba-a2
1	106	Q91VB8	K.VADALANAAGHLDDLPGALSALSDLHAHK.L	Y	115.99	2862.46	29	-4.5	955.157	3	35.8	53700000	F345:6138	1317	63	91			Q91VB8	Q91VB8_MOUSE Alpha globin 1 OS=Mus musculus GN=Hba-a2 PE=1 SV=1	Hba-a2
1	106	Q91VB8	H.PADFTPAVHASLDKFLASVSTVLTSKYR	N	115.61	3020.6	28	0.1	1007.87	3	42.5	2070000	F347:7016	8	115	142			Q91VB8	Q91VB8_MOUSE Alpha globin 1 OS=Mus musculus GN=Hba-a2 PE=1 SV=1	Hba-a2
1	106	Q91VB8	R.MFASFPTTKTYFPHFDVSHGSAQVK.G	N	115.37	2829.36	25	-4	708.344	4	26.57	46300000	F345:4414	38	33	57			Q91VB8	Q91VB8_MOUSE Alpha globin 1 OS=Mus musculus GN=Hba-a2 PE=1 SV=1	Hba-a2
1	106	Q91VB8	A.SHHPADFTPAVHASLDKFLASVSTVLTSKYR	N	114.76	3381.75	31	-0.1	677.357	5	36.87	18400000	F347:5984	12	112	142			Q91VB8	Q91VB8_MOUSE Alpha globin 1 OS=Mus musculus GN=Hba-a2 PE=1 SV=1	Hba-a2
1	106	Q91VB8	H.HPADFTPAVHASLDKFLASVSTVLTSKYR	N	114.5	3157.66	29	0.6	632.539	5	40.07	26500000	F347:6568	9	114	142			Q91VB8	Q91VB8_MOUSE Alpha globin 1 OS=Mus musculus GN=Hba-a2 PE=1 SV=1	Hba-a2
1	106	Q91VB8	K.VADALANAAGHLDDLPGALSALSDLHAHK(+57.02)LR.V	Y	113.92	3188.67	31	-1.9	1063.89	3	33.02	1790000	F340:5455	20	63	93	Carbamidomethylation (DHKE X@N-term)	K29:Carbamidomethylation (DHKE X@N-term):38.16	Q91VB8	Q91VB8_MOUSE Alpha globin 1 OS=Mus musculus GN=Hba-a2 PE=1 SV=1	Hba-a2
1	106	Q91VB8	K.KVADALANAAGHLD(-18.01)DLPGALSALSDLHAHKLR.V	Y	113.77	3241.73	32	-3.7	811.437	4	33.36	14300000	F345:5677	17	62	93	Dehydration	D14:Dehydration:148.29	Q91VB8	Q91VB8_MOUSE Alpha globin 1 OS=Mus musculus GN=Hba-a2 PE=1 SV=1	Hba-a2
1	106	Q91VB8	D.FTPAVHASLDKFLASVSTVLTSK.Y	N	113.7	2418.32	23	-0.3	1210.16	2	41.33	22000000	F348:7080	23	118	140			Q91VB8	Q91VB8_MOUSE Alpha globin 1 OS=Mus musculus GN=Hba-a2 PE=1 SV=1	Hba-a2
1	106	Q91VB8	K.LLSH(+57.02)C(+57.02)LLVTLASHHPADFTPAVHASLDKFLASVSTVLTSK.Y	N	113.49	4340.3	40	-1.6	1086.08	4	44.32	5010000	F347:7340	6	101	140	Carbamidomethylation (DHKE X@N-term); Carbamidomethylation	H4:Carbamidomethylation (DHKE X@N-term):7.07;C5:Carbamidomethylation:1000.00	Q91VB8	Q91VB8_MOUSE Alpha globin 1 OS=Mus musculus GN=Hba-a2 PE=1 SV=1	Hba-a2
1	106	Q91VB8	K.KVADALANAAGHLDDLPGALSALSDLHAH(+57.02)K.L	Y	112.82	3047.58	30	2.5	1016.87	3	32.46	25500000	F359:5101	31	62	91	Carbamidomethylation (DHKE X@N-term)	H29:Carbamidomethylation (DHKE X@N-term):158.01	Q91VB8	Q91VB8_MOUSE Alpha globin 1 OS=Mus musculus GN=Hba-a2 PE=1 SV=1	Hba-a2
1	106	Q91VB8	F.TPAVHASLDKFLASVSTVLTSKYR	N	110.29	2590.41	24	0.3	648.61	4	36.18	6200000	F348:6144	7	119	142			Q91VB8	Q91VB8_MOUSE Alpha globin 1 OS=Mus musculus GN=Hba-a2 PE=1 SV=1	Hba-a2
1	106	Q91VB8	A.DFTPAVHASLDKFLASVSTVLTSKYR	N	110.17	2852.51	26	0.7	951.844	3	43.91	3210000	F347:7263	3	117	142			Q91VB8	Q91VB8_MOUSE Alpha globin 1 OS=Mus musculus GN=Hba-a2 PE=1 SV=1	Hba-a2
1	106	Q91VB8	K.KVADALANAAGHLDDLPGALS(+42.01)ALSDLHAHKLR.V	Y	109.48	3301.75	32	5.3	826.45	4	33.5	2100000	F344:5592	3	62	93	Acetylation (TSCYH)	S21:Acetylation (TSCYH):118.96	Q91VB8	Q91VB8_MOUSE Alpha globin 1 OS=Mus musculus GN=Hba-a2 PE=1 SV=1	Hba-a2
1	106	Q91VB8	K.VADALANAAGHLD(-18.01)DLPGALSALSDLHAHKLR.V	Y	108.43	3113.64	31	4.3	1038.89	3	34.36	3430000	F344:5756	11	63	93	Dehydration	D13:Dehydration:192.46	Q91VB8	Q91VB8_MOUSE Alpha globin 1 OS=Mus musculus GN=Hba-a2 PE=1 SV=1	Hba-a2
1	106	Q91VB8	K.KVADALANAAGHLDDLPGALSALS(+42.01)DLHAHKLR.V	Y	108.38	3301.75	32	4.3	826.449	4	34.07	1960000	F344:5701	4	62	93	Acetylation (TSCYH)	S24:Acetylation (TSCYH):128.19	Q91VB8	Q91VB8_MOUSE Alpha globin 1 OS=Mus musculus GN=Hba-a2 PE=1 SV=1	Hba-a2
1	106	Q91VB8	K.KVADALANAAGHLDDLPGALSALSDLHAHKL.R	Y	108.33	3103.64	31	-3	621.734	5	35.86	9910000	F340:5981	13	62	92			Q91VB8	Q91VB8_MOUSE Alpha globin 1 OS=Mus musculus GN=Hba-a2 PE=1 SV=1	Hba-a2
1	106	Q91VB8	S.HC(+57.02)LLVTLASHHPADFTPAVHASLDKFLASVSTVLTSK.Y	N	107.9	3970.08	37	2.4	993.529	4	40.88	1160000	F347:6713	6	104	140	Carbamidomethylation	C2:Carbamidomethylation:1000.00	Q91VB8	Q91VB8_MOUSE Alpha globin 1 OS=Mus musculus GN=Hba-a2 PE=1 SV=1	Hba-a2
1	106	Q91VB8	K.KVADALANAAGHLDDLPGALSALSDLHAHK(+57.02).L	Y	107.85	3047.58	30	-1.9	610.522	5	33.04	14800000	F339:5464	2	62	91	Carbamidomethylation (DHKE X@N-term)	K30:Carbamidomethylation (DHKE X@N-term):144.59	Q91VB8	Q91VB8_MOUSE Alpha globin 1 OS=Mus musculus GN=Hba-a2 PE=1 SV=1	Hba-a2
1	106	Q91VB8	K.AAWGKIGGHGAEYGAEALER.M	N	107.36	2042	20	1	681.674	3	18.85	430000	F348:2976	11	13	32			Q91VB8	Q91VB8_MOUSE Alpha globin 1 OS=Mus musculus GN=Hba-a2 PE=1 SV=1	Hba-a2
1	106	Q91VB8	H.PADFTPAVHASLDKFLASVSTVLTSK.Y	N	107.32	2701.43	26	-1.3	1351.72	2	45.57	2350000	F347:7574	27	115	140			Q91VB8	Q91VB8_MOUSE Alpha globin 1 OS=Mus musculus GN=Hba-a2 PE=1 SV=1	Hba-a2
1	106	Q91VB8	K.KVADALANAAGHLDD(-18.01)LPGALSALSDLHAHKLR.V	Y	107.15	3241.73	32	-3.9	649.351	5	33.26	20400000	F345:5658	14	62	93	Dehydration	D15:Dehydration:70.25	Q91VB8	Q91VB8_MOUSE Alpha globin 1 OS=Mus musculus GN=Hba-a2 PE=1 SV=1	Hba-a2
1	106	Q91VB8	K.KVADALAN(+.98)AAGHLDDLPGALSALSDLHAHKLR.V	Y	106.77	3260.73	32	-0.4	653.152	5	32.92	5670000	F340:5438	36	62	93	Deamidation (NQ)	N8:Deamidation (NQ):1000.00	Q91VB8	Q91VB8_MOUSE Alpha globin 1 OS=Mus musculus GN=Hba-a2 PE=1 SV=1	Hba-a2
1	106	Q91VB8	K.KVADALANAAGHLDDLPGALSALSD(-18.01)LHAHK.L	Y	106.74	2972.55	30	-2.5	991.854	3	33.05	9810000	F339:5468	20	62	91	Dehydration	D25:Dehydration:194.73	Q91VB8	Q91VB8_MOUSE Alpha globin 1 OS=Mus musculus GN=Hba-a2 PE=1 SV=1	Hba-a2
1	106	Q91VB8	L.ASHHPADFTPAVHASLDKFLASVSTVLTSK.Y	N	106.57	3133.62	30	1.6	784.413	4	39.1		F347:6394	21	111	140			Q91VB8	Q91VB8_MOUSE Alpha globin 1 OS=Mus musculus GN=Hba-a2 PE=1 SV=1	Hba-a2
1	106	Q91VB8	S.H(+314.19)C(+57.02)LLVTLASHHPADFTPAVHASLDKFLASVSTVLTSK.Y	N	106.17	4284.27	37	-0.4	1072.07	4	46.58	45900000	F347:7755	24	104	140	Levuglandinyl-lysine anhydrolactam adduct; Carbamidomethylation	H1:Levuglandinyl-lysine anhydrolactam adduct:219.43;C2:Carbamidomethylation:1000.00	Q91VB8	Q91VB8_MOUSE Alpha globin 1 OS=Mus musculus GN=Hba-a2 PE=1 SV=1	Hba-a2
1	106	Q91VB8	K.KVADALANAAGHLDDLPGALSALSDLHAHKLRVD.P	Y	106.07	3473.84	34	-9.1	869.459	4	34.33	18400000	F341:5754	11	62	95			Q91VB8	Q91VB8_MOUSE Alpha globin 1 OS=Mus musculus GN=Hba-a2 PE=1 SV=1	Hba-a2
1	106	Q91VB8	K.LLSHC(+57.02)LLVTLASH(+57.02)HPADFTPAVHASLDKFLASVSTVLTSK.Y	N	105.93	4340.3	40	-0.3	1086.08	4	41.92	8380000	F347:6909	17	101	140	Carbamidomethylation; Carbamidomethylation (DHKE X@N-term)	C5:Carbamidomethylation:1000.00;H13:Carbamidomethylation (DHKE X@N-term):51.13	Q91VB8	Q91VB8_MOUSE Alpha globin 1 OS=Mus musculus GN=Hba-a2 PE=1 SV=1	Hba-a2
1	106	Q91VB8	K.K(+6.02)VADALANAAGHLDDLPGALSALSDLHAHK(+6.02)LR.V	Y	105.75	3271.78	32	-1.9	818.951	4	32.9	1620000	F343:5077	2	62	93	SILAC K6	K1:SILAC K6:1000.00;K30:SILAC K6:1000.00	Q91VB8	Q91VB8_MOUSE Alpha globin 1 OS=Mus musculus GN=Hba-a2 PE=1 SV=1	Hba-a2
1	106	Q91VB8	K.VADALANAAGHLDDLPGALSALSDLHAHKLRVD.P	Y	105.34	3345.74	33	-0.5	837.443	4	35.14	2580000	F340:5845	22	63	95			Q91VB8	Q91VB8_MOUSE Alpha globin 1 OS=Mus musculus GN=Hba-a2 PE=1 SV=1	Hba-a2
1	106	Q91VB8	K.GHGKKVADALANAAGHLDDLPGALSALSDLHAHKLR.V	Y	105.32	3638.94	36	-1.5	607.496	6	28.91	4020000	F345:4852	6	58	93			Q91VB8	Q91VB8_MOUSE Alpha globin 1 OS=Mus musculus GN=Hba-a2 PE=1 SV=1	Hba-a2
1	106	Q91VB8	K.VADALAN(+.98)AAGHLDDLPGALSALSDLHAHKLR.V	Y	105.27	3132.63	31	0.4	784.165	4	34.82	10400000	F340:5783	42	63	93	Deamidation (NQ)	N7:Deamidation (NQ):1000.00	Q91VB8	Q91VB8_MOUSE Alpha globin 1 OS=Mus musculus GN=Hba-a2 PE=1 SV=1	Hba-a2
1	106	Q91VB8	K.VADALANAAGHLDDLPGALSALS(+42.01)DLHAHKLR.V	Y	105.02	3173.66	31	4.9	1058.9	3	35.24	1700000	F344:5925	5	63	93	Acetylation (TSCYH)	S23:Acetylation (TSCYH):143.73	Q91VB8	Q91VB8_MOUSE Alpha globin 1 OS=Mus musculus GN=Hba-a2 PE=1 SV=1	Hba-a2
1	106	Q91VB8	K.TYFPHFDVSHGSAQVK.G	N	104.45	1818.87	16	-0.8	910.441	2	19.22	13100000	F348:3043	384	42	57			Q91VB8	Q91VB8_MOUSE Alpha globin 1 OS=Mus musculus GN=Hba-a2 PE=1 SV=1	Hba-a2
1	106	Q91VB8	K.VADALANAAGHLDD(-18.01)LPGALSALSDLHAHK.L	Y	104.22	2844.45	29	3.4	949.161	3	32.03	49500000	F359:5025	294	63	91	Dehydration	D14:Dehydration:156.26	Q91VB8	Q91VB8_MOUSE Alpha globin 1 OS=Mus musculus GN=Hba-a2 PE=1 SV=1	Hba-a2
1	106	Q91VB8	T.PAVHASLDKFLASVSTVLTSK.Y	N	104.15	2170.2	21	1.6	1086.11	2	36.99	604000	F347:6008	10	120	140			Q91VB8	Q91VB8_MOUSE Alpha globin 1 OS=Mus musculus GN=Hba-a2 PE=1 SV=1	Hba-a2
1	106	Q91VB8	K.VADALANAAGHLDDLPGALSALSDLHAHK(+27.99)LR.V	Y	104.13	3159.64	31	-3.2	790.915	4	37.95	916000	F339:6386	16	63	93	Formylation	K29:Formylation:240.08	Q91VB8	Q91VB8_MOUSE Alpha globin 1 OS=Mus musculus GN=Hba-a2 PE=1 SV=1	Hba-a2
1	106	Q91VB8	H.HPADFTPAVHASLDKFLASVSTVLTSK.Y	N	104.1	2838.49	27	0.1	710.63	4	42.24	823000	F348:7246	25	114	140			Q91VB8	Q91VB8_MOUSE Alpha globin 1 OS=Mus musculus GN=Hba-a2 PE=1 SV=1	Hba-a2
1	106	Q91VB8	K.LLSHC(+57.02)LLVTLASH(+57.02)HPADFTPAVHASLDK.F	N	103.96	3106.6	28	3	777.66	4	27.32	6000000	F344:4437	6	101	128	Carbamidomethylation; Carbamidomethylation (DHKE X@N-term)	C5:Carbamidomethylation:1000.00;H13:Carbamidomethylation (DHKE X@N-term):115.90	Q91VB8	Q91VB8_MOUSE Alpha globin 1 OS=Mus musculus GN=Hba-a2 PE=1 SV=1	Hba-a2
1	106	Q91VB8	K.KVADALAN(+.98)AAGHLD(-18.01)DLPGALSALSDLHAHK.L	Y	103.95	2973.53	30	-1.7	992.183	3	36.32	20300000	F340:6070	22	62	91	Deamidation (NQ); Dehydration	N8:Deamidation (NQ):1000.00;D14:Dehydration:106.76	Q91VB8	Q91VB8_MOUSE Alpha globin 1 OS=Mus musculus GN=Hba-a2 PE=1 SV=1	Hba-a2
1	106	Q91VB8	L.SHC(+57.02)LLVTLASHHPADFTPAVHASLDKFLASVSTVLTSKYR	N	103.84	4376.27	40	0	730.386	6	40.08	8110000	F347:6569	13	103	142	Carbamidomethylation	C3:Carbamidomethylation:1000.00	Q91VB8	Q91VB8_MOUSE Alpha globin 1 OS=Mus musculus GN=Hba-a2 PE=1 SV=1	Hba-a2
1	106	Q91VB8	A.SHHPADFTPAVHASLDKFLASVSTVLTSK.Y	N	103.4	3062.58	29	-3	613.522	5	38.21	15600000	F345:6590	18	112	140			Q91VB8	Q91VB8_MOUSE Alpha globin 1 OS=Mus musculus GN=Hba-a2 PE=1 SV=1	Hba-a2
1	106	Q91VB8	K.KVADALANAAGHLDDLPGALSALSDLH(+57.02)AHK.L	Y	103.32	3047.58	30	0.3	1016.87	3	33.09	16500000	F338:5534	11	62	91	Carbamidomethylation (DHKE X@N-term)	H27:Carbamidomethylation (DHKE X@N-term):236.59	Q91VB8	Q91VB8_MOUSE Alpha globin 1 OS=Mus musculus GN=Hba-a2 PE=1 SV=1	Hba-a2
1	106	Q91VB8	K.KVADALANAAGHLD(-18.01)DLPGALSALSDLHAHK.L	Y	102.94	2972.55	30	0.2	991.856	3	35.87	105000000	F343:5631	11	62	91	Dehydration	D14:Dehydration:66.38	Q91VB8	Q91VB8_MOUSE Alpha globin 1 OS=Mus musculus GN=Hba-a2 PE=1 SV=1	Hba-a2
1	106	Q91VB8	S.H(+314.19)C(+57.02)LLVTLASHHPADFTPAVHASLDKFLASVSTVLTSKYR	N	102.81	4603.43	39	0.1	921.693	5	44.84	15900000	F347:7437	9	104	142	Levuglandinyl-lysine anhydrolactam adduct; Carbamidomethylation	H1:Levuglandinyl-lysine anhydrolactam adduct:103.32;C2:Carbamidomethylation:1000.00	Q91VB8	Q91VB8_MOUSE Alpha globin 1 OS=Mus musculus GN=Hba-a2 PE=1 SV=1	Hba-a2
1	106	Q91VB8	K.KVADALANAAGHLDDLPGALSALSDLHAHK(+27.99)LR.V	Y	102.64	3287.74	32	-9.4	658.549	5	36.06	15400000	F341:6083	8	62	93	Formylation	K30:Formylation:197.43	Q91VB8	Q91VB8_MOUSE Alpha globin 1 OS=Mus musculus GN=Hba-a2 PE=1 SV=1	Hba-a2
1	106	Q91VB8	A.VHASLDKFLASVSTVLTSK.Y	N	102.46	2002.11	19	-0.6	1002.06	2	35.78	1910000	F347:5787	6	122	140			Q91VB8	Q91VB8_MOUSE Alpha globin 1 OS=Mus musculus GN=Hba-a2 PE=1 SV=1	Hba-a2
1	106	Q91VB8	K.LLSHC(+57.02)LLVTLASHHPADFT(-18.01)PAVHASLDKFLASVSTVLTSK.Y	N	102.19	4265.27	40	1	854.062	5	44.02	5700000	F349:7570	7	101	140	Carbamidomethylation; Dehydration	C5:Carbamidomethylation:1000.00;T19:Dehydration:90.30	Q91VB8	Q91VB8_MOUSE Alpha globin 1 OS=Mus musculus GN=Hba-a2 PE=1 SV=1	Hba-a2
1	106	Q91VB8	K.LLSHC(+57.02)LLVTLASHHPADFTPAVHASQ(sub L)DKFLASVSTVLTSK.Y	N	102.02	4298.25	40	2.1	1075.57	4	47.19	703000	F347:7864	5	101	140	Carbamidomethylation; Mutation	C5:Carbamidomethylation:1000.00	Q91VB8	Q91VB8_MOUSE Alpha globin 1 OS=Mus musculus GN=Hba-a2 PE=1 SV=1	Hba-a2
1	106	Q91VB8	K.LLSHC(+57.02)LLVTLASHHPADFTPAVHASLDKFLAS(+42.01)VSTVLTSK.Y	N	101.92	4325.29	40	1.4	1082.33	4	45.03	5010000	F347:7472	6	101	140	Carbamidomethylation; Acetylation (TSCYH)	C5:Carbamidomethylation:1000.00;S32:Acetylation (TSCYH):126.57	Q91VB8	Q91VB8_MOUSE Alpha globin 1 OS=Mus musculus GN=Hba-a2 PE=1 SV=1	Hba-a2
1	106	Q91VB8	K.VP(sub A)DALANAAGHLDDLPGALSALSDLHAHKLR.V	Y	101.87	3157.66	31	1.3	790.424	4	39.07	6560000	F342:6641	6	63	93	Mutation		Q91VB8	Q91VB8_MOUSE Alpha globin 1 OS=Mus musculus GN=Hba-a2 PE=1 SV=1	Hba-a2
1	106	Q91VB8	L.ANAAGHLDDLPGALSALSDLHAHKLR.V	Y	101.56	2662.39	26	2.5	666.607	4	32.65	4110000	F343:5033	10	68	93			Q91VB8	Q91VB8_MOUSE Alpha globin 1 OS=Mus musculus GN=Hba-a2 PE=1 SV=1	Hba-a2
1	106	Q91VB8	K.KVADALANAAGHLDDLPGALSALSDLH.A	Y	101.52	2654.37	27	-3.2	885.793	3	40.92	1820000	F340:6923	25	62	88			Q91VB8	Q91VB8_MOUSE Alpha globin 1 OS=Mus musculus GN=Hba-a2 PE=1 SV=1	Hba-a2
1	106	Q91VB8	K.AAWGK(+57.02)IGGHGAEYGAEALER.M	N	101.4	2099.02	20	-0.5	1050.52	2	18.17	8660000	F349:2850	14	13	32	Carbamidomethylation (DHKE X@N-term)	K5:Carbamidomethylation (DHKE X@N-term):73.80	Q91VB8	Q91VB8_MOUSE Alpha globin 1 OS=Mus musculus GN=Hba-a2 PE=1 SV=1	Hba-a2
1	106	Q91VB8	L.VTLASHHPADFTPAVHASLDKFLASVSTVLTSK.Y	N	100.87	3446.82	33	1.5	862.713	4	39.71	3020000	F346:6668	9	108	140			Q91VB8	Q91VB8_MOUSE Alpha globin 1 OS=Mus musculus GN=Hba-a2 PE=1 SV=1	Hba-a2
1	106	Q91VB8	K.LRVDPVN(+.98)FKLLSHC(+57.02)LLVTLASHHPADFTPAVHASLDKFLASVSTVLTSK.Y	N	100.74	5352.87	49	0.7	1071.58	5	48.91	981000	F347:8167	5	92	140	Deamidation (NQ); Carbamidomethylation	N7:Deamidation (NQ):1000.00;C14:Carbamidomethylation:1000.00	Q91VB8	Q91VB8_MOUSE Alpha globin 1 OS=Mus musculus GN=Hba-a2 PE=1 SV=1	Hba-a2
1	106	Q91VB8	K.KVADALANAAGHLDDLPGALSALSDLHAH(+15.99)KLR.V	Y	100.7	3275.74	32	1.8	819.943	4	35.47	2990000	F343:5556	5	62	93	Oxidation (HW)	H29:Oxidation (HW):131.01	Q91VB8	Q91VB8_MOUSE Alpha globin 1 OS=Mus musculus GN=Hba-a2 PE=1 SV=1	Hba-a2
1	106	Q91VB8	V.TLASHHPADFTPAVHASLDKFLASVSTVLTSK.Y	N	100.34	3347.75	32	0.9	837.946	4	39.29	6900000	F346:6592	11	109	140			Q91VB8	Q91VB8_MOUSE Alpha globin 1 OS=Mus musculus GN=Hba-a2 PE=1 SV=1	Hba-a2
1	106	Q91VB8	G.HLDDLPGALSALSDLHAHK.L	N	100.31	2009.03	19	-0.6	1005.52	2	26.58	3130000	F351:3875	83	73	91			Q91VB8	Q91VB8_MOUSE Alpha globin 1 OS=Mus musculus GN=Hba-a2 PE=1 SV=1	Hba-a2
1	106	Q91VB8	K.KVADALANAAGHLDDLPGALSALSDLHA.H	Y	100.12	2725.4	28	0.3	909.475	3	41.79	1950000	F340:7078	20	62	89			Q91VB8	Q91VB8_MOUSE Alpha globin 1 OS=Mus musculus GN=Hba-a2 PE=1 SV=1	Hba-a2
1	106	Q91VB8	K.I(+27.99)GGHGAEYGAEALER.M	N	100.03	1556.72	15	1.2	779.369	2	22.43		F347:3369	15	18	32	Formylation (Protein N-term)	I1:Formylation (Protein N-term):1000.00	Q91VB8	Q91VB8_MOUSE Alpha globin 1 OS=Mus musculus GN=Hba-a2 PE=1 SV=1	Hba-a2
1	106	Q91VB8	A.NAAGHLDDLPGALSALSDLHAHKLR.V	Y	99.98	2591.36	25	2.3	648.848	4	33.06	8440000	F343:5106	17	69	93			Q91VB8	Q91VB8_MOUSE Alpha globin 1 OS=Mus musculus GN=Hba-a2 PE=1 SV=1	Hba-a2
1	106	Q91VB8	K.IGGHGAEYGAEALER.M	N	99.94	1528.73	15	0.9	765.371	2	18.94	81300000	F345:2974	416	18	32			Q91VB8	Q91VB8_MOUSE Alpha globin 1 OS=Mus musculus GN=Hba-a2 PE=1 SV=1	Hba-a2
1	106	Q91VB8	L.LVTLASHHPADFTPAVHASLDKFLASVSTVLTSK.Y	N	99.91	3559.9	34	0.1	890.983	4	39.95	3640000	F347:6545	8	107	140			Q91VB8	Q91VB8_MOUSE Alpha globin 1 OS=Mus musculus GN=Hba-a2 PE=1 SV=1	Hba-a2
1	106	Q91VB8	R.MFASFPTTKTYFPHFDVSHGSAQ(+.98)VK.G	N	99.8	2830.34	25	5.2	708.597	4	27.98	6890000	F344:4560	24	33	57	Deamidation (NQ)	Q23:Deamidation (NQ):1000.00	Q91VB8	Q91VB8_MOUSE Alpha globin 1 OS=Mus musculus GN=Hba-a2 PE=1 SV=1	Hba-a2
1	106	Q91VB8	K.KVADALAN(+.98)AAGHLDD(-18.01)LPGALSALSDLHAHK.L	Y	99.75	2973.53	30	-0.5	595.713	5	36.78	77900000	F340:6157	14	62	91	Deamidation (NQ); Dehydration	N8:Deamidation (NQ):1000.00;D15:Dehydration:40.85	Q91VB8	Q91VB8_MOUSE Alpha globin 1 OS=Mus musculus GN=Hba-a2 PE=1 SV=1	Hba-a2
1	106	Q91VB8	K.KVADALANAAGHLDDLPGALSALSDLHAHK(+31.99)LR.V	Y	99.61	3291.73	32	-8.5	823.933	4	35.19	2470000	F341:5919	3	62	93	Dihydroxy	K30:Dihydroxy:242.62	Q91VB8	Q91VB8_MOUSE Alpha globin 1 OS=Mus musculus GN=Hba-a2 PE=1 SV=1	Hba-a2
1	106	Q91VB8	R.VDPVNFKLLSHC(+57.02)LLVTLASHHPADFTPAVHASLDKFLASVSTVLTSK.Y	N	99.57	5082.7	47	2.2	1017.55	5	49.05	13000000	F347:8192	26	94	140	Carbamidomethylation	C12:Carbamidomethylation:1000.00	Q91VB8	Q91VB8_MOUSE Alpha globin 1 OS=Mus musculus GN=Hba-a2 PE=1 SV=1	Hba-a2
1	106	Q91VB8	K.KVADALAN(+.98)AAGHLDDLPGALSALSDLHAHK.L	Y	99.56	2991.54	30	1.9	599.317	5	35.45		F340:5903	114	62	91	Deamidation (NQ)	N8:Deamidation (NQ):1000.00	Q91VB8	Q91VB8_MOUSE Alpha globin 1 OS=Mus musculus GN=Hba-a2 PE=1 SV=1	Hba-a2
1	106	Q91VB8	K.VADALANAAGHLDDLPGALS(+42.01)ALSDLHAHKLR.V	Y	99.26	3173.66	31	4.4	1058.9	3	34.52	1960000	F344:5788	3	63	93	Acetylation (TSCYH)	S20:Acetylation (TSCYH):72.73	Q91VB8	Q91VB8_MOUSE Alpha globin 1 OS=Mus musculus GN=Hba-a2 PE=1 SV=1	Hba-a2
1	106	Q91VB8	A.DALANAAGHLDDLPGALSALSDLHAHK.L	Y	99.11	2692.36	27	2.3	898.462	3	34.66	58200000	F355:5666	124	65	91			Q91VB8	Q91VB8_MOUSE Alpha globin 1 OS=Mus musculus GN=Hba-a2 PE=1 SV=1	Hba-a2
1	106	Q91VB8	K.KVADALANAAGHLDDLPGALSALS(+42.01)DLHAHK.L	Y	98.93	3032.57	30	-0.3	759.149	4	36.03	3510000	F340:6017	33	62	91	Acetylation (TSCYH)	S24:Acetylation (TSCYH):138.85	Q91VB8	Q91VB8_MOUSE Alpha globin 1 OS=Mus musculus GN=Hba-a2 PE=1 SV=1	Hba-a2
1	106	Q91VB8	T.LASHHPADFTPAVHASLDKFLASVSTVLTSK.Y	N	98.87	3246.7	31	0	812.683	4	38.81	4170000	F346:6505	9	110	140			Q91VB8	Q91VB8_MOUSE Alpha globin 1 OS=Mus musculus GN=Hba-a2 PE=1 SV=1	Hba-a2
1	106	Q91VB8	A.DFTPAVHASLDKFLASVSTVLTSK.Y	N	98.86	2533.34	24	1.6	1267.68	2	46.65	203000	F347:7768	19	117	140			Q91VB8	Q91VB8_MOUSE Alpha globin 1 OS=Mus musculus GN=Hba-a2 PE=1 SV=1	Hba-a2
1	106	Q91VB8	K.K(+27.99)VADALANAAGHLDDLPGALSALSDLHAHK.L	Y	98.78	3018.55	30	-2.7	1007.19	3	40.82	8680000	F339:6914	69	62	91	Formylation	K1:Formylation:180.80	Q91VB8	Q91VB8_MOUSE Alpha globin 1 OS=Mus musculus GN=Hba-a2 PE=1 SV=1	Hba-a2
1	106	Q91VB8	K.LLSHC(+57.02)LLVTLASHH(+57.02)PADFTPAVHASLDKFLASVSTVLTSK.Y	N	98.58	4340.3	40	-2	1086.08	4	43.8	5010000	F347:7241	10	101	140	Carbamidomethylation; Carbamidomethylation (DHKE X@N-term)	C5:Carbamidomethylation:1000.00;H14:Carbamidomethylation (DHKE X@N-term):78.91	Q91VB8	Q91VB8_MOUSE Alpha globin 1 OS=Mus musculus GN=Hba-a2 PE=1 SV=1	Hba-a2
1	106	Q91VB8	A.VHASLDKFLASVSTVLTSKYR	N	98.56	2321.27	21	0.6	581.326	4	34.63	903000	F348:5859	2	122	142			Q91VB8	Q91VB8_MOUSE Alpha globin 1 OS=Mus musculus GN=Hba-a2 PE=1 SV=1	Hba-a2
1	106	Q91VB8	K.KVAD(-18.01)ALANAAGHLDDLPGALSALSDLHAHK.L	Y	98.28	2972.55	30	5.2	595.52	5	29.82	4750000	F360:4768	34	62	91	Dehydration	D4:Dehydration:47.07	Q91VB8	Q91VB8_MOUSE Alpha globin 1 OS=Mus musculus GN=Hba-a2 PE=1 SV=1	Hba-a2
1	106	Q91VB8	K.KVADALANAAGHLDDLPGALSALSDLHAHK(+44.03).L	Y	97.69	3034.58	30	-0.3	607.924	5	32.3		F340:5318	3	62	91	Ethanolation (KR)	K30:Ethanolation (KR):208.11	Q91VB8	Q91VB8_MOUSE Alpha globin 1 OS=Mus musculus GN=Hba-a2 PE=1 SV=1	Hba-a2
1	106	Q91VB8	A.GHLDDLPGALSALSDLHAHK.L	N	97.61	2066.05	20	0	517.521	4	26.91	916000	F347:4187	129	72	91			Q91VB8	Q91VB8_MOUSE Alpha globin 1 OS=Mus musculus GN=Hba-a2 PE=1 SV=1	Hba-a2
1	106	Q91VB8	K.TYFPHFDVSHGSAQ(+.98)VK.G	N	97.24	1819.85	16	-0.9	910.933	2	19.93	16400000	F348:3172	294	42	57	Deamidation (NQ)	Q14:Deamidation (NQ):1000.00	Q91VB8	Q91VB8_MOUSE Alpha globin 1 OS=Mus musculus GN=Hba-a2 PE=1 SV=1	Hba-a2
1	106	Q91VB8	K.KVADALANAAGHLDDLPGALSALSDLHAH(+57.02)KLR.V	Y	96.94	3316.76	32	0.1	830.198	4	32.48	2580000	F343:5001	3	62	93	Carbamidomethylation (DHKE X@N-term)	H29:Carbamidomethylation (DHKE X@N-term):148.29	Q91VB8	Q91VB8_MOUSE Alpha globin 1 OS=Mus musculus GN=Hba-a2 PE=1 SV=1	Hba-a2
1	106	Q91VB8	K.KVADALAN(-17.03)AAGHLDDLPGALSALSDLHAHK.L	Y	96.85	2973.53	30	0.5	595.714	5	30.78		F340:5034	68	62	91	Ammonia-loss (N)	N8:Ammonia-loss (N):1000.00	Q91VB8	Q91VB8_MOUSE Alpha globin 1 OS=Mus musculus GN=Hba-a2 PE=1 SV=1	Hba-a2
1	106	Q91VB8	K.VADALANAAGHLD(-18.01)DLPGALSALSDLHAHK.L	Y	96.74	2844.45	29	-3.8	1423.23	2	36.79	4710000	F345:6325	41	63	91	Dehydration	D13:Dehydration:67.12	Q91VB8	Q91VB8_MOUSE Alpha globin 1 OS=Mus musculus GN=Hba-a2 PE=1 SV=1	Hba-a2
1	106	Q91VB8	K.K(+27.99)VADALANAAGHLDDLPGALSALSDLHAHKLR.V	Y	96.73	3287.74	32	0.8	658.555	5	38.96	1530000	F343:6204	7	62	93	Formylation	K1:Formylation:ï¿½	Q91VB8	Q91VB8_MOUSE Alpha globin 1 OS=Mus musculus GN=Hba-a2 PE=1 SV=1	Hba-a2
1	106	Q91VB8	K.T(+27.99)YFPHFDVSHGSAQ(+.98)VK.G	N	96.68	1847.85	16	-0.2	924.931	2	26.57	4740000	F347:4123	15	42	57	Formylation; Deamidation (NQ)	T1:Formylation:279.73;Q14:Deamidation (NQ):1000.00	Q91VB8	Q91VB8_MOUSE Alpha globin 1 OS=Mus musculus GN=Hba-a2 PE=1 SV=1	Hba-a2
1	106	Q91VB8	F.TPAVHASLDK(+6.02)FLASVSTVLTSK(+6.02).Y	N	96.66	2283.29	22	0	1142.65	2	37.44	318000	F347:6090	2	119	140	SILAC K6	K10:SILAC K6:1000.00;K22:SILAC K6:1000.00	Q91VB8	Q91VB8_MOUSE Alpha globin 1 OS=Mus musculus GN=Hba-a2 PE=1 SV=1	Hba-a2
1	106	Q91VB8	K.VADALANAAGHLDD(-18.01)LPGALSALSDLHAHKLR.V	Y	96.4	3113.64	31	-3	779.414	4	34.64	24800000	F345:5919	32	63	93	Dehydration	D14:Dehydration:69.58	Q91VB8	Q91VB8_MOUSE Alpha globin 1 OS=Mus musculus GN=Hba-a2 PE=1 SV=1	Hba-a2
1	106	Q91VB8	K.KVADALANAAGHLDDLPGALSALSDLHAH(+15.99)K.L	Y	96.38	3006.55	30	1	1003.19	3	37.22		F359:5940	7	62	91	Oxidation (HW)	H29:Oxidation (HW):223.99	Q91VB8	Q91VB8_MOUSE Alpha globin 1 OS=Mus musculus GN=Hba-a2 PE=1 SV=1	Hba-a2
1	106	Q91VB8	K.KVADALANAAGHLDDLPGALSALSDLHAHQ(sub K).L	Y	96.29	2990.52	30	-2.7	997.845	3	33.86	13100000	F358:5346	62	62	91	Mutation		Q91VB8	Q91VB8_MOUSE Alpha globin 1 OS=Mus musculus GN=Hba-a2 PE=1 SV=1	Hba-a2
1	106	Q91VB8	K.LLSY(sub H)C(+57.02)LLVTLASHHPADFTPAVHASLDKFLASVSTVLTSK.Y	N	96.11	4309.28	40	2.1	862.865	5	49.02	1960000	F347:8186	2	101	140	Carbamidomethylation; Mutation	C5:Carbamidomethylation:1000.00	Q91VB8	Q91VB8_MOUSE Alpha globin 1 OS=Mus musculus GN=Hba-a2 PE=1 SV=1	Hba-a2
1	106	Q91VB8	K.KVADALANAAGHLDDLPGALSALSDLHAHK(+27.99).L	Y	95.9	3018.55	30	-3.3	1007.19	3	38.04	5410000	F339:6404	18	62	91	Formylation	K30:Formylation:169.21	Q91VB8	Q91VB8_MOUSE Alpha globin 1 OS=Mus musculus GN=Hba-a2 PE=1 SV=1	Hba-a2
1	106	Q91VB8	K.KVADALANAAGHLDDLPGALSALSDLHE(sub A)HK.L	Y	95.77	3048.56	30	0.7	610.72	5	36.33	5460000	F352:6017	16	62	91	Mutation		Q91VB8	Q91VB8_MOUSE Alpha globin 1 OS=Mus musculus GN=Hba-a2 PE=1 SV=1	Hba-a2
1	106	Q91VB8	K.T(+27.99)YFPHFDVSHGSAQVK.G	N	95.73	1846.86	16	-4	924.436	2	26.07	1020000	F339:4173	34	42	57	Formylation	T1:Formylation:219.58	Q91VB8	Q91VB8_MOUSE Alpha globin 1 OS=Mus musculus GN=Hba-a2 PE=1 SV=1	Hba-a2
1	106	Q91VB8	K.VADALAN(+.98)AAGHLDDLPGALSALSDLHAHK.L	Y	95.58	2863.45	29	-1.3	955.488	3	37.06		F340:6212	171	63	91	Deamidation (NQ)	N7:Deamidation (NQ):1000.00	Q91VB8	Q91VB8_MOUSE Alpha globin 1 OS=Mus musculus GN=Hba-a2 PE=1 SV=1	Hba-a2
1	106	Q91VB8	K.AAWGK(+42.01)IGGHGAEYGAEALER.M	N	95.52	2084.01	20	0.9	695.677	3	24.28	866000	F349:3965	3	13	32	Acetylation (K)	K5:Acetylation (K):1000.00	Q91VB8	Q91VB8_MOUSE Alpha globin 1 OS=Mus musculus GN=Hba-a2 PE=1 SV=1	Hba-a2
1	106	Q91VB8	A.AGHLDDLPGALSALSDLHAHK.L	N	95.44	2137.09	21	1.2	535.281	4	27.13	340000	F347:4228	74	71	91			Q91VB8	Q91VB8_MOUSE Alpha globin 1 OS=Mus musculus GN=Hba-a2 PE=1 SV=1	Hba-a2
1	106	Q91VB8	K.KVADALANAAGHLDDLPGALS(+42.01)ALSDLHAHK.L	Y	95.41	3032.57	30	-0.1	759.149	4	35.52	11300000	F340:5917	35	62	91	Acetylation (TSCYH)	S21:Acetylation (TSCYH):71.27	Q91VB8	Q91VB8_MOUSE Alpha globin 1 OS=Mus musculus GN=Hba-a2 PE=1 SV=1	Hba-a2
1	106	Q91VB8	K.KVADALANAAGHLDDLPGALSALSDLHAHK(+57.02)LR.V	Y	95.39	3316.76	32	-9	553.796	6	32.66	18400000	F341:5433	5	62	93	Carbamidomethylation (DHKE X@N-term)	K30:Carbamidomethylation (DHKE X@N-term):131.40	Q91VB8	Q91VB8_MOUSE Alpha globin 1 OS=Mus musculus GN=Hba-a2 PE=1 SV=1	Hba-a2
1	106	Q91VB8	K.KVADALANAAGHLD(+57.02)DLPGALSALSDLHAHKLR.V	Y	95.17	3316.76	32	-9	553.796	6	31.27	532000	F341:5173	1	62	93	Carbamidomethylation (DHKE X@N-term)	D14:Carbamidomethylation (DHKE X@N-term):15.57	Q91VB8	Q91VB8_MOUSE Alpha globin 1 OS=Mus musculus GN=Hba-a2 PE=1 SV=1	Hba-a2
1	106	Q91VB8	K.GHGKKVADALANAAGHLDDLPGALSALSDLHAHK.L	Y	95.17	3369.75	34	2	674.96	5	30.49	5380000	F343:4626	10	58	91			Q91VB8	Q91VB8_MOUSE Alpha globin 1 OS=Mus musculus GN=Hba-a2 PE=1 SV=1	Hba-a2
1	106	Q91VB8	A.AGHLDDLPGALSALSDLHAHKLR.V	N	95.09	2406.28	23	5.1	482.265	5	26.11	807000	F360:4112	15	71	93			Q91VB8	Q91VB8_MOUSE Alpha globin 1 OS=Mus musculus GN=Hba-a2 PE=1 SV=1	Hba-a2
1	106	Q91VB8	K.KVAD(-18.01)ALANAAGHLDDLPGALSALSDLHAHKLR.V	Y	94.86	3241.73	32	0.6	649.354	5	30.3	4440000	F343:4592	3	62	93	Dehydration	D4:Dehydration:35.88	Q91VB8	Q91VB8_MOUSE Alpha globin 1 OS=Mus musculus GN=Hba-a2 PE=1 SV=1	Hba-a2
1	106	Q91VB8	K.KVADALANAAGHLDDLPGALSALSDLHAHKLR(-42.02).V	Y	94.73	3217.72	32	0.7	805.438	4	31.13	1360000	F342:5152	3	62	93	Ornithine from Arginine	R32:Ornithine from Arginine:1000.00	Q91VB8	Q91VB8_MOUSE Alpha globin 1 OS=Mus musculus GN=Hba-a2 PE=1 SV=1	Hba-a2
1	106	Q91VB8	S.HHPADFTPAVHASLDKFLASVSTVLTSKYR	N	94.72	3294.71	30	2.1	824.688	4	37.42	1220000	F347:6086	2	113	142			Q91VB8	Q91VB8_MOUSE Alpha globin 1 OS=Mus musculus GN=Hba-a2 PE=1 SV=1	Hba-a2
1	106	Q91VB8	K.KVADALAN(+.98)AAGHLD(-18.01)DLPGALSALSDLHAHKLR.V	Y	94.66	3242.72	32	5	1081.92	3	34.39	118000	F344:5764	2	62	93	Deamidation (NQ); Dehydration	N8:Deamidation (NQ):1000.00;D14:Dehydration:109.46	Q91VB8	Q91VB8_MOUSE Alpha globin 1 OS=Mus musculus GN=Hba-a2 PE=1 SV=1	Hba-a2
1	106	Q91VB8	C.LLVTLASHHPADFTPAVHASLDKFLASVSTVLTSK.Y	N	94.66	3672.99	35	0.7	1225.34	3	41.1	877000	F347:6755	3	106	140			Q91VB8	Q91VB8_MOUSE Alpha globin 1 OS=Mus musculus GN=Hba-a2 PE=1 SV=1	Hba-a2
1	106	Q91VB8	K.LLSHC(+57.02)LLVTLASHHPADFTPAVH(+15.99)ASLDKFLASVSTVLTSK.Y	N	94.55	4299.27	40	-0.7	860.861	5	47.07		F347:7842	5	101	140	Carbamidomethylation; Oxidation (HW)	C5:Carbamidomethylation:1000.00;H23:Oxidation (HW):44.07	Q91VB8	Q91VB8_MOUSE Alpha globin 1 OS=Mus musculus GN=Hba-a2 PE=1 SV=1	Hba-a2
1	106	Q91VB8	K.VADALANAAGHLDDLPGALSALSDLHAHK(+6.02)LR.V	Y	94.5	3137.67	31	-4.4	1046.89	3	32.88		F342:5478	4	63	93	SILAC K6	K29:SILAC K6:1000.00	Q91VB8	Q91VB8_MOUSE Alpha globin 1 OS=Mus musculus GN=Hba-a2 PE=1 SV=1	Hba-a2
1	106	Q91VB8	K.KVADALANAAGHLDDLPGALSALS(-18.01)DLHAHK.L	Y	94.09	2972.55	30	1.7	991.858	3	33.27	1120000	F356:5279	4	62	91	Dehydration	S24:Dehydration:146.34	Q91VB8	Q91VB8_MOUSE Alpha globin 1 OS=Mus musculus GN=Hba-a2 PE=1 SV=1	Hba-a2
1	106	Q91VB8	K.K(+6.02)VADALANAAGHLDDLPGALSALSDLHAHK(+6.02).L	Y	94.03	3002.6	30	-4.1	751.654	4	33.88	7830000	F339:5618	16	62	91	SILAC K6	K1:SILAC K6:1000.00;K30:SILAC K6:1000.00	Q91VB8	Q91VB8_MOUSE Alpha globin 1 OS=Mus musculus GN=Hba-a2 PE=1 SV=1	Hba-a2
1	106	Q91VB8	K.LLSHC(+57.02)LLVTLASHHPADFTPAVHASLD(-18.01)K.F	N	93.92	3031.57	28	-2.6	607.32	5	28.38	4020000	F345:4755	11	101	128	Carbamidomethylation; Dehydration	C5:Carbamidomethylation:1000.00;D27:Dehydration:15.73	Q91VB8	Q91VB8_MOUSE Alpha globin 1 OS=Mus musculus GN=Hba-a2 PE=1 SV=1	Hba-a2
1	106	Q91VB8	K.K(+27.99)VADALAN(+.98)AAGHLDDLPGALSALSDLHAHK.L	Y	93.85	3019.54	30	-0.5	604.914	5	41.92	1250000	F340:7101	23	62	91	Formylation; Deamidation (NQ)	K1:Formylation:168.40;N8:Deamidation (NQ):1000.00	Q91VB8	Q91VB8_MOUSE Alpha globin 1 OS=Mus musculus GN=Hba-a2 PE=1 SV=1	Hba-a2
1	106	Q91VB8	L.SHC(+57.02)LLVTLASHHPADFTPAVHASLDK.F	N	93.8	2823.41	26	5.2	565.693	5	23.47	852000	F360:3645	12	103	128	Carbamidomethylation	C3:Carbamidomethylation:1000.00	Q91VB8	Q91VB8_MOUSE Alpha globin 1 OS=Mus musculus GN=Hba-a2 PE=1 SV=1	Hba-a2
1	106	Q91VB8	K.KVADALANAAGHLDDLPGALSALSDLHAHKF(sub L)R.V	Y	93.64	3293.73	32	6	659.757	5	34.61	6720000	F342:5802	6	62	93	Mutation		Q91VB8	Q91VB8_MOUSE Alpha globin 1 OS=Mus musculus GN=Hba-a2 PE=1 SV=1	Hba-a2
1	106	Q91VB8	K.VADALANAAGHLDDLPGALS(+42.01)ALSDLHAHK.L	Y	93.53	2904.47	29	1.9	969.167	3	36.72	7770000	F355:6045	48	63	91	Acetylation (TSCYH)	S20:Acetylation (TSCYH):66.10	Q91VB8	Q91VB8_MOUSE Alpha globin 1 OS=Mus musculus GN=Hba-a2 PE=1 SV=1	Hba-a2
1	106	Q91VB8	K.VADALANAAGD(sub H)LDDLPGALSALSDLHAHK.L	Y	93.36	2840.43	29	-0.3	711.115	4	39.27	293000	F348:6708	6	63	91	Mutation		Q91VB8	Q91VB8_MOUSE Alpha globin 1 OS=Mus musculus GN=Hba-a2 PE=1 SV=1	Hba-a2
1	106	Q91VB8	K.KVADALANAAGH(+57.02)LDDLPGALSALSDLHAHK.L	Y	93.33	3047.58	30	3	610.525	5	33.89	11000000	F355:5522	12	62	91	Carbamidomethylation (DHKE X@N-term)	H12:Carbamidomethylation (DHKE X@N-term):28.74	Q91VB8	Q91VB8_MOUSE Alpha globin 1 OS=Mus musculus GN=Hba-a2 PE=1 SV=1	Hba-a2
1	106	Q91VB8	K.VADALAN(+.98)AAGHLD(-18.01)DLPGALSALSDLHAHK.L	Y	93.27	2845.44	29	2.2	949.488	3	38.43	20500000	F355:6361	43	63	91	Deamidation (NQ); Dehydration	N7:Deamidation (NQ):1000.00;D13:Dehydration:126.68	Q91VB8	Q91VB8_MOUSE Alpha globin 1 OS=Mus musculus GN=Hba-a2 PE=1 SV=1	Hba-a2
1	106	Q91VB8	R.MFASFPTTK(+42.01)TYFPHFDVSHGSAQVK.G	N	93.26	2871.37	25	6.3	718.854	4	32.12		F344:5327	3	33	57	Acetylation (K)	K9:Acetylation (K):139.37	Q91VB8	Q91VB8_MOUSE Alpha globin 1 OS=Mus musculus GN=Hba-a2 PE=1 SV=1	Hba-a2
1	106	Q91VB8	V.ADALANAAGHLDDLPGALSALSDLHAHK.L	Y	93.11	2763.39	28	5	1382.71	2	33.99	2880000	F355:5542	83	64	91			Q91VB8	Q91VB8_MOUSE Alpha globin 1 OS=Mus musculus GN=Hba-a2 PE=1 SV=1	Hba-a2
1	106	Q91VB8	K.VADALANAAGHLDDLPGALSALSDLH.A	Y	93.01	2526.27	26	2	1264.15	2	43.31	354000	F349:7442	48	63	88			Q91VB8	Q91VB8_MOUSE Alpha globin 1 OS=Mus musculus GN=Hba-a2 PE=1 SV=1	Hba-a2
1	106	Q91VB8	K.L(+57.02)LSHC(+57.02)LLVTLASHHPADFTPAVHASLDK.F	N	93.01	3106.6	28	4.6	622.331	5	29.93	1960000	F344:4919	1	101	128	Carbamidomethylation (DHKE X@N-term); Carbamidomethylation	L1:Carbamidomethylation (DHKE X@N-term):0.00;C5:Carbamidomethylation:1000.00	Q91VB8	Q91VB8_MOUSE Alpha globin 1 OS=Mus musculus GN=Hba-a2 PE=1 SV=1	Hba-a2
1	106	Q91VB8	K.KVADALANAAGHLDDLPGALS(-18.01)ALSDLHAHK.L	Y	92.98	2972.55	30	-8.6	595.511	5	31.07	15600000	F341:5136	15	62	91	Dehydration	S21:Dehydration:68.34	Q91VB8	Q91VB8_MOUSE Alpha globin 1 OS=Mus musculus GN=Hba-a2 PE=1 SV=1	Hba-a2
1	106	Q91VB8	K.VP(sub A)DALANAAGHLDDLPGALSALSDLHAHK.L	Y	92.97	2888.48	29	3.3	963.836	3	40.95	11000000	F355:6826	43	63	91	Mutation		Q91VB8	Q91VB8_MOUSE Alpha globin 1 OS=Mus musculus GN=Hba-a2 PE=1 SV=1	Hba-a2
1	106	Q91VB8	K.LLSHC(+57.02)LLVTLASHHPADFTPAVHASLDK(+6.02)FLASVSTVLTSK(+6.02).Y	N	92.85	4295.32	40	-1	860.07	5	43.85		F348:7543	4	101	140	Carbamidomethylation; SILAC K6	C5:Carbamidomethylation:1000.00;K28:SILAC K6:1000.00;K40:SILAC K6:1000.00	Q91VB8	Q91VB8_MOUSE Alpha globin 1 OS=Mus musculus GN=Hba-a2 PE=1 SV=1	Hba-a2
1	106	Q91VB8	F.TPAVHASLDKFLASVSTVLTSKY.R	N	92.82	2434.31	23	-0.3	1218.16	2	39.81	2460000	F347:6520	2	119	141			Q91VB8	Q91VB8_MOUSE Alpha globin 1 OS=Mus musculus GN=Hba-a2 PE=1 SV=1	Hba-a2
1	106	Q91VB8	K.LLSHC(+57.02)LLVTLASHHPADFTPAVHA.S	N	92.6	2606.34	24	5	869.793	3	28.52	14500000	F344:4660	25	101	124	Carbamidomethylation	C5:Carbamidomethylation:1000.00	Q91VB8	Q91VB8_MOUSE Alpha globin 1 OS=Mus musculus GN=Hba-a2 PE=1 SV=1	Hba-a2
1	106	Q91VB8	K.LLSHC(+57.02)LLVTLASHHPADFTP(+15.99)AVHASLDKFLASVSTVLTSK.Y	N	92.37	4299.27	40	-0.2	860.862	5	40.81		F347:6699	2	101	140	Carbamidomethylation; Hydroxylation	C5:Carbamidomethylation:1000.00;P20:Hydroxylation:10.19	Q91VB8	Q91VB8_MOUSE Alpha globin 1 OS=Mus musculus GN=Hba-a2 PE=1 SV=1	Hba-a2
1	106	Q91VB8	K.V(+27.99)ADALANAAGHLDDLPGALSALSDLHAHKLR.V	Y	92.33	3159.64	31	6.3	790.923	4	42.74	2660000	F344:7313	6	63	93	Formylation	V1:Formylation:280.30	Q91VB8	Q91VB8_MOUSE Alpha globin 1 OS=Mus musculus GN=Hba-a2 PE=1 SV=1	Hba-a2
1	106	Q91VB8	K.VADALANAAGHLDDLPGALSALSDLHAH(+57.02)KLR.V	Y	92.32	3188.67	31	0.7	1063.9	3	32.91	2810000	F342:5483	4	63	93	Carbamidomethylation (DHKE X@N-term)	H28:Carbamidomethylation (DHKE X@N-term):170.25	Q91VB8	Q91VB8_MOUSE Alpha globin 1 OS=Mus musculus GN=Hba-a2 PE=1 SV=1	Hba-a2
1	106	Q91VB8	A.SLDKFLASVSTVLTSK.Y	N	92.32	1694.95	16	1.2	848.481	2	38.79		F347:6336	18	125	140			Q91VB8	Q91VB8_MOUSE Alpha globin 1 OS=Mus musculus GN=Hba-a2 PE=1 SV=1	Hba-a2
1	106	Q91VB8	A.DALANAAGHLDDLPGALSALSDLHAHKLR.V	Y	91.99	2961.54	29	3.1	988.191	3	32.23	1030000	F359:5061	7	65	93			Q91VB8	Q91VB8_MOUSE Alpha globin 1 OS=Mus musculus GN=Hba-a2 PE=1 SV=1	Hba-a2
1	106	Q91VB8	K.VADALANAAGHLDDLPGALSALSDLHAH.K	Y	91.94	2734.37	28	2.4	1368.19	2	39.44	14200000	F355:6549	98	63	90			Q91VB8	Q91VB8_MOUSE Alpha globin 1 OS=Mus musculus GN=Hba-a2 PE=1 SV=1	Hba-a2
1	106	Q91VB8	K.VADALANAAGHLDDLPGALSALSDLHAH(+57.02)K.L	Y	91.94	2919.48	29	4.6	974.173	3	35.23	3630000	F360:5725	38	63	91	Carbamidomethylation (DHKE X@N-term)	H28:Carbamidomethylation (DHKE X@N-term):176.07	Q91VB8	Q91VB8_MOUSE Alpha globin 1 OS=Mus musculus GN=Hba-a2 PE=1 SV=1	Hba-a2
1	106	Q91VB8	T.KTYFPHFDVSHGSAQVK.G	N	91.94	1946.96	17	3.2	974.492	2	16.31	4150000	F360:2408	21	41	57			Q91VB8	Q91VB8_MOUSE Alpha globin 1 OS=Mus musculus GN=Hba-a2 PE=1 SV=1	Hba-a2
1	106	Q91VB8	L.LSHC(+57.02)LLVTLASHHPADFTPAVHASLDKFLASVSTVLTSK.Y	N	91.82	4170.19	39	0.4	835.046	5	40.88	4510000	F347:6712	9	102	140	Carbamidomethylation	C4:Carbamidomethylation:1000.00	Q91VB8	Q91VB8_MOUSE Alpha globin 1 OS=Mus musculus GN=Hba-a2 PE=1 SV=1	Hba-a2
1	106	Q91VB8	N.AAGHLDDLPGALSALSDLHAHKLR.V	N	91.74	2477.31	24	3.7	620.338	4	32.65	102000	F359:5138	15	70	93			Q91VB8	Q91VB8_MOUSE Alpha globin 1 OS=Mus musculus GN=Hba-a2 PE=1 SV=1	Hba-a2
1	106	Q91VB8	K.KVADALANAAGHLDD(-18.01)LPGALSALSDLH(+57.02)AHK.L	Y	91.65	3029.57	30	0.6	758.4	4	35.17	8000000	F343:5500	3	62	91	Dehydration; Carbamidomethylation (DHKE X@N-term)	D15:Dehydration:47.28;H27:Carbamidomethylation (DHKE X@N-term):101.21	Q91VB8	Q91VB8_MOUSE Alpha globin 1 OS=Mus musculus GN=Hba-a2 PE=1 SV=1	Hba-a2
1	106	Q91VB8	K.KVADALAN(-17.03)AAGHLDDLPGALSALSDLHAHKLR.V	Y	91.35	3242.72	32	-0.6	649.55	5	29.63	2480000	F340:4819	10	62	93	Ammonia-loss (N)	N8:Ammonia-loss (N):1000.00	Q91VB8	Q91VB8_MOUSE Alpha globin 1 OS=Mus musculus GN=Hba-a2 PE=1 SV=1	Hba-a2
1	106	Q91VB8	K.VADALANAAGHLDDLPGALSALS(+42.01)DLHAHK.L	Y	91.2	2904.47	29	5.4	969.17	3	37.61	13800000	F360:6153	57	63	91	Acetylation (TSCYH)	S23:Acetylation (TSCYH):164.29	Q91VB8	Q91VB8_MOUSE Alpha globin 1 OS=Mus musculus GN=Hba-a2 PE=1 SV=1	Hba-a2
1	106	Q91VB8	K.VADALANAAGHLDDLPGALSALSDLHAHKF(sub L)R.V	Y	91.04	3165.63	31	4.1	1056.22	3	35.58	3440000	F342:5992	8	63	93	Mutation		Q91VB8	Q91VB8_MOUSE Alpha globin 1 OS=Mus musculus GN=Hba-a2 PE=1 SV=1	Hba-a2
1	106	Q91VB8	K.AAWGK(+27.99)IGGHGAEYGAEALER.M	N	90.97	2069.99	20	-0.1	1036	2	23.88	3960000	F349:3892	7	13	32	Formylation	K5:Formylation:68.07	Q91VB8	Q91VB8_MOUSE Alpha globin 1 OS=Mus musculus GN=Hba-a2 PE=1 SV=1	Hba-a2
1	106	Q91VB8	K.KVADALANAAGHLDDLPGALSALSDLHAH.K	Y	90.97	2862.46	29	5.3	955.167	3	37.62	1120000000	F359:6014	11	62	90			Q91VB8	Q91VB8_MOUSE Alpha globin 1 OS=Mus musculus GN=Hba-a2 PE=1 SV=1	Hba-a2
1	106	Q91VB8	K.KVADALANAAGHLD(+57.02)DLPGALSALSDLHAHK.L	Y	90.78	3047.58	30	4.2	610.526	5	32.24	1200000	F360:5199	9	62	91	Carbamidomethylation (DHKE X@N-term)	D14:Carbamidomethylation (DHKE X@N-term):44.14	Q91VB8	Q91VB8_MOUSE Alpha globin 1 OS=Mus musculus GN=Hba-a2 PE=1 SV=1	Hba-a2
1	106	Q91VB8	R.MFASFPTTK(+57.02)TYFPHFDVSHGSAQVK.G	N	90.75	2886.38	25	3.5	963.137	3	27.2	17600000	F344:4415	17	33	57	Carbamidomethylation (DHKE X@N-term)	K9:Carbamidomethylation (DHKE X@N-term):45.16	Q91VB8	Q91VB8_MOUSE Alpha globin 1 OS=Mus musculus GN=Hba-a2 PE=1 SV=1	Hba-a2
1	106	Q91VB8	K.I(+42.01)GGHGAEYGAEALER.M	N	90.31	1570.74	15	-5.6	786.372	2	22.75		F345:3695	7	18	32	Acetylation (Protein N-term)	I1:Acetylation (Protein N-term):1000.00	Q91VB8	Q91VB8_MOUSE Alpha globin 1 OS=Mus musculus GN=Hba-a2 PE=1 SV=1	Hba-a2
1	106	Q91VB8	K.TY(+15.99)FPHFDVSHGSAQVK.G	N	90.11	1834.86	16	1.8	918.441	2	17.86	5480000	F354:2727	67	42	57	Hydroxylation	Y2:Hydroxylation:46.20	Q91VB8	Q91VB8_MOUSE Alpha globin 1 OS=Mus musculus GN=Hba-a2 PE=1 SV=1	Hba-a2
1	106	Q91VB8	K.KVADALANAAGHLDD(-18.01)LPGALSALSDLHAH(+57.02)K.L	Y	90.04	3029.57	30	-0.1	606.921	5	34.82	437000	F339:5790	4	62	91	Dehydration; Carbamidomethylation (DHKE X@N-term)	D15:Dehydration:37.55;H29:Carbamidomethylation (DHKE X@N-term):112.38	Q91VB8	Q91VB8_MOUSE Alpha globin 1 OS=Mus musculus GN=Hba-a2 PE=1 SV=1	Hba-a2
1	106	Q91VB8	K.V(+43.01)ADALANAAGHLDDLPGALSALSDLHAHK.L	Y	89.92	2905.47	29	1.5	969.498	3	47.28	255000	F338:8152	9	63	91	Carbamylation	V1:Carbamylation:129.60	Q91VB8	Q91VB8_MOUSE Alpha globin 1 OS=Mus musculus GN=Hba-a2 PE=1 SV=1	Hba-a2
1	106	Q91VB8	H.LDDLPGALSALSDLHAHKLR.V	N	89.91	2141.16	20	2.2	429.24	5	27.59	169000	F359:4240	7	74	93			Q91VB8	Q91VB8_MOUSE Alpha globin 1 OS=Mus musculus GN=Hba-a2 PE=1 SV=1	Hba-a2
1	106	Q91VB8	K.A(+43.01)AWGKIGGHGAEYGAEALER.M	N	89.84	2085	20	1.7	1043.51	2	23.7	1040000	F348:3840	5	13	32	Carbamylation	A1:Carbamylation:47.18	Q91VB8	Q91VB8_MOUSE Alpha globin 1 OS=Mus musculus GN=Hba-a2 PE=1 SV=1	Hba-a2
1	106	Q91VB8	K.T(+79.97)Y(+15.99)FPHFDVSHGSAQVKGHGKK.V	N	89.82	2422.12	21	7.3	808.387	3	17.56	2190000	F340:2595	8	42	62	Phosphorylation (STY); Hydroxylation	T1:Phosphorylation (STY):103.79;Y2:Hydroxylation:22.85	Q91VB8	Q91VB8_MOUSE Alpha globin 1 OS=Mus musculus GN=Hba-a2 PE=1 SV=1	Hba-a2
1	106	Q91VB8	K.KVADALAN(+.98)AAGHLDDLPGALSALSDLH(+57.02)AHK.L	Y	89.61	3048.56	30	0.2	610.72	5	35.27	3850000	F352:5824	3	62	91	Deamidation (NQ); Carbamidomethylation (DHKE X@N-term)	N8:Deamidation (NQ):1000.00;H27:Carbamidomethylation (DHKE X@N-term):164.64	Q91VB8	Q91VB8_MOUSE Alpha globin 1 OS=Mus musculus GN=Hba-a2 PE=1 SV=1	Hba-a2
1	106	Q91VB8	K.LLSHC(+57.02)LLVTLASHHP(+15.99)ADFTPAVHASLDKFLASVSTVLTSK.Y	N	89.6	4299.27	40	1.9	717.554	6	41.16	24900000	F347:6767	6	101	140	Carbamidomethylation; Hydroxylation	C5:Carbamidomethylation:1000.00;P15:Hydroxylation:8.22	Q91VB8	Q91VB8_MOUSE Alpha globin 1 OS=Mus musculus GN=Hba-a2 PE=1 SV=1	Hba-a2
1	106	Q91VB8	K.T(+42.01)YFPHFDVSHGSAQ(+.98)VK.G	N	89.49	1861.86	16	1.1	621.629	3	27.01	266000	F347:4206	7	42	57	Acetylation (N-term); Deamidation (NQ)	T1:Acetylation (N-term):1000.00;Q14:Deamidation (NQ):1000.00	Q91VB8	Q91VB8_MOUSE Alpha globin 1 OS=Mus musculus GN=Hba-a2 PE=1 SV=1	Hba-a2
1	106	Q91VB8	K.IGGH(+15.99)GAEYGAEALER.M	N	89.45	1544.72	15	0.1	773.368	2	18.91	914000	F348:2987	17	18	32	Oxidation (HW)	H4:Oxidation (HW):1000.00	Q91VB8	Q91VB8_MOUSE Alpha globin 1 OS=Mus musculus GN=Hba-a2 PE=1 SV=1	Hba-a2
1	106	Q91VB8	K.LRVDPVNFQ(sub K)LLSHC(+57.02)LLVTLASHHPADFTPAVHASLDK.F	N	89.28	4118.15	37	-6.1	687.362	6	36.33		F346:6053	1	92	128	Carbamidomethylation; Mutation	C14:Carbamidomethylation:1000.00	Q91VB8	Q91VB8_MOUSE Alpha globin 1 OS=Mus musculus GN=Hba-a2 PE=1 SV=1	Hba-a2
1	106	Q91VB8	K.VADALANAAGH(+57.02)LDDLPGALSALSDLHAHK.L	Y	89.22	2919.48	29	2.8	974.171	3	35.23	9620000	F356:5637	9	63	91	Carbamidomethylation (DHKE X@N-term)	H11:Carbamidomethylation (DHKE X@N-term):72.24	Q91VB8	Q91VB8_MOUSE Alpha globin 1 OS=Mus musculus GN=Hba-a2 PE=1 SV=1	Hba-a2
1	106	Q91VB8	A.LANAAGHLDDLPGALSALSDLHAHKLR.V	Y	89.21	2775.48	27	-1	926.166	3	27.96	163000	F340:4515	11	67	93			Q91VB8	Q91VB8_MOUSE Alpha globin 1 OS=Mus musculus GN=Hba-a2 PE=1 SV=1	Hba-a2
1	106	Q91VB8	L.ANAAGHLDDLPGALSALSDLHAHK.L	Y	89.17	2393.21	24	1.5	798.745	3	27.42	1100000	F351:4029	224	68	91			Q91VB8	Q91VB8_MOUSE Alpha globin 1 OS=Mus musculus GN=Hba-a2 PE=1 SV=1	Hba-a2
1	106	Q91VB8	K.LLSHC(+57.02)LLVTLASHHPAD(+57.02)FTPAVHASLDK.F	N	89.08	3106.6	28	4.6	622.331	5	27.68	14700000	F344:4504	3	101	128	Carbamidomethylation; Carbamidomethylation (DHKE X@N-term)	C5:Carbamidomethylation:1000.00;D17:Carbamidomethylation (DHKE X@N-term):0.00	Q91VB8	Q91VB8_MOUSE Alpha globin 1 OS=Mus musculus GN=Hba-a2 PE=1 SV=1	Hba-a2
1	106	Q91VB8	K.LLSHC(+57.02)LLVTLASHHPADFTPAVHAS(+42.01)LDK.F	N	88.98	3091.59	28	-4.7	619.323	5	29.26	8310000	F345:4917	4	101	128	Carbamidomethylation; Acetylation (TSCYH)	C5:Carbamidomethylation:1000.00;S25:Acetylation (TSCYH):26.31	Q91VB8	Q91VB8_MOUSE Alpha globin 1 OS=Mus musculus GN=Hba-a2 PE=1 SV=1	Hba-a2
1	106	Q91VB8	K.LLSH(+57.02)C(+57.02)LLVTLASHHPADFTPAVHASLDK.F	N	88.87	3106.6	28	6.5	622.332	5	28.33	3070000	F344:4624	6	101	128	Carbamidomethylation (DHKE X@N-term); Carbamidomethylation	H4:Carbamidomethylation (DHKE X@N-term):10.22;C5:Carbamidomethylation:1000.00	Q91VB8	Q91VB8_MOUSE Alpha globin 1 OS=Mus musculus GN=Hba-a2 PE=1 SV=1	Hba-a2
1	106	Q91VB8	D.DLPGALSALSDLHAHKLR.V	N	88.7	1913.05	18	-0.2	479.269	4	26.26	14200000	F340:4200	16	76	93			Q91VB8	Q91VB8_MOUSE Alpha globin 1 OS=Mus musculus GN=Hba-a2 PE=1 SV=1	Hba-a2
1	106	Q91VB8	G.HLDDLPGALSALSDLHAHKLR.V	N	88.67	2278.22	21	5.2	456.653	5	25.62	2170000	F360:4026	12	73	93			Q91VB8	Q91VB8_MOUSE Alpha globin 1 OS=Mus musculus GN=Hba-a2 PE=1 SV=1	Hba-a2
1	106	Q91VB8	A.NAAGHLDDLPGALSALSDLHAHK.L	Y	88.58	2322.17	23	2.6	775.067	3	35.92	3220000	F359:5712	229	69	91			Q91VB8	Q91VB8_MOUSE Alpha globin 1 OS=Mus musculus GN=Hba-a2 PE=1 SV=1	Hba-a2
1	106	Q91VB8	R.MFASFPTTK(+27.99)TYFPHFDVSHGSAQVK.G	N	88.37	2857.35	25	2.5	715.347	4	31.88	13100000	F344:5284	4	33	57	Formylation	K9:Formylation:63.64	Q91VB8	Q91VB8_MOUSE Alpha globin 1 OS=Mus musculus GN=Hba-a2 PE=1 SV=1	Hba-a2
1	106	Q91VB8	L.PGALSALSDLHAHKLR.V	N	88.19	1684.94	16	-0.8	562.653	3	26.12	7030000	F340:4174	47	78	93			Q91VB8	Q91VB8_MOUSE Alpha globin 1 OS=Mus musculus GN=Hba-a2 PE=1 SV=1	Hba-a2
1	106	Q91VB8	L.DDLPGALSALSDLHAHK.L	N	88.19	1758.89	17	-0.3	440.73	4	27.9	67100	F340:4504	18	75	91			Q91VB8	Q91VB8_MOUSE Alpha globin 1 OS=Mus musculus GN=Hba-a2 PE=1 SV=1	Hba-a2
1	106	Q91VB8	N.AAGHLDDLPGALSALSDLHAHK.L	N	88.17	2208.13	22	0.5	442.633	5	27.3	196000	F348:4509	141	70	91			Q91VB8	Q91VB8_MOUSE Alpha globin 1 OS=Mus musculus GN=Hba-a2 PE=1 SV=1	Hba-a2
1	106	Q91VB8	K.V(+27.99)ADALANAAGHLDDLPGALSALSDLHAHK.L	Y	88.13	2890.46	29	3.5	964.496	3	46.08	11000000	F359:7521	67	63	91	Formylation	V1:Formylation:274.31	Q91VB8	Q91VB8_MOUSE Alpha globin 1 OS=Mus musculus GN=Hba-a2 PE=1 SV=1	Hba-a2
1	106	Q91VB8	K.VADALANAAGH(+15.99)LDDLPGALSALSDLHAHKLR.V	Y	88.1	3147.64	31	0.8	787.918	4	38.17	1130000	F343:6061	4	63	93	Oxidation (HW)	H11:Oxidation (HW):144.59	Q91VB8	Q91VB8_MOUSE Alpha globin 1 OS=Mus musculus GN=Hba-a2 PE=1 SV=1	Hba-a2
1	106	Q91VB8	G.HLDDLPGALSALSDLHAHKLRVDPVNFK.L	N	88.05	3077.64	28	-8.2	616.53	5	30.04	282000	F341:4945	1	73	100			Q91VB8	Q91VB8_MOUSE Alpha globin 1 OS=Mus musculus GN=Hba-a2 PE=1 SV=1	Hba-a2
1	106	Q91VB8	F.PHFDVSHGSAQVKGHGKK.V	N	87.97	1914.98	18	-0.6	479.752	4	17.61	989000	F340:2606	2	45	62			Q91VB8	Q91VB8_MOUSE Alpha globin 1 OS=Mus musculus GN=Hba-a2 PE=1 SV=1	Hba-a2
1	106	Q91VB8	K.I(+57.02)GGHGAEYGAEALER.M	N	87.96	1585.75	15	2.8	793.884	2	15.07	1920000	F358:2053	17	18	32	Carbamidomethylation (DHKE X@N-term)	I1:Carbamidomethylation (DHKE X@N-term):32.94	Q91VB8	Q91VB8_MOUSE Alpha globin 1 OS=Mus musculus GN=Hba-a2 PE=1 SV=1	Hba-a2
1	106	Q91VB8	K.TYFPHFDVSHGSAQVKGHGK.K	N	87.94	2198.07	20	0.8	550.524	4	13.75	16800000	F337:1716	24	42	61			Q91VB8	Q91VB8_MOUSE Alpha globin 1 OS=Mus musculus GN=Hba-a2 PE=1 SV=1	Hba-a2
1	106	Q91VB8	K.KVADALANAAGHLDDLPGALSALSDLH(+57.02)AHKLR.V	Y	87.91	3316.76	32	8	1106.6	3	32.38	1690000	F342:5382	1	62	93	Carbamidomethylation (DHKE X@N-term)	H27:Carbamidomethylation (DHKE X@N-term):161.70	Q91VB8	Q91VB8_MOUSE Alpha globin 1 OS=Mus musculus GN=Hba-a2 PE=1 SV=1	Hba-a2
1	106	Q91VB8	K.Q(sub K)VADALANAAGHLDDLPGALSALSDLHAHK.L	Y	87.89	2990.52	30	-2.4	599.11	5	32.06	17200000	F358:5027	48	62	91	Mutation		Q91VB8	Q91VB8_MOUSE Alpha globin 1 OS=Mus musculus GN=Hba-a2 PE=1 SV=1	Hba-a2
1	106	Q91VB8	K.KVADALANAAGH(+15.99)LDDLPGALSALSDLHAHK.L	Y	87.85	3006.55	30	4.9	752.649	4	37.62		F360:6154	11	62	91	Oxidation (HW)	H12:Oxidation (HW):105.83	Q91VB8	Q91VB8_MOUSE Alpha globin 1 OS=Mus musculus GN=Hba-a2 PE=1 SV=1	Hba-a2
1	106	Q91VB8	H.ASLDKFLASVSTVLTSK.Y	N	87.79	1765.98	17	0.3	883.999	2	39.78	24400000	F347:6514	8	124	140			Q91VB8	Q91VB8_MOUSE Alpha globin 1 OS=Mus musculus GN=Hba-a2 PE=1 SV=1	Hba-a2
1	106	Q91VB8	K.V(+57.02)ADALANAAGHLDDLPGALSALSDLHAHK.L	Y	87.71	2919.48	29	-3.2	974.165	3	37.2	833000	F338:6307	10	63	91	Carbamidomethylation (DHKE X@N-term)	V1:Carbamidomethylation (DHKE X@N-term):8.22	Q91VB8	Q91VB8_MOUSE Alpha globin 1 OS=Mus musculus GN=Hba-a2 PE=1 SV=1	Hba-a2
1	106	Q91VB8	K.VADALANAAGHLDDLPGALSALSDLHAHKLRVDPVNFK.L	Y	87.64	3931.07	38	4	983.779	4	35.26	8450000	F344:5929	15	63	100			Q91VB8	Q91VB8_MOUSE Alpha globin 1 OS=Mus musculus GN=Hba-a2 PE=1 SV=1	Hba-a2
1	106	Q91VB8	K.LLSHC(+57.02)LLVTLASHHPADF.T	N	87.58	2030.04	18	-1.3	1016.03	2	28.63	154000	F347:4504	40	101	118	Carbamidomethylation	C5:Carbamidomethylation:1000.00	Q91VB8	Q91VB8_MOUSE Alpha globin 1 OS=Mus musculus GN=Hba-a2 PE=1 SV=1	Hba-a2
1	106	Q91VB8	R.MFASFPTTKTY(+15.99)FPHFDVSHGSAQVK.G	N	87.48	2845.35	25	-4.2	712.343	4	26.16	46400000	F345:4337	29	33	57	Hydroxylation	Y11:Hydroxylation:15.21	Q91VB8	Q91VB8_MOUSE Alpha globin 1 OS=Mus musculus GN=Hba-a2 PE=1 SV=1	Hba-a2
1	106	Q91VB8	A.LANAAGHLDDLPGALSALSDLHAHK.L	Y	87.46	2506.29	25	-4.6	627.578	4	35.61	506000	F339:5943	49	67	91			Q91VB8	Q91VB8_MOUSE Alpha globin 1 OS=Mus musculus GN=Hba-a2 PE=1 SV=1	Hba-a2
1	106	Q91VB8	K.VADALANAAGHLDDLPGALSALSD(-18.01)LHAHK.L	Y	87.41	2844.45	29	4	949.162	3	34.77	12800000	F359:5508	33	63	91	Dehydration	D24:Dehydration:184.95	Q91VB8	Q91VB8_MOUSE Alpha globin 1 OS=Mus musculus GN=Hba-a2 PE=1 SV=1	Hba-a2
1	106	Q91VB8	K.I(+43.01)GGHGAEYGAEALER.M	N	87.03	1571.73	15	-0.7	786.873	2	21.98	14000000	F345:3547	7	18	32	Carbamylation	I1:Carbamylation:1000.00	Q91VB8	Q91VB8_MOUSE Alpha globin 1 OS=Mus musculus GN=Hba-a2 PE=1 SV=1	Hba-a2
1	106	Q91VB8	G.KKVAD(+37.95)ALANAAGHLDDLPGALSALSDLHAHKLR.V	Y	86.95	3425.78	33	-3.1	686.162	5	41.55	428000	F343:6675	3	61	93	Replacement of 2 protons by calcium	D5:Replacement of 2 protons by calcium:53.89	Q91VB8	Q91VB8_MOUSE Alpha globin 1 OS=Mus musculus GN=Hba-a2 PE=1 SV=1	Hba-a2
1	106	Q91VB8	K.LLSHC(+57.02)LLVTLASHHPADFTPAVHAS(-18.01)LDKFLASVSTVLTSK.Y	N	86.87	4265.27	40	1	854.062	5	37.65	3220000	F347:6127	8	101	140	Carbamidomethylation; Dehydration	C5:Carbamidomethylation:1000.00;S25:Dehydration:32.47	Q91VB8	Q91VB8_MOUSE Alpha globin 1 OS=Mus musculus GN=Hba-a2 PE=1 SV=1	Hba-a2
1	106	Q91VB8	K.T(+42.01)YFPHFDVSHGSAQVK.G	N	86.85	1860.88	16	1.1	931.448	2	25.51	3460000	F356:3872	10	42	57	Acetylation (N-term)	T1:Acetylation (N-term):1000.00	Q91VB8	Q91VB8_MOUSE Alpha globin 1 OS=Mus musculus GN=Hba-a2 PE=1 SV=1	Hba-a2
1	106	Q91VB8	K.VADALANAAGHLDDLPGALSALSDLH(+57.02)AHK.L	Y	86.84	2919.48	29	-7.5	974.161	3	35.28	12100000	F353:5845	12	63	91	Carbamidomethylation (DHKE X@N-term)	H26:Carbamidomethylation (DHKE X@N-term):148.63	Q91VB8	Q91VB8_MOUSE Alpha globin 1 OS=Mus musculus GN=Hba-a2 PE=1 SV=1	Hba-a2
1	106	Q91VB8	F.T(+27.99)PAVHASLDKFLASVSTVLTSK.Y	N	86.6	2299.24	22	6.2	767.426	3	46.19	595000	F347:7686	1	119	140	Formylation	T1:Formylation:71.64	Q91VB8	Q91VB8_MOUSE Alpha globin 1 OS=Mus musculus GN=Hba-a2 PE=1 SV=1	Hba-a2
1	106	Q91VB8	K.KVADALANAAGHLDDLPGALSALSDLHAHK(+6.02)LR.V	Y	86.59	3265.76	32	-1.6	1089.59	3	32.32		F343:4970	1	62	93	SILAC K6	K30:SILAC K6:ï¿½	Q91VB8	Q91VB8_MOUSE Alpha globin 1 OS=Mus musculus GN=Hba-a2 PE=1 SV=1	Hba-a2
1	106	Q91VB8	K.VADALANAAGH(+15.99)LDDLPGALSALSDLHAHK.L	Y	86.56	2878.46	29	-0.7	960.492	3	40.06	2220000	F340:6766	10	63	91	Oxidation (HW)	H11:Oxidation (HW):135.95	Q91VB8	Q91VB8_MOUSE Alpha globin 1 OS=Mus musculus GN=Hba-a2 PE=1 SV=1	Hba-a2
1	106	Q91VB8	L.PGALSALSDLHAHK.L	N	86.53	1415.75	14	-0.4	708.883	2	36.49	2190000	F340:6103	699	78	91			Q91VB8	Q91VB8_MOUSE Alpha globin 1 OS=Mus musculus GN=Hba-a2 PE=1 SV=1	Hba-a2
1	106	Q91VB8	K.VADALANAAGHLD(-18.01)DLPGALSALSDLHAH(+57.02)K.L	Y	86.48	2901.47	29	0	968.165	3	35.88	6280000	F342:6051	8	63	91	Dehydration; Carbamidomethylation (DHKE X@N-term)	D13:Dehydration:116.35;H28:Carbamidomethylation (DHKE X@N-term):116.18	Q91VB8	Q91VB8_MOUSE Alpha globin 1 OS=Mus musculus GN=Hba-a2 PE=1 SV=1	Hba-a2
1	106	Q91VB8	K.TY(+15.99)FPHFDVSHGSAQ(+.98)VK.G	N	86.37	1835.85	16	1.6	918.933	2	19.09	445000	F351:2507	17	42	57	Hydroxylation; Deamidation (NQ)	Y2:Hydroxylation:55.92;Q14:Deamidation (NQ):1000.00	Q91VB8	Q91VB8_MOUSE Alpha globin 1 OS=Mus musculus GN=Hba-a2 PE=1 SV=1	Hba-a2
1	106	Q91VB8	K.K(+27.99)VADALAN(+.98)AAGHLDDLPGALSALSDLHAHKLR.V	Y	86.34	3288.72	32	-7	658.747	5	39.86	121000	F341:6790	1	62	93	Formylation; Deamidation (NQ)	K1:Formylation:133.40;N8:Deamidation (NQ):1000.00	Q91VB8	Q91VB8_MOUSE Alpha globin 1 OS=Mus musculus GN=Hba-a2 PE=1 SV=1	Hba-a2
1	106	Q91VB8	P.ADFTPAVHASLDKFLASVSTVLTSK.Y	N	86.32	2604.38	25	0.4	1303.2	2	45.9	2210000	F346:7789	5	116	140			Q91VB8	Q91VB8_MOUSE Alpha globin 1 OS=Mus musculus GN=Hba-a2 PE=1 SV=1	Hba-a2
1	106	Q91VB8	S.LDKFLASVSTVLTSKYR	N	86.23	1927.08	17	2.4	482.778	4	29.98	216000	F348:5006	1	126	142			Q91VB8	Q91VB8_MOUSE Alpha globin 1 OS=Mus musculus GN=Hba-a2 PE=1 SV=1	Hba-a2
1	106	Q91VB8	K.VADALANAAGHLDD(+43.99)LPGALSALSDLHAHK.L	Y	86.2	2906.45	29	2.1	969.827	3	34.99	524000	F341:5880	3	63	91	Carboxylation (DKW)	D14:Carboxylation (DKW):55.94	Q91VB8	Q91VB8_MOUSE Alpha globin 1 OS=Mus musculus GN=Hba-a2 PE=1 SV=1	Hba-a2
1	106	Q91VB8	K.KVADALANAAGHF(sub L)DDLPGALSALSDLHAHK.L	Y	86.18	3024.54	30	9.3	1009.2	3	37.2		F360:6081	2	62	91	Mutation		Q91VB8	Q91VB8_MOUSE Alpha globin 1 OS=Mus musculus GN=Hba-a2 PE=1 SV=1	Hba-a2
1	106	Q91VB8	K.LLSHC(+57.02)LLVTLASHHP(+31.99)ADFTPAVHASLDKFLASVSTVLTSK.Y	N	86	4315.27	40	-1.3	864.06	5	46.03	10100000	F347:7658	7	101	140	Carbamidomethylation; Dihydroxy	C5:Carbamidomethylation:1000.00;P15:Dihydroxy:12.33	Q91VB8	Q91VB8_MOUSE Alpha globin 1 OS=Mus musculus GN=Hba-a2 PE=1 SV=1	Hba-a2
1	106	Q91VB8	V.ADALANAAGHLDDLPGALSALSDLHAHKLR.V	Y	85.88	3032.58	30	-0.2	1011.87	3	31.69	114000	F359:4962	8	64	93			Q91VB8	Q91VB8_MOUSE Alpha globin 1 OS=Mus musculus GN=Hba-a2 PE=1 SV=1	Hba-a2
1	106	Q91VB8	A.DALAN(+.98)AAGHLDDLPGALSALSDLHAHK.L	Y	85.85	2693.34	27	3.3	898.79	3	38.38	24200000	F355:6352	38	65	91	Deamidation (NQ)	N5:Deamidation (NQ):1000.00	Q91VB8	Q91VB8_MOUSE Alpha globin 1 OS=Mus musculus GN=Hba-a2 PE=1 SV=1	Hba-a2
1	106	Q91VB8	K.KVADALANAAGHLD(+31.97)DLPGALSALSDLHAHK.L	Y	85.82	3022.53	30	-1.4	756.639	4	39.35	2750000	F341:6698	3	62	91	Persulfide	D14:Persulfide:51.24	Q91VB8	Q91VB8_MOUSE Alpha globin 1 OS=Mus musculus GN=Hba-a2 PE=1 SV=1	Hba-a2
1	106	Q91VB8	K.KVADALAN(+.98)AAGHLDDLPGALSALSDLHAH(+15.99)K.L	Y	85.8	3007.54	30	1.5	752.893	4	38.39	1420000	F356:6211	3	62	91	Deamidation (NQ); Oxidation (HW)	N8:Deamidation (NQ):1000.00;H29:Oxidation (HW):163.39	Q91VB8	Q91VB8_MOUSE Alpha globin 1 OS=Mus musculus GN=Hba-a2 PE=1 SV=1	Hba-a2
1	106	Q91VB8	K.TYFPH(+57.02)FDVSHGSAQVK.G	N	85.75	1875.89	16	3	938.955	2	18.57	164000	F358:2659	19	42	57	Carbamidomethylation (DHKE X@N-term)	H5:Carbamidomethylation (DHKE X@N-term):18.86	Q91VB8	Q91VB8_MOUSE Alpha globin 1 OS=Mus musculus GN=Hba-a2 PE=1 SV=1	Hba-a2
1	106	Q91VB8	K.VADALAN(+.98)AAGHLD(-18.01)DLPGALSALSDLHAHKLR.V	Y	85.73	3114.62	31	0.7	623.932	5	37.04	2280000	F343:5849	6	63	93	Deamidation (NQ); Dehydration	N7:Deamidation (NQ):1000.00;D13:Dehydration:53.63	Q91VB8	Q91VB8_MOUSE Alpha globin 1 OS=Mus musculus GN=Hba-a2 PE=1 SV=1	Hba-a2
1	106	Q91VB8	K.KVADALANAAGHLDDLPGALSALSDLH(+15.99)AHK.L	Y	85.71	3006.55	30	2.8	602.319	5	37.48	861000	F356:6044	9	62	91	Oxidation (HW)	H27:Oxidation (HW):118.22	Q91VB8	Q91VB8_MOUSE Alpha globin 1 OS=Mus musculus GN=Hba-a2 PE=1 SV=1	Hba-a2
1	106	Q91VB8	K.KVADALANAAGHLDDL.P	Y	85.47	1592.82	16	0	797.415	2	28.36	6480000	F348:4702	9	62	77			Q91VB8	Q91VB8_MOUSE Alpha globin 1 OS=Mus musculus GN=Hba-a2 PE=1 SV=1	Hba-a2
1	106	Q91VB8	K.TYFPHFDVSHGSAQVKGHGKK.V	N	85.46	2326.16	21	1.2	466.24	5	12.22	470000	F337:1451	10	42	62			Q91VB8	Q91VB8_MOUSE Alpha globin 1 OS=Mus musculus GN=Hba-a2 PE=1 SV=1	Hba-a2
1	106	Q91VB8	D.ALANAAGHLDDLPGALSALSDLHAHKLR.V	Y	85.29	2846.52	28	0.7	475.427	6	28.91	8660000	F340:4687	21	66	93			Q91VB8	Q91VB8_MOUSE Alpha globin 1 OS=Mus musculus GN=Hba-a2 PE=1 SV=1	Hba-a2
1	106	Q91VB8	K.KVADALANAAGHLDDLPGALSALSDLH(+15.99)AHKLR.V	Y	85.24	3275.74	32	-3.1	819.939	4	35.25	1850000	F342:5930	1	62	93	Oxidation (HW)	H27:Oxidation (HW):129.01	Q91VB8	Q91VB8_MOUSE Alpha globin 1 OS=Mus musculus GN=Hba-a2 PE=1 SV=1	Hba-a2
1	106	Q91VB8	K.VADALANAAGHLDDLPGALSALSD(-18.01)LHAHKLR.V	Y	85.17	3113.64	31	-4.2	623.732	5	32.77	3900000	F345:5566	4	63	93	Dehydration	D24:Dehydration:118.43	Q91VB8	Q91VB8_MOUSE Alpha globin 1 OS=Mus musculus GN=Hba-a2 PE=1 SV=1	Hba-a2
1	106	Q91VB8	A.SLDKFLASVSTVLTSKYR	N	85.14	2014.11	18	0.1	504.535	4	36.72	470000	F349:6253	6	125	142			Q91VB8	Q91VB8_MOUSE Alpha globin 1 OS=Mus musculus GN=Hba-a2 PE=1 SV=1	Hba-a2
1	106	Q91VB8	K.KVADALAN(+.98)AAGHLDD(-18.01)LPGALSALSDLHAHKLR.V	Y	85.1	3242.72	32	0.2	541.46	6	31.44	1020000	F340:5156	4	62	93	Deamidation (NQ); Dehydration	N8:Deamidation (NQ):1000.00;D15:Dehydration:41.98	Q91VB8	Q91VB8_MOUSE Alpha globin 1 OS=Mus musculus GN=Hba-a2 PE=1 SV=1	Hba-a2
1	106	Q91VB8	F.KLLSHC(+57.02)LLVTLASHHPADFTPAVHASLDKFLASVSTVLTSK.Y	N	85.09	4411.37	41	-1.8	883.28	5	41.56	6600000	F348:7123	6	100	140	Carbamidomethylation	C6:Carbamidomethylation:1000.00	Q91VB8	Q91VB8_MOUSE Alpha globin 1 OS=Mus musculus GN=Hba-a2 PE=1 SV=1	Hba-a2
1	106	Q91VB8	K.LLSHC(+57.02)LLVTLASHHPADFTPAVHASLD.K	N	84.77	2921.49	27	4.6	731.382	4	30.78	19500000	F344:5077	8	101	127	Carbamidomethylation	C5:Carbamidomethylation:1000.00	Q91VB8	Q91VB8_MOUSE Alpha globin 1 OS=Mus musculus GN=Hba-a2 PE=1 SV=1	Hba-a2
1	106	Q91VB8	K.VADALANAAGHLDDLPGALSALSDLHAHQ(sub K).L	Y	84.76	2862.43	29	-2.4	1432.22	2	35.17	75900000	F357:5134	326	63	91	Mutation		Q91VB8	Q91VB8_MOUSE Alpha globin 1 OS=Mus musculus GN=Hba-a2 PE=1 SV=1	Hba-a2
1	106	Q91VB8	K.KVADALANAAGHLDD.L	Y	84.68	1479.73	15	-0.5	740.873	2	20.1	20100000	F340:3058	23	62	76			Q91VB8	Q91VB8_MOUSE Alpha globin 1 OS=Mus musculus GN=Hba-a2 PE=1 SV=1	Hba-a2
1	106	Q91VB8	A.D(+356.19)ALANAAGHLDDLPGALSALSDLHAHK.L	Y	84.52	3048.54	27	-8.4	610.711	5	37.54	5920000	F357:5557	4	65	91	Biotin polyethyleneoxide amine	D1:Biotin polyethyleneoxide amine:43.29	Q91VB8	Q91VB8_MOUSE Alpha globin 1 OS=Mus musculus GN=Hba-a2 PE=1 SV=1	Hba-a2
1	106	Q91VB8	A.GHLDDLPGALSALSDLHAHKLR.V	N	84.5	2335.24	22	4.5	779.424	3	26.02	28200	F360:4098	11	72	93			Q91VB8	Q91VB8_MOUSE Alpha globin 1 OS=Mus musculus GN=Hba-a2 PE=1 SV=1	Hba-a2
1	106	Q91VB8	K.KVADALAN(+.98)AAGHLD(+57.02)DLPGALSALSDLHAHK.L	Y	84.41	3048.56	30	3.2	610.722	5	34.58	1350000	F355:5652	5	62	91	Deamidation (NQ); Carbamidomethylation (DHKE X@N-term)	N8:Deamidation (NQ):1000.00;D14:Carbamidomethylation (DHKE X@N-term):34.43	Q91VB8	Q91VB8_MOUSE Alpha globin 1 OS=Mus musculus GN=Hba-a2 PE=1 SV=1	Hba-a2
1	106	Q91VB8	T.YFPHFDVSHGSAQVK.G	N	84.4	1717.82	15	1.9	859.919	2	17.74	2890000	F354:2705	67	43	57			Q91VB8	Q91VB8_MOUSE Alpha globin 1 OS=Mus musculus GN=Hba-a2 PE=1 SV=1	Hba-a2
1	106	Q91VB8	R.VDPVNFKLLSHC(+57.02)LLVTLASHHPADFTPAVHASLDKFLASVSTVLTSKYR	N	84.29	5401.86	49	0.3	901.318	6	48.42	18200000	F348:8361	30	94	142	Carbamidomethylation	C12:Carbamidomethylation:1000.00	Q91VB8	Q91VB8_MOUSE Alpha globin 1 OS=Mus musculus GN=Hba-a2 PE=1 SV=1	Hba-a2
1	106	Q91VB8	K.LLSHC(+57.02)LLVTLASHHPADFTPAVHASLDKFLASVSTVLTSK(+57.02)YR	N	84.18	4659.46	42	0.9	777.585	6	41.04		F347:6744	2	101	142	Carbamidomethylation; Carbamidomethylation (DHKE X@N-term)	C5:Carbamidomethylation:1000.00;K40:Carbamidomethylation (DHKE X@N-term):136.03	Q91VB8	Q91VB8_MOUSE Alpha globin 1 OS=Mus musculus GN=Hba-a2 PE=1 SV=1	Hba-a2
1	106	Q91VB8	K.VADALANAAGHLDDLPGALSALSDLHAH(+15.99)KLR.V	Y	84.17	3147.64	31	-2.1	787.916	4	36.86	4540000	F342:6234	8	63	93	Oxidation (HW)	H28:Oxidation (HW):108.45	Q91VB8	Q91VB8_MOUSE Alpha globin 1 OS=Mus musculus GN=Hba-a2 PE=1 SV=1	Hba-a2
1	106	Q91VB8	K.VADALANAAGHLDDLPGALSALSDLHE(sub A)HK.L	Y	84.06	2920.47	29	0.4	1461.24	2	38.2	2280000	F355:6318	30	63	91	Mutation		Q91VB8	Q91VB8_MOUSE Alpha globin 1 OS=Mus musculus GN=Hba-a2 PE=1 SV=1	Hba-a2
1	106	Q91VB8	R.M(+15.99)FASFPTTK(+57.02)TYFPHFDVSHGSAQVK.G	N	84.05	2902.37	25	4.9	726.605	4	25.96	4070000	F344:4183	6	33	57	Oxidation (M); Carbamidomethylation (DHKE X@N-term)	M1:Oxidation (M):1000.00;K9:Carbamidomethylation (DHKE X@N-term):37.99	Q91VB8	Q91VB8_MOUSE Alpha globin 1 OS=Mus musculus GN=Hba-a2 PE=1 SV=1	Hba-a2
1	106	Q91VB8	P.HFDVSHGSAQVK.G	N	84.04	1310.64	12	-0.7	437.886	3	19.47	543000	F340:2942	49	46	57			Q91VB8	Q91VB8_MOUSE Alpha globin 1 OS=Mus musculus GN=Hba-a2 PE=1 SV=1	Hba-a2
1	106	Q91VB8	K.LLSHC(+57.02)LLD(sub V)TLASHHPADFTPAVHASLDKFLASVSTVLTSK.Y	N	84.04	4299.24	40	8	860.861	5	41.38	9920000	F347:6810	1	101	140	Carbamidomethylation; Mutation	C5:Carbamidomethylation:1000.00	Q91VB8	Q91VB8_MOUSE Alpha globin 1 OS=Mus musculus GN=Hba-a2 PE=1 SV=1	Hba-a2
1	106	Q91VB8	K.FLASVSTVLTSKYR	N	83.98	1570.87	14	-0.2	524.631	3	24.54	1010000	F348:3997	3	129	142			Q91VB8	Q91VB8_MOUSE Alpha globin 1 OS=Mus musculus GN=Hba-a2 PE=1 SV=1	Hba-a2
1	106	Q91VB8	K.VADALANAAGHLDD(+57.02)LPGALSALSDLHAHKLR.V	Y	83.98	3188.67	31	-8	798.168	4	32.68	653000	F341:5439	1	63	93	Carbamidomethylation (DHKE X@N-term)	D14:Carbamidomethylation (DHKE X@N-term):0.00	Q91VB8	Q91VB8_MOUSE Alpha globin 1 OS=Mus musculus GN=Hba-a2 PE=1 SV=1	Hba-a2
1	106	Q91VB8	R.MFASFPTTK(+57.02)TYFPHFDVSHGSAQ(+.98)VK.G	N	83.97	2887.36	25	-2.8	578.479	5	28.27		F339:4575	12	33	57	Carbamidomethylation (DHKE X@N-term); Deamidation (NQ)	K9:Carbamidomethylation (DHKE X@N-term):45.16;Q23:Deamidation (NQ):1000.00	Q91VB8	Q91VB8_MOUSE Alpha globin 1 OS=Mus musculus GN=Hba-a2 PE=1 SV=1	Hba-a2
1	106	Q91VB8	K.L(+58.01)LSHC(+57.02)LLVTLASHHPADFTPAVHASLDKFLASVSTVLTSK.Y	N	83.97	4341.28	40	-1.1	869.263	5	46.36		F347:7717	1	101	140	Carboxymethyl (KW X@N-term); Carbamidomethylation	L1:Carboxymethyl (KW X@N-term):71.61;C5:Carbamidomethylation:1000.00	Q91VB8	Q91VB8_MOUSE Alpha globin 1 OS=Mus musculus GN=Hba-a2 PE=1 SV=1	Hba-a2
1	106	Q91VB8	K.V(+42.01)ADALANAAGHLDDLPGALSALSDLHAHK.L	Y	83.96	2904.47	29	0.2	727.126	4	46.68		F338:8045	6	63	91	Acetylation (N-term)	V1:Acetylation (N-term):1000.00	Q91VB8	Q91VB8_MOUSE Alpha globin 1 OS=Mus musculus GN=Hba-a2 PE=1 SV=1	Hba-a2
1	106	Q91VB8	K.KVADALANAAGHLD.D	Y	83.95	1364.7	14	-0.1	683.36	2	19.2	32900000	F348:3038	16	62	75			Q91VB8	Q91VB8_MOUSE Alpha globin 1 OS=Mus musculus GN=Hba-a2 PE=1 SV=1	Hba-a2
1	106	Q91VB8	K.VADALANAAGHLDDLPGALSALSDLHAHKL.R	Y	83.92	2975.55	30	4.5	1488.79	2	37.28	975000	F359:5950	18	63	92			Q91VB8	Q91VB8_MOUSE Alpha globin 1 OS=Mus musculus GN=Hba-a2 PE=1 SV=1	Hba-a2
1	106	Q91VB8	N.AAGHLDDLPGALSALS(+42.01)DLHAHK.L	N	83.89	2250.14	22	3.1	563.544	4	29.13	48000	F359:4511	1	70	91	Acetylation (TSCYH)	S16:Acetylation (TSCYH):29.32	Q91VB8	Q91VB8_MOUSE Alpha globin 1 OS=Mus musculus GN=Hba-a2 PE=1 SV=1	Hba-a2
1	106	Q91VB8	K.T(+79.97)Y(+15.99)FPHFDVSHGSAQVK.G	N	83.89	1914.83	16	6.8	958.429	2	29.62	3640000	F345:4983	26	42	57	Phosphorylation (STY); Hydroxylation	T1:Phosphorylation (STY):142.27;Y2:Hydroxylation:33.18	Q91VB8	Q91VB8_MOUSE Alpha globin 1 OS=Mus musculus GN=Hba-a2 PE=1 SV=1	Hba-a2
1	106	Q91VB8	T.Y(+57.02)FPHFDVSHGSAQVK.G	N	83.85	1774.84	15	1.7	888.43	2	19.96		F357:2439	30	43	57	Carbamidomethylation (DHKE X@N-term)	Y1:Carbamidomethylation (DHKE X@N-term):65.81	Q91VB8	Q91VB8_MOUSE Alpha globin 1 OS=Mus musculus GN=Hba-a2 PE=1 SV=1	Hba-a2
1	106	Q91VB8	R.M(+15.99)FASFPTTKTYFPHFDVSHGSAQVK.G	N	83.84	2845.35	25	1.4	712.347	4	26.55	6450000	F343:3912	9	33	57	Oxidation (M)	M1:Oxidation (M):1000.00	Q91VB8	Q91VB8_MOUSE Alpha globin 1 OS=Mus musculus GN=Hba-a2 PE=1 SV=1	Hba-a2
1	106	Q91VB8	R.M(+43.01)FASFPTTKTYFPHFDVSHGSAQVK.G	N	83.71	2872.36	25	5.7	719.102	4	31.6	10900000	F344:5230	1	33	57	Carbamylation	M1:Carbamylation:39.54	Q91VB8	Q91VB8_MOUSE Alpha globin 1 OS=Mus musculus GN=Hba-a2 PE=1 SV=1	Hba-a2
1	106	Q91VB8	K.KVADALAN(+.98)AAGHLDDLPGALSALSDLHAH(+57.02)K.L	Y	83.61	3048.56	30	-2.6	1017.19	3	35.38	914000	F352:5845	5	62	91	Deamidation (NQ); Carbamidomethylation (DHKE X@N-term)	N8:Deamidation (NQ):1000.00;H29:Carbamidomethylation (DHKE X@N-term):85.75	Q91VB8	Q91VB8_MOUSE Alpha globin 1 OS=Mus musculus GN=Hba-a2 PE=1 SV=1	Hba-a2
1	106	Q91VB8	K.LLSHC(+57.02)LLVTLASHHPAD(+57.02)FTPAVHASLDKFLASVSTVLTSKYR	N	83.55	4659.46	42	5.6	777.589	6	43.38		F348:7457	5	101	142	Carbamidomethylation; Carbamidomethylation (DHKE X@N-term)	C5:Carbamidomethylation:1000.00;D17:Carbamidomethylation (DHKE X@N-term):29.02	Q91VB8	Q91VB8_MOUSE Alpha globin 1 OS=Mus musculus GN=Hba-a2 PE=1 SV=1	Hba-a2
1	106	Q91VB8	K.LRVDPVNFKLLSHC(+57.02)LLVTLASHHPADFTPAVHASLDK.F	N	83.54	4118.19	37	2.7	824.647	5	36.35	4020000	F346:6057	10	92	128	Carbamidomethylation	C14:Carbamidomethylation:1000.00	Q91VB8	Q91VB8_MOUSE Alpha globin 1 OS=Mus musculus GN=Hba-a2 PE=1 SV=1	Hba-a2
1	106	Q91VB8	F.PHFDVSHGSAQ(+.98)VK.G	N	83.32	1408.67	13	0.3	470.565	3	20.02	355000	F348:3189	32	45	57	Deamidation (NQ)	Q11:Deamidation (NQ):1000.00	Q91VB8	Q91VB8_MOUSE Alpha globin 1 OS=Mus musculus GN=Hba-a2 PE=1 SV=1	Hba-a2
1	106	Q91VB8	K.KVADALANAAGHLDDLPG.A	Y	83.3	1746.89	18	0.8	874.453	2	27.72	50000000	F349:4602	13	62	79			Q91VB8	Q91VB8_MOUSE Alpha globin 1 OS=Mus musculus GN=Hba-a2 PE=1 SV=1	Hba-a2
1	106	Q91VB8	K.AAWGK(+58.01)IGGHGAEYGAEALER.M	N	83.25	2100	20	-0.4	1051.01	2	22.3	1570000	F348:3580	4	13	32	Carboxymethyl (KW X@N-term)	K5:Carboxymethyl (KW X@N-term):55.92	Q91VB8	Q91VB8_MOUSE Alpha globin 1 OS=Mus musculus GN=Hba-a2 PE=1 SV=1	Hba-a2
1	106	Q91VB8	D.FTPAVHASLDKFLASVSTVLTSKYR	N	83.21	2737.48	25	1.7	913.502	3	39.7	1760000	F350:6750	7	118	142			Q91VB8	Q91VB8_MOUSE Alpha globin 1 OS=Mus musculus GN=Hba-a2 PE=1 SV=1	Hba-a2
1	106	Q91VB8	K.KVADALANAAGHLDDLPGALSALSDLHAHK(+161.07)L.R	Y	83.15	3264.71	31	5.1	817.189	4	35.59		F343:5580	1	62	92	Hexosamine	K30:Hexosamine:155.32	Q91VB8	Q91VB8_MOUSE Alpha globin 1 OS=Mus musculus GN=Hba-a2 PE=1 SV=1	Hba-a2
1	106	Q91VB8	L.S(+27.99)HC(+57.02)LLVTLASHHPADFTPAVHASLDKFLASVSTVLTSK.Y	N	83.01	4085.1	38	-5.2	818.024	5	45.11	1180000	F347:7489	2	103	140	Formylation; Carbamidomethylation	S1:Formylation:45.59;C3:Carbamidomethylation:1000.00	Q91VB8	Q91VB8_MOUSE Alpha globin 1 OS=Mus musculus GN=Hba-a2 PE=1 SV=1	Hba-a2
1	106	Q91VB8	K.VADALANAAGHLDDLPGALS(-18.01)ALSDLHAHK.L	Y	83.01	2844.45	29	2.9	712.122	4	31.49		F359:4927	20	63	91	Dehydration	S20:Dehydration:26.52	Q91VB8	Q91VB8_MOUSE Alpha globin 1 OS=Mus musculus GN=Hba-a2 PE=1 SV=1	Hba-a2
1	106	Q91VB8	K.LLSHC(+57.02)LLVTQ(sub L)ASHHPADFTPAVHASLDKFLASVSTVLTSK.Y	N	82.97	4298.25	40	5.3	1075.58	4	46.58		F347:7756	8	101	140	Carbamidomethylation; Mutation	C5:Carbamidomethylation:1000.00	Q91VB8	Q91VB8_MOUSE Alpha globin 1 OS=Mus musculus GN=Hba-a2 PE=1 SV=1	Hba-a2
1	106	Q91VB8	P.AVHASLDKFLASVSTVLTSK.Y	N	82.97	2073.15	20	1.5	519.295	4	36.29	1510000	F347:5879	5	121	140			Q91VB8	Q91VB8_MOUSE Alpha globin 1 OS=Mus musculus GN=Hba-a2 PE=1 SV=1	Hba-a2
1	106	Q91VB8	K.VADALAN(+.98)AAGHLDD(-18.01)LPGALSALSDLHAHK.L	Y	82.95	2845.44	29	1.6	949.487	3	34.52	10400000	F356:5505	24	63	91	Deamidation (NQ); Dehydration	N7:Deamidation (NQ):1000.00;D14:Dehydration:134.40	Q91VB8	Q91VB8_MOUSE Alpha globin 1 OS=Mus musculus GN=Hba-a2 PE=1 SV=1	Hba-a2
1	106	Q91VB8	K.VAD(-18.01)ALANAAGHLDDLPGALSALSDLHAHKLR.V	Y	82.94	3113.64	31	-1.9	623.734	5	31.72	1110000	F340:5211	1	63	93	Dehydration	D3:Dehydration:3.84	Q91VB8	Q91VB8_MOUSE Alpha globin 1 OS=Mus musculus GN=Hba-a2 PE=1 SV=1	Hba-a2
1	106	Q91VB8	K.LLSHC(+57.02)LLVTLASHHPADFTPAVHASLDKF.L	N	82.79	3196.65	29	-2.8	800.167	4	31.44	2180000	F345:5318	3	101	129	Carbamidomethylation	C5:Carbamidomethylation:1000.00	Q91VB8	Q91VB8_MOUSE Alpha globin 1 OS=Mus musculus GN=Hba-a2 PE=1 SV=1	Hba-a2
1	106	Q91VB8	D.ALANAAGHLDDLPGALSALSDLHAHK.L	Y	82.74	2577.33	26	3.5	860.12	3	29.62	827000	F359:4596	78	66	91			Q91VB8	Q91VB8_MOUSE Alpha globin 1 OS=Mus musculus GN=Hba-a2 PE=1 SV=1	Hba-a2
1	106	Q91VB8	L.ASHHPADFTPAVHASLDK.F	N	82.71	1899.92	18	5.4	634.318	3	27.46	4170000	F344:4463	3	111	128			Q91VB8	Q91VB8_MOUSE Alpha globin 1 OS=Mus musculus GN=Hba-a2 PE=1 SV=1	Hba-a2
1	106	Q91VB8	K.VADALANAAGHLDDLPGALSALSDLHAHK(+31.99)LR.V	Y	82.69	3163.64	31	-8.4	1055.54	3	36.69	2900000	F341:6206	6	63	93	Dihydroxy	K29:Dihydroxy:115.60	Q91VB8	Q91VB8_MOUSE Alpha globin 1 OS=Mus musculus GN=Hba-a2 PE=1 SV=1	Hba-a2
1	106	Q91VB8	A.SFPTTKTYFPHFDVSHGSAQVK.G	N	82.43	2480.21	22	-0.4	497.05	5	21.71	1990000	F340:3356	6	36	57			Q91VB8	Q91VB8_MOUSE Alpha globin 1 OS=Mus musculus GN=Hba-a2 PE=1 SV=1	Hba-a2
1	106	Q91VB8	K.LLSHC(+57.02)LLVTLASHHPADFTP(+13.98)AVHASLDKFLASVSTVLTSK.Y	N	82.11	4297.26	40	1.8	860.46	5	45.43	9050000	F347:7547	1	101	140	Carbamidomethylation; Proline oxidation to pyroglutamic acid	C5:Carbamidomethylation:1000.00;P20:Proline oxidation to pyroglutamic acid:23.70	Q91VB8	Q91VB8_MOUSE Alpha globin 1 OS=Mus musculus GN=Hba-a2 PE=1 SV=1	Hba-a2
1	106	Q91VB8	K.KVADALANAAGHLDDLPGALSALSDLD(sub H)AHK.L	Y	82	2968.53	30	-0.5	743.138	4	38.17	719000	F356:6171	3	62	91	Mutation		Q91VB8	Q91VB8_MOUSE Alpha globin 1 OS=Mus musculus GN=Hba-a2 PE=1 SV=1	Hba-a2
1	106	Q91VB8	K.VADALANAAGHLDDLPGALSALSDLHAHK(+42.01)LR.V	Y	82	3173.66	31	-9.8	635.733	5	38.27	1180000	F341:6502	2	63	93	Acetylation (K)	K29:Acetylation (K):1000.00	Q91VB8	Q91VB8_MOUSE Alpha globin 1 OS=Mus musculus GN=Hba-a2 PE=1 SV=1	Hba-a2
1	106	Q91VB8	R.MFASFPTTKTY(+15.99)FPHFDVSHGSAQ(+.98)VK.G	N	81.91	2846.34	25	1.7	570.276	5	27.46	5540000	F342:4472	10	33	57	Hydroxylation; Deamidation (NQ)	Y11:Hydroxylation:14.63;Q23:Deamidation (NQ):1000.00	Q91VB8	Q91VB8_MOUSE Alpha globin 1 OS=Mus musculus GN=Hba-a2 PE=1 SV=1	Hba-a2
1	106	Q91VB8	K.KVADALANAAD(sub G)HLDDLPGALSALSDLHAHK.L	Y	81.67	3048.56	30	2	610.721	5	37	4070000	F351:5763	4	62	91	Mutation		Q91VB8	Q91VB8_MOUSE Alpha globin 1 OS=Mus musculus GN=Hba-a2 PE=1 SV=1	Hba-a2
1	106	Q91VB8	K.K(+57.02)VADALANAAGHLDDLPGALSALSDLHAHK.L	Y	81.44	3047.58	30	2.3	610.524	5	34.34	2830000	F356:5472	7	62	91	Carbamidomethylation (DHKE X@N-term)	K1:Carbamidomethylation (DHKE X@N-term):0.00	Q91VB8	Q91VB8_MOUSE Alpha globin 1 OS=Mus musculus GN=Hba-a2 PE=1 SV=1	Hba-a2
1	106	Q91VB8	A.N(+.98)AAGHLDDLPGALSALSDLHAHK.L	Y	81.4	2323.16	23	1.8	581.797	4	31.69	679000	F348:5319	42	69	91	Deamidation (NQ)	N1:Deamidation (NQ):1000.00	Q91VB8	Q91VB8_MOUSE Alpha globin 1 OS=Mus musculus GN=Hba-a2 PE=1 SV=1	Hba-a2
1	106	Q91VB8	K.KVADALANAAGHL.D	Y	81.33	1249.68	13	-0.2	625.846	2	19.98	1230000	F348:3182	4	62	74			Q91VB8	Q91VB8_MOUSE Alpha globin 1 OS=Mus musculus GN=Hba-a2 PE=1 SV=1	Hba-a2
1	106	Q91VB8	K.VADALANAAGHLD(+15.99)DLPGALSALSDLHAHK.L	Y	81.3	2878.46	29	1	576.699	5	40.07	988000	F340:6768	10	63	91	Hydroxylation	D13:Hydroxylation:0.00	Q91VB8	Q91VB8_MOUSE Alpha globin 1 OS=Mus musculus GN=Hba-a2 PE=1 SV=1	Hba-a2
1	106	Q91VB8	K.K(+57.02)(+42.02)VADALANAAGHLDDLPGALSALSDLHAHK.L	Y	81.28	3089.6	30	6.5	1030.88	3	35.87	4120000	F342:6049	15	62	91	Carbamidomethylation (DHKE X@N-term); Guanidination	K1:Carbamidomethylation (DHKE X@N-term):29.32;K1:Guanidination:276.32	Q91VB8	Q91VB8_MOUSE Alpha globin 1 OS=Mus musculus GN=Hba-a2 PE=1 SV=1	Hba-a2
1	106	Q91VB8	K.KVADALAN(+.98)AAGHLD.D	Y	81.24	1365.69	14	1.1	683.852	2	22.07	271000	F348:3530	5	62	75	Deamidation (NQ)	N8:Deamidation (NQ):1000.00	Q91VB8	Q91VB8_MOUSE Alpha globin 1 OS=Mus musculus GN=Hba-a2 PE=1 SV=1	Hba-a2
1	106	Q91VB8	K.T(+57.02)YFPHFDVSHGSAQ(+.98)VK.G	N	81.18	1876.87	16	0	939.444	2	20.88	488000	F352:3188	7	42	57	Carbamidomethylation (DHKE X@N-term); Deamidation (NQ)	T1:Carbamidomethylation (DHKE X@N-term):67.69;Q14:Deamidation (NQ):1000.00	Q91VB8	Q91VB8_MOUSE Alpha globin 1 OS=Mus musculus GN=Hba-a2 PE=1 SV=1	Hba-a2
1	106	Q91VB8	K.LLSHC(+57.02)LLVTLASHHPADFTPAVH(+14.02)ASLDKFLASVSTVLTSK.Y	N	81.13	4297.29	40	-4.5	717.22	6	45.39		F347:7539	1	101	140	Carbamidomethylation; Methylation	C5:Carbamidomethylation:1000.00;H23:Methylation:56.41	Q91VB8	Q91VB8_MOUSE Alpha globin 1 OS=Mus musculus GN=Hba-a2 PE=1 SV=1	Hba-a2
1	106	Q91VB8	K.K(+57.02)VADALANAAGHLDD(-18.01)LPGALSALSDLHAHK.L	Y	81.11	3029.57	30	-0.4	1010.86	3	35.03	872000	F342:5887	3	62	91	Carbamidomethylation (DHKE X@N-term); Dehydration	K1:Carbamidomethylation (DHKE X@N-term):17.81;D15:Dehydration:62.51	Q91VB8	Q91VB8_MOUSE Alpha globin 1 OS=Mus musculus GN=Hba-a2 PE=1 SV=1	Hba-a2
1	106	Q91VB8	L.AN(-17.03)AAGHLDDLPGALSALSDLHAHK.L	Y	81.06	2376.18	24	0.9	595.053	4	32.54	246000	F355:5276	12	68	91	Ammonia-loss (N)	N2:Ammonia-loss (N):1000.00	Q91VB8	Q91VB8_MOUSE Alpha globin 1 OS=Mus musculus GN=Hba-a2 PE=1 SV=1	Hba-a2
1	106	Q91VB8	K.LLSHC(+57.02)LLVTLASHHPADFTPAVHASLD(+14.02)KFLASVSTVLTSK.Y	N	80.94	4297.29	40	-6	1075.32	4	45.27	1220000	F347:7518	6	101	140	Carbamidomethylation; Methyl ester	C5:Carbamidomethylation:1000.00;D27:Methyl ester:0.00	Q91VB8	Q91VB8_MOUSE Alpha globin 1 OS=Mus musculus GN=Hba-a2 PE=1 SV=1	Hba-a2
1	106	Q91VB8	K.TYFPHFDVS(+42.01)HGSAQVKGHGK.K	N	80.92	2240.08	20	1	449.023	5	15.52	1540000	F338:2278	2	42	61	Acetylation (TSCYH)	S9:Acetylation (TSCYH):0.00	Q91VB8	Q91VB8_MOUSE Alpha globin 1 OS=Mus musculus GN=Hba-a2 PE=1 SV=1	Hba-a2
1	106	Q91VB8	S.H(+88.00)C(+57.02)LLVTLASHHPADFTPAVHASLDKFLASVSTVLTSK.Y	N	80.91	4058.08	37	5.7	812.627	5	43.58	9270000	F346:7366	9	104	140	3-sulfanylpropanoyl; Carbamidomethylation	H1:3-sulfanylpropanoyl:14.04;C2:Carbamidomethylation:1000.00	Q91VB8	Q91VB8_MOUSE Alpha globin 1 OS=Mus musculus GN=Hba-a2 PE=1 SV=1	Hba-a2
1	106	Q91VB8	K.KVADALAN(+.98)AAGH(+57.02)LDDLPGALSALSDLHAHK.L	Y	80.82	3048.56	30	1.2	1017.2	3	35.28	2770000	F355:5778	5	62	91	Deamidation (NQ); Carbamidomethylation (DHKE X@N-term)	N8:Deamidation (NQ):1000.00;H12:Carbamidomethylation (DHKE X@N-term):0.00	Q91VB8	Q91VB8_MOUSE Alpha globin 1 OS=Mus musculus GN=Hba-a2 PE=1 SV=1	Hba-a2
1	106	Q91VB8	K.IGGH(+57.02)GAEYGAEALER.M	N	80.81	1585.75	15	-0.4	793.881	2	13.75	449000	F344:1954	4	18	32	Carbamidomethylation (DHKE X@N-term)	H4:Carbamidomethylation (DHKE X@N-term):16.03	Q91VB8	Q91VB8_MOUSE Alpha globin 1 OS=Mus musculus GN=Hba-a2 PE=1 SV=1	Hba-a2
1	106	Q91VB8	H.LDDLPGALSALSDLHAHK.L	N	80.81	1871.97	18	2.5	469.002	4	29.03	22600	F359:4494	40	74	91			Q91VB8	Q91VB8_MOUSE Alpha globin 1 OS=Mus musculus GN=Hba-a2 PE=1 SV=1	Hba-a2
1	106	Q91VB8	K.VAD(-18.01)ALANAAGHLDDLPGALSALSDLHAHK.L	Y	80.68	2844.45	29	4.8	712.124	4	33.27	50600000	F344:5546	53	63	91	Dehydration	D3:Dehydration:14.84	Q91VB8	Q91VB8_MOUSE Alpha globin 1 OS=Mus musculus GN=Hba-a2 PE=1 SV=1	Hba-a2
1	106	Q91VB8	K.KVADALANAAGHLD(-18.01)DLPGALSALSDLHAHK(+14.02).L	Y	80.63	2986.56	30	-5.7	996.522	3	39.88	156000	F344:6795	1	62	91	Dehydration; Methyl ester	D14:Dehydration:32.88;K30:Methyl ester:23.70	Q91VB8	Q91VB8_MOUSE Alpha globin 1 OS=Mus musculus GN=Hba-a2 PE=1 SV=1	Hba-a2
1	106	Q91VB8	K.LLSHC(+57.02)LLVTLASHHPADFTPAVH.A	N	80.58	2535.31	23	3.9	846.112	3	27.73	3120000	F344:4513	11	101	123	Carbamidomethylation	C5:Carbamidomethylation:1000.00	Q91VB8	Q91VB8_MOUSE Alpha globin 1 OS=Mus musculus GN=Hba-a2 PE=1 SV=1	Hba-a2
1	106	Q91VB8	R.MFASFPTTK(+43.01)TYFPHFDVSHGSAQVK.G	N	80.56	2872.36	25	-1.9	719.097	4	31.84	312000	F345:5393	2	33	57	Carbamylation	K9:Carbamylation:12.96	Q91VB8	Q91VB8_MOUSE Alpha globin 1 OS=Mus musculus GN=Hba-a2 PE=1 SV=1	Hba-a2
1	106	Q91VB8	H.PADFTPAVHAS(+42.01)LDKFLASVSTVLTSK.Y	N	80.55	2743.44	26	3.6	686.87	4	48.93	187000	F347:8171	1	115	140	Acetylation (TSCYH)	S11:Acetylation (TSCYH):17.01	Q91VB8	Q91VB8_MOUSE Alpha globin 1 OS=Mus musculus GN=Hba-a2 PE=1 SV=1	Hba-a2
1	106	Q91VB8	K.KVADALANAAGHLDDQ(sub L)PGALSALSDLHAHK.L	Y	80.53	3005.53	30	-9.2	752.383	4	37.7		F341:6399	2	62	91	Mutation		Q91VB8	Q91VB8_MOUSE Alpha globin 1 OS=Mus musculus GN=Hba-a2 PE=1 SV=1	Hba-a2
1	106	Q91VB8	K.KVADALAN(+.98)AAGHLDDLPGALSALSDLHAHKL.R	Y	80.52	3104.63	31	1.5	621.933	5	37.53	1080000	F338:6370	5	62	92	Deamidation (NQ)	N8:Deamidation (NQ):1000.00	Q91VB8	Q91VB8_MOUSE Alpha globin 1 OS=Mus musculus GN=Hba-a2 PE=1 SV=1	Hba-a2
1	106	Q91VB8	P.ADFTPAVHASLDKFLASVSTVLTSKYR	N	80.47	2923.54	27	2.9	731.895	4	41.98	285000	F347:6921	1	116	142			Q91VB8	Q91VB8_MOUSE Alpha globin 1 OS=Mus musculus GN=Hba-a2 PE=1 SV=1	Hba-a2
1	106	Q91VB8	K.KVADALAN(+.98)AAGH(+15.99)LDDLPGALSALSDLHAHK.L	Y	80.29	3007.54	30	2.3	752.893	4	39.51	3650000	F356:6409	2	62	91	Deamidation (NQ); Oxidation (HW)	N8:Deamidation (NQ):1000.00;H12:Oxidation (HW):103.80	Q91VB8	Q91VB8_MOUSE Alpha globin 1 OS=Mus musculus GN=Hba-a2 PE=1 SV=1	Hba-a2
1	106	Q91VB8	K.LLSHC(+57.02)LLVTLASH(+15.99)HPADFTPAVHASLDKFLASVSTVLTSK.Y	N	80.24	4299.27	40	0	1075.83	4	41.97		F347:6918	7	101	140	Carbamidomethylation; Oxidation (HW)	C5:Carbamidomethylation:1000.00;H13:Oxidation (HW):3.75	Q91VB8	Q91VB8_MOUSE Alpha globin 1 OS=Mus musculus GN=Hba-a2 PE=1 SV=1	Hba-a2
1	106	Q91VB8	G.H(+27.99)LDDLPGALSALSDLHAHK.L	N	80.23	2037.03	19	4	510.266	4	32.29	848000	F355:5229	1	73	91	Formylation	H1:Formylation:207.59	Q91VB8	Q91VB8_MOUSE Alpha globin 1 OS=Mus musculus GN=Hba-a2 PE=1 SV=1	Hba-a2
1	106	Q91VB8	H.ASLDKFLASVSTVLTSKYR	N	80.22	2085.15	19	1	522.295	4	38.13	173000	F348:6501	2	124	142			Q91VB8	Q91VB8_MOUSE Alpha globin 1 OS=Mus musculus GN=Hba-a2 PE=1 SV=1	Hba-a2
1	106	Q91VB8	K.VADALAN(+.98)AAGHLDDLPGALSALSDLHAHK(+27.99)LR.V	Y	80.19	3160.63	31	-0.9	633.132	5	39.2	1650000	F339:6621	3	63	93	Deamidation (NQ); Formylation	N7:Deamidation (NQ):1000.00;K29:Formylation:158.27	Q91VB8	Q91VB8_MOUSE Alpha globin 1 OS=Mus musculus GN=Hba-a2 PE=1 SV=1	Hba-a2
1	106	Q91VB8	K.LLSHC(+57.02)LLVTLASHHPADFTPAVHAS.L	N	80.14	2693.37	25	4.6	674.354	4	27.79	4420000	F344:4524	5	101	125	Carbamidomethylation	C5:Carbamidomethylation:1000.00	Q91VB8	Q91VB8_MOUSE Alpha globin 1 OS=Mus musculus GN=Hba-a2 PE=1 SV=1	Hba-a2
1	106	Q91VB8	K.KVADALANAAGHLD(+57.02)D(-18.01)LPGALSALSDLHAHK.L	Y	80.07	3029.57	30	0.7	606.921	5	35.58	7850000	F343:5578	6	62	91	Carbamidomethylation (DHKE X@N-term); Dehydration	D14:Carbamidomethylation (DHKE X@N-term):24.20;D15:Dehydration:21.09	Q91VB8	Q91VB8_MOUSE Alpha globin 1 OS=Mus musculus GN=Hba-a2 PE=1 SV=1	Hba-a2
1	106	Q91VB8	F.PHFDVSHGSAQVK.G	N	80.07	1407.69	13	2.9	704.854	2	18.34	14600000	F354:2814	94	45	57			Q91VB8	Q91VB8_MOUSE Alpha globin 1 OS=Mus musculus GN=Hba-a2 PE=1 SV=1	Hba-a2
1	106	Q91VB8	V.HASLDKFLASVSTVLTSK.Y	N	80.04	1903.04	18	4.2	952.532	2	35.05	300000	F346:5821	2	123	140			Q91VB8	Q91VB8_MOUSE Alpha globin 1 OS=Mus musculus GN=Hba-a2 PE=1 SV=1	Hba-a2
1	106	Q91VB8	K.TYFPHFDVSHGSAQ(+.98)VKGHGKK.V	N	80.03	2327.14	21	2.6	466.437	5	12.99	1990000	F360:1836	6	42	62	Deamidation (NQ)	Q14:Deamidation (NQ):1000.00	Q91VB8	Q91VB8_MOUSE Alpha globin 1 OS=Mus musculus GN=Hba-a2 PE=1 SV=1	Hba-a2
1	106	Q91VB8	L.A(+57.02)SHHPADFTPAVHASLDKFLASVSTVLTSK.Y	N	79.98	3190.64	30	-0.6	798.667	4	38.56	1670000	F346:6460	3	111	140	Carbamidomethylation (DHKE X@N-term)	A1:Carbamidomethylation (DHKE X@N-term):14.63	Q91VB8	Q91VB8_MOUSE Alpha globin 1 OS=Mus musculus GN=Hba-a2 PE=1 SV=1	Hba-a2
1	106	Q91VB8	K.LLSHC(+57.02)LLVTLASHH(+15.99)PADFTPAVHASLDK.F	N	79.93	3065.58	28	5.5	767.405	4	30.23	3880000	F344:4975	1	101	128	Carbamidomethylation; Oxidation (HW)	C5:Carbamidomethylation:1000.00;H14:Oxidation (HW):44.77	Q91VB8	Q91VB8_MOUSE Alpha globin 1 OS=Mus musculus GN=Hba-a2 PE=1 SV=1	Hba-a2
1	106	Q91VB8	P.HFDVSHGSAQVKGHGK.K	N	79.9	1689.83	16	0.8	564.286	3	14	543000	F337:1761	2	46	61			Q91VB8	Q91VB8_MOUSE Alpha globin 1 OS=Mus musculus GN=Hba-a2 PE=1 SV=1	Hba-a2
1	106	Q91VB8	K.V(+27.99)ADALAN(+.98)AAGHLDDLPGALSALSDLHAHKLR.V	Y	79.79	3160.63	31	5.6	791.168	4	43.99	98700	F359:7152	1	63	93	Formylation; Deamidation (NQ)	V1:Formylation:89.83;N7:Deamidation (NQ):1000.00	Q91VB8	Q91VB8_MOUSE Alpha globin 1 OS=Mus musculus GN=Hba-a2 PE=1 SV=1	Hba-a2
1	106	Q91VB8	K.K(+163.05)VADALANAAGHLDDLPGALSALSDLHAHK.L	Y	79.77	3153.6	30	2.3	631.729	5	38.37	696000	F339:6466	7	62	91	Phenethyl isothiocyanate	K1:Phenethyl isothiocyanate:159.56	Q91VB8	Q91VB8_MOUSE Alpha globin 1 OS=Mus musculus GN=Hba-a2 PE=1 SV=1	Hba-a2
1	106	Q91VB8	T.YFPHFDVSHGSAQ(+.98)VK.G	N	79.75	1718.81	15	-0.2	860.41	2	19.21	867000	F348:3040	30	43	57	Deamidation (NQ)	Q13:Deamidation (NQ):1000.00	Q91VB8	Q91VB8_MOUSE Alpha globin 1 OS=Mus musculus GN=Hba-a2 PE=1 SV=1	Hba-a2
1	106	Q91VB8	K.AAW(+15.99)GKIGGHGAEYGAEALER.M	N	79.74	2057.99	20	0	687.005	3	17.37	379000	F348:2709	13	13	32	Oxidation (HW)	W3:Oxidation (HW):53.23	Q91VB8	Q91VB8_MOUSE Alpha globin 1 OS=Mus musculus GN=Hba-a2 PE=1 SV=1	Hba-a2
1	106	Q91VB8	K.VADALANAAGHLDDLPGALSALSDLHA.H	Y	79.71	2597.31	27	2.4	1299.66	2	44.72	3410000	F351:7147	40	63	89			Q91VB8	Q91VB8_MOUSE Alpha globin 1 OS=Mus musculus GN=Hba-a2 PE=1 SV=1	Hba-a2
1	106	Q91VB8	K.TYFPHFDVSHGS(+42.01)AQVKGHGK.K	N	79.66	2240.08	20	1.1	449.023	5	16.07	486000	F338:2377	3	42	61	Acetylation (TSCYH)	S12:Acetylation (TSCYH):14.63	Q91VB8	Q91VB8_MOUSE Alpha globin 1 OS=Mus musculus GN=Hba-a2 PE=1 SV=1	Hba-a2
1	106	Q91VB8	G.GHGAEYGAEALER.M	N	79.65	1358.62	13	1.6	680.319	2	19.28	188000	F351:2541	13	20	32			Q91VB8	Q91VB8_MOUSE Alpha globin 1 OS=Mus musculus GN=Hba-a2 PE=1 SV=1	Hba-a2
1	106	Q91VB8	K.VADALAN(+.98)AAGHLDDLPGALSALSDLHAH.K	Y	79.54	2735.35	28	0.6	912.792	3	41.13	3880000	F348:7045	23	63	90	Deamidation (NQ)	N7:Deamidation (NQ):1000.00	Q91VB8	Q91VB8_MOUSE Alpha globin 1 OS=Mus musculus GN=Hba-a2 PE=1 SV=1	Hba-a2
1	106	Q91VB8	K.TYFPHFD(+57.02)VSHGSAQVK.G	N	79.48	1875.89	16	0.8	938.953	2	18.78	13600000	F355:2829	11	42	57	Carbamidomethylation (DHKE X@N-term)	D7:Carbamidomethylation (DHKE X@N-term):0.00	Q91VB8	Q91VB8_MOUSE Alpha globin 1 OS=Mus musculus GN=Hba-a2 PE=1 SV=1	Hba-a2
1	106	Q91VB8	K.T(+42.01)Y(+15.99)FPHFDVSHGSAQVK.G	N	79.48	1876.87	16	-0.1	939.444	2	23.83	619000	F347:3621	40	42	57	Acetylation (N-term); Hydroxylation	T1:Acetylation (N-term):1000.00;Y2:Hydroxylation:46.20	Q91VB8	Q91VB8_MOUSE Alpha globin 1 OS=Mus musculus GN=Hba-a2 PE=1 SV=1	Hba-a2
1	106	Q91VB8	K.AAWGKIGGHGAEYGAEALERMFASFPTTK.T	N	79.44	3052.49	29	5	764.133	4	35.7		F344:6012	1	13	41			Q91VB8	Q91VB8_MOUSE Alpha globin 1 OS=Mus musculus GN=Hba-a2 PE=1 SV=1	Hba-a2
1	106	Q91VB8	K.L(+42.01)LSH(+15.99)C(+57.02)LLVTLASHHPADFTPAVHASLDKFLASVSTVLTSK.Y	N	79.41	4341.28	40	1.8	869.265	5	46.9	28500000	F346:7970	11	101	140	Acetylation (N-term); Oxidation (HW); Carbamidomethylation	L1:Acetylation (N-term):1000.00;H4:Oxidation (HW):42.99;C5:Carbamidomethylation:1000.00	Q91VB8	Q91VB8_MOUSE Alpha globin 1 OS=Mus musculus GN=Hba-a2 PE=1 SV=1	Hba-a2
1	106	Q91VB8	K.KVADALAN(+.98)AAGHLDDLPGALSALSDLHAHK(+42.01).L	Y	79.39	3033.55	30	-0.8	607.717	5	37.48		F340:6291	11	62	91	Deamidation (NQ); Acetylation (K)	N8:Deamidation (NQ):1000.00;K30:Acetylation (K):126.53	Q91VB8	Q91VB8_MOUSE Alpha globin 1 OS=Mus musculus GN=Hba-a2 PE=1 SV=1	Hba-a2
1	106	Q91VB8	K.LLSHC(+57.02)LLVTLASHH(+57.02)PADFTPAVHASLDKFLASVSTVLTSKYR	N	79.38	4659.46	42	-0.1	932.9	5	42.94	2990000	F348:7378	2	101	142	Carbamidomethylation; Carbamidomethylation (DHKE X@N-term)	C5:Carbamidomethylation:1000.00;H14:Carbamidomethylation (DHKE X@N-term):24.29	Q91VB8	Q91VB8_MOUSE Alpha globin 1 OS=Mus musculus GN=Hba-a2 PE=1 SV=1	Hba-a2
1	106	Q91VB8	D.DLPGALSALSDLHAHK.L	N	79.34	1643.86	16	-0.2	822.939	2	26.82	21100000	F352:4276	79	76	91			Q91VB8	Q91VB8_MOUSE Alpha globin 1 OS=Mus musculus GN=Hba-a2 PE=1 SV=1	Hba-a2
1	106	Q91VB8	K.TYFPH(+57.02)FDVSHGSAQ(+.98)VK.G	N	79.32	1876.87	16	1.5	939.446	2	19.34	162000	F351:2552	8	42	57	Carbamidomethylation (DHKE X@N-term); Deamidation (NQ)	H5:Carbamidomethylation (DHKE X@N-term):52.04;Q14:Deamidation (NQ):1000.00	Q91VB8	Q91VB8_MOUSE Alpha globin 1 OS=Mus musculus GN=Hba-a2 PE=1 SV=1	Hba-a2
1	106	Q91VB8	K.VAD(+14.02)ALANAAGHLDDLPGALSALSDLHAHK.L	Y	79.3	2876.48	29	-2.6	576.301	5	35.02	456000	F339:5828	10	63	91	Methyl ester	D3:Methyl ester:38.17	Q91VB8	Q91VB8_MOUSE Alpha globin 1 OS=Mus musculus GN=Hba-a2 PE=1 SV=1	Hba-a2
1	106	Q91VB8	K.I(+68.06)GGHGAEYGAEALER.M	N	79.26	1596.79	15	-0.2	799.402	2	26.85	253000	F348:4426	6	18	32	Piperidination	I1:Piperidination:1000.00	Q91VB8	Q91VB8_MOUSE Alpha globin 1 OS=Mus musculus GN=Hba-a2 PE=1 SV=1	Hba-a2
1	106	Q91VB8	L.LSHC(+57.02)LLVTLASHHPADFTPAVHASLDKFLASVSTVLTSKYR	N	79.2	4489.36	41	-0.5	898.878	5	41.78		F348:7162	4	102	142	Carbamidomethylation	C4:Carbamidomethylation:1000.00	Q91VB8	Q91VB8_MOUSE Alpha globin 1 OS=Mus musculus GN=Hba-a2 PE=1 SV=1	Hba-a2
1	106	Q91VB8	G.KKVADALANAAGHLDDLPGALSALSDLHAHK.L	Y	79.06	3118.65	31	-0.6	520.782	6	30.67	3540000	F340:5013	4	61	91			Q91VB8	Q91VB8_MOUSE Alpha globin 1 OS=Mus musculus GN=Hba-a2 PE=1 SV=1	Hba-a2
1	106	Q91VB8	K.LLSHC(+57.02)LLVTLASHHPADFTPAVHASLDK(+15.99)FLASVSTVLTSK.Y	N	78.95	4299.27	40	0.7	1434.1	3	45.94		F347:7642	1	101	140	Carbamidomethylation; Hydroxylation	C5:Carbamidomethylation:1000.00;K28:Hydroxylation:0.00	Q91VB8	Q91VB8_MOUSE Alpha globin 1 OS=Mus musculus GN=Hba-a2 PE=1 SV=1	Hba-a2
1	106	Q91VB8	K.LRVDPVNFKLLSHC(+57.02)LLVTLASH.H	N	78.94	2531.4	22	2.2	633.86	4	37.84	2240000	F347:6162	5	92	113	Carbamidomethylation	C14:Carbamidomethylation:1000.00	Q91VB8	Q91VB8_MOUSE Alpha globin 1 OS=Mus musculus GN=Hba-a2 PE=1 SV=1	Hba-a2
1	106	Q91VB8	V.AD(-18.01)ALANAAGHLDDLPGALSALSDLHAHK.L	Y	78.92	2745.38	28	3.2	916.138	3	39.95	292000	F359:6435	6	64	91	Dehydration	D2:Dehydration:44.14	Q91VB8	Q91VB8_MOUSE Alpha globin 1 OS=Mus musculus GN=Hba-a2 PE=1 SV=1	Hba-a2
1	106	Q91VB8	K.SNIKAAWGKIGGHGAEYGAEALER.M	N	78.87	2484.25	24	1.4	622.071	4	18.93		F354:2916	1	9	32			Q91VB8	Q91VB8_MOUSE Alpha globin 1 OS=Mus musculus GN=Hba-a2 PE=1 SV=1	Hba-a2
1	106	Q91VB8	K.KVADALANAAGHLDDLP.G	Y	78.86	1689.87	17	0.3	845.942	2	28.97	5120000	F349:4834	3	62	78			Q91VB8	Q91VB8_MOUSE Alpha globin 1 OS=Mus musculus GN=Hba-a2 PE=1 SV=1	Hba-a2
1	106	Q91VB8	R.MFASFPTTK(+58.01)TYFPHFDVSHGSAQVK.G	N	78.84	2887.36	25	1.3	722.849	4	30.26	4060000	F342:4996	5	33	57	Carboxymethyl (KW X@N-term)	K9:Carboxymethyl (KW X@N-term):63.64	Q91VB8	Q91VB8_MOUSE Alpha globin 1 OS=Mus musculus GN=Hba-a2 PE=1 SV=1	Hba-a2
1	106	Q91VB8	K.LLSHC(+57.02)LLVTLASHHPAD(+14.02)FTPAVHASLDKFLASVSTVLTSK.Y	N	78.8	4297.29	40	-5.5	860.461	5	49.92	32900000	F347:8347	4	101	140	Carbamidomethylation; Methyl ester	C5:Carbamidomethylation:1000.00;D17:Methyl ester:17.73	Q91VB8	Q91VB8_MOUSE Alpha globin 1 OS=Mus musculus GN=Hba-a2 PE=1 SV=1	Hba-a2
1	106	Q91VB8	K.TYFPHFDVSH(+15.99)GSAQVK.G	N	78.76	1834.86	16	2.4	918.441	2	22.41	1770000	F356:3323	7	42	57	Oxidation (HW)	H10:Oxidation (HW):98.14	Q91VB8	Q91VB8_MOUSE Alpha globin 1 OS=Mus musculus GN=Hba-a2 PE=1 SV=1	Hba-a2
1	106	Q91VB8	L.DDLPGALSALSDLHAHKLR.V	N	78.73	2028.08	19	3.8	508.028	4	25.61	34100	F356:3892	2	75	93			Q91VB8	Q91VB8_MOUSE Alpha globin 1 OS=Mus musculus GN=Hba-a2 PE=1 SV=1	Hba-a2
1	106	Q91VB8	D.D(-18.01)LPGALSALSDLHAHKLR.V	N	78.71	1895.04	18	0.5	474.767	4	26.3	109000	F340:4208	1	76	93	Dehydration	D1:Dehydration:55.13	Q91VB8	Q91VB8_MOUSE Alpha globin 1 OS=Mus musculus GN=Hba-a2 PE=1 SV=1	Hba-a2
1	106	Q91VB8	K.VADALANAAGHLD(+57.02)D(-18.01)LPGALSALSDLHAHK.L	Y	78.64	2901.47	29	-7.2	581.298	5	40.5		F340:6847	5	63	91	Carbamidomethylation (DHKE X@N-term); Dehydration	D13:Carbamidomethylation (DHKE X@N-term):0.00;D14:Dehydration:0.00	Q91VB8	Q91VB8_MOUSE Alpha globin 1 OS=Mus musculus GN=Hba-a2 PE=1 SV=1	Hba-a2
1	106	Q91VB8	K.KVADALANAAGHLDD(+57.02)LPGALSALSDLHAHK.L	Y	78.64	3047.58	30	2.5	610.525	5	32.4	1830000	F338:5399	6	62	91	Carbamidomethylation (DHKE X@N-term)	D15:Carbamidomethylation (DHKE X@N-term):37.55	Q91VB8	Q91VB8_MOUSE Alpha globin 1 OS=Mus musculus GN=Hba-a2 PE=1 SV=1	Hba-a2
1	106	Q91VB8	T.Y(+57.02)FPHFDVSHGSAQ(+.98)VK.G	N	78.64	1775.83	15	-1.2	888.92	2	20.36	118000	F352:3093	6	43	57	Carbamidomethylation (DHKE X@N-term); Deamidation (NQ)	Y1:Carbamidomethylation (DHKE X@N-term):44.84;Q13:Deamidation (NQ):1000.00	Q91VB8	Q91VB8_MOUSE Alpha globin 1 OS=Mus musculus GN=Hba-a2 PE=1 SV=1	Hba-a2
1	106	Q91VB8	K.AAW(+15.99)GK(+57.02)IGGHGAEYGAEALER.M	N	78.44	2115.01	20	-0.6	706.011	3	17.24	470000	F349:2683	11	13	32	Oxidation (HW); Carbamidomethylation (DHKE X@N-term)	W3:Oxidation (HW):92.15;K5:Carbamidomethylation (DHKE X@N-term):44.59	Q91VB8	Q91VB8_MOUSE Alpha globin 1 OS=Mus musculus GN=Hba-a2 PE=1 SV=1	Hba-a2
1	106	Q91VB8	K.LLSHC(+57.02)LLVTQ(sub L)ASHHPADFTPAVHASLDK.F	N	78.29	3064.56	28	-2.2	767.144	4	29.09	239000	F345:4887	1	101	128	Carbamidomethylation; Mutation	C5:Carbamidomethylation:1000.00	Q91VB8	Q91VB8_MOUSE Alpha globin 1 OS=Mus musculus GN=Hba-a2 PE=1 SV=1	Hba-a2
1	106	Q91VB8	K.TYFPHFDVSH(+15.99)GSAQ(+.98)VK.G	N	78.28	1835.85	16	-0.4	918.931	2	23.5	1670000	F352:3673	4	42	57	Oxidation (HW); Deamidation (NQ)	H10:Oxidation (HW):100.21;Q14:Deamidation (NQ):1000.00	Q91VB8	Q91VB8_MOUSE Alpha globin 1 OS=Mus musculus GN=Hba-a2 PE=1 SV=1	Hba-a2
1	106	Q91VB8	K.KVAD(-18.01)ALAN(+.98)AAGHLDDLPGALSALSDLHAHK.L	Y	78.25	2973.53	30	1.1	992.185	3	31.9	90000	F356:5030	9	62	91	Dehydration; Deamidation (NQ)	D4:Dehydration:44.14;N8:Deamidation (NQ):1000.00	Q91VB8	Q91VB8_MOUSE Alpha globin 1 OS=Mus musculus GN=Hba-a2 PE=1 SV=1	Hba-a2
1	106	Q91VB8	K.K(+68.06)VADALANAAGHLDDLPGALSALSDLHAHK.L	Y	78.24	3058.62	30	-0.4	765.662	4	51.41	243000	F359:8445	3	62	91	Piperidination	K1:Piperidination:87.94	Q91VB8	Q91VB8_MOUSE Alpha globin 1 OS=Mus musculus GN=Hba-a2 PE=1 SV=1	Hba-a2
1	106	Q91VB8	K.VADALANAAGHLDDLPGALSALSD(+14.02)LHAHK.L	Y	78.2	2876.48	29	-1.1	959.832	3	36.58	2660000	F338:6185	12	63	91	Methyl ester	D24:Methyl ester:0.00	Q91VB8	Q91VB8_MOUSE Alpha globin 1 OS=Mus musculus GN=Hba-a2 PE=1 SV=1	Hba-a2
1	106	Q91VB8	K.V(+27.99)ADALAN(+.98)AAGHLDDLPGALSALSDLHAHK.L	Y	78.12	2891.44	29	2	964.823	3	46.99	891000	F356:7729	19	63	91	Formylation; Deamidation (NQ)	V1:Formylation:196.98;N7:Deamidation (NQ):1000.00	Q91VB8	Q91VB8_MOUSE Alpha globin 1 OS=Mus musculus GN=Hba-a2 PE=1 SV=1	Hba-a2
1	106	Q91VB8	K.LLSHC(+57.02)LLVTLASHHPADFTPAVHASLDKFLASVSTVLTSKY(+15.99)R	N	78.04	4618.44	42	2	660.785	7	42.28	15200000	F348:7254	10	101	142	Carbamidomethylation; Hydroxylation	C5:Carbamidomethylation:1000.00;Y41:Hydroxylation:66.97	Q91VB8	Q91VB8_MOUSE Alpha globin 1 OS=Mus musculus GN=Hba-a2 PE=1 SV=1	Hba-a2
1	106	Q91VB8	K.KVADALAN(+.98)AAGHLDDLPGALSALSDLHA.H	Y	78	2726.39	28	2.8	909.806	3	43.06	963000	F355:7208	5	62	89	Deamidation (NQ)	N8:Deamidation (NQ):1000.00	Q91VB8	Q91VB8_MOUSE Alpha globin 1 OS=Mus musculus GN=Hba-a2 PE=1 SV=1	Hba-a2
1	106	Q91VB8	K.LLSHC(+57.02)LLVTLE(sub A)SHHPADFTPAVHASLDKFLASVSTVLTSK.Y	N	77.93	4341.28	40	0.5	1086.33	4	45.4	2640000	F346:7696	9	101	140	Carbamidomethylation; Mutation	C5:Carbamidomethylation:1000.00	Q91VB8	Q91VB8_MOUSE Alpha globin 1 OS=Mus musculus GN=Hba-a2 PE=1 SV=1	Hba-a2
1	106	Q91VB8	K.KVADALAN(+162.05)AAGHLDDLPGALSALSDLHAHKLR.V	Y	77.92	3421.8	32	1.8	856.458	4	32.44	1020000	F343:4993	13	62	93	Hexose (NSY)	N8:Hexose (NSY):75.67	Q91VB8	Q91VB8_MOUSE Alpha globin 1 OS=Mus musculus GN=Hba-a2 PE=1 SV=1	Hba-a2
1	106	Q91VB8	K.VADALANAAGHLD(-18.01)DLPGALSALSDLHAHKL.R	Y	77.9	2957.54	30	1.3	592.515	5	39	408000	F340:6575	4	63	92	Dehydration	D13:Dehydration:22.33	Q91VB8	Q91VB8_MOUSE Alpha globin 1 OS=Mus musculus GN=Hba-a2 PE=1 SV=1	Hba-a2
1	106	Q91VB8	R.M(-48.00)FASFPTTKTYFPHFDVSHGSAQVK.G	N	77.87	2781.36	25	-4.3	557.276	5	22.39	1320000	F345:3624	1	33	57	Dethiomethyl	M1:Dethiomethyl:1000.00	Q91VB8	Q91VB8_MOUSE Alpha globin 1 OS=Mus musculus GN=Hba-a2 PE=1 SV=1	Hba-a2
1	106	Q91VB8	A.S(+42.01)HHPADFTPAVHASLDKFLASVSTVLTSK.Y	N	77.86	3104.59	29	1.5	621.927	5	41.78	990000	F346:7045	1	112	140	Acetylation (N-term)	S1:Acetylation (N-term):1000.00	Q91VB8	Q91VB8_MOUSE Alpha globin 1 OS=Mus musculus GN=Hba-a2 PE=1 SV=1	Hba-a2
1	106	Q91VB8	K.VADALANAAGHLDD(-18.01)LPGALSALSDLHAHK(+57.02)LR.V	Y	77.81	3170.66	31	7.4	529.454	6	34.27	643000	F344:5740	2	63	93	Dehydration; Carbamidomethylation (DHKE X@N-term)	D14:Dehydration:0.00;K29:Carbamidomethylation (DHKE X@N-term):10.11	Q91VB8	Q91VB8_MOUSE Alpha globin 1 OS=Mus musculus GN=Hba-a2 PE=1 SV=1	Hba-a2
1	106	Q91VB8	F.TPAVHAS(+42.01)LDKFLASVSTVLTSK.Y	N	77.81	2313.26	22	0.5	772.094	3	39.4	531000	F347:6448	3	119	140	Acetylation (TSCYH)	S7:Acetylation (TSCYH):20.41	Q91VB8	Q91VB8_MOUSE Alpha globin 1 OS=Mus musculus GN=Hba-a2 PE=1 SV=1	Hba-a2
1	106	Q91VB8	K.KVADALANAAGHLDD(-18.01)LPGALSALSDLHAHK(+14.02).L	Y	77.7	2986.56	30	-7.7	747.642	4	39.85	2170000	F344:6788	1	62	91	Dehydration; Methyl ester	D15:Dehydration:71.27;K30:Methyl ester:122.77	Q91VB8	Q91VB8_MOUSE Alpha globin 1 OS=Mus musculus GN=Hba-a2 PE=1 SV=1	Hba-a2
1	106	Q91VB8	A.NAAGHLDD(-18.01)LPGALSALSDLHAHK.L	Y	77.65	2304.16	23	-3.1	577.046	4	31.56	86300	F340:5179	22	69	91	Dehydration	D8:Dehydration:0.00	Q91VB8	Q91VB8_MOUSE Alpha globin 1 OS=Mus musculus GN=Hba-a2 PE=1 SV=1	Hba-a2
1	106	Q91VB8	K.VADAP(sub L)ANAAGHLDDLPGALSALSDLHAHKLR.V	Y	77.62	3115.62	31	5.8	779.916	4	33.62	5300000	F342:5617	2	63	93	Mutation		Q91VB8	Q91VB8_MOUSE Alpha globin 1 OS=Mus musculus GN=Hba-a2 PE=1 SV=1	Hba-a2
1	106	Q91VB8	R.MFASFPTTKTYFPHFDVSHG.S	N	77.58	2316.07	20	3.5	1159.05	2	30.85	666000	F344:5090	4	33	52			Q91VB8	Q91VB8_MOUSE Alpha globin 1 OS=Mus musculus GN=Hba-a2 PE=1 SV=1	Hba-a2
1	106	Q91VB8	K.TYFPHFDVSHGSAQVK(+27.99)GHGKK.V	N	77.57	2354.16	21	0.7	589.547	4	15.55	268000	F338:2283	9	42	62	Formylation	K16:Formylation:33.81	Q91VB8	Q91VB8_MOUSE Alpha globin 1 OS=Mus musculus GN=Hba-a2 PE=1 SV=1	Hba-a2
1	106	Q91VB8	G.HLDD(-18.01)LPGALSALSDLHAHK.L	N	77.41	1991.02	19	1.6	996.52	2	28.48	280000	F355:4536	25	73	91	Dehydration	D4:Dehydration:8.14	Q91VB8	Q91VB8_MOUSE Alpha globin 1 OS=Mus musculus GN=Hba-a2 PE=1 SV=1	Hba-a2
1	106	Q91VB8	K.IGGHGAEY(-18.01)GAEALER.M	N	77.35	1510.72	15	1	756.366	2	19.27		F351:2540	20	18	32	Dehydration	Y8:Dehydration:1000.00	Q91VB8	Q91VB8_MOUSE Alpha globin 1 OS=Mus musculus GN=Hba-a2 PE=1 SV=1	Hba-a2
1	106	Q91VB8	K.LLSHC(+57.02)LLVTLASHHPADFTPAVHASLDKFLASVSTVLTSKY.R	N	77.33	4446.34	41	-0.9	1112.59	4	45.63	830000	F348:7866	4	101	141	Carbamidomethylation	C5:Carbamidomethylation:1000.00	Q91VB8	Q91VB8_MOUSE Alpha globin 1 OS=Mus musculus GN=Hba-a2 PE=1 SV=1	Hba-a2
1	106	Q91VB8	K.VADALAN(+.98)AAGHLDDLPGALSALSDLH(+15.99)AHK.L	Y	77.3	2879.44	29	4.2	960.825	3	40.75		F355:6789	2	63	91	Deamidation (NQ); Oxidation (HW)	N7:Deamidation (NQ):1000.00;H26:Oxidation (HW):132.31	Q91VB8	Q91VB8_MOUSE Alpha globin 1 OS=Mus musculus GN=Hba-a2 PE=1 SV=1	Hba-a2
1	106	Q91VB8	K.IGD(sub G)HGAEYGAEALER.M	N	77.27	1586.73	15	-0.3	794.373	2	17.82	931000	F348:2789	21	18	32	Mutation		Q91VB8	Q91VB8_MOUSE Alpha globin 1 OS=Mus musculus GN=Hba-a2 PE=1 SV=1	Hba-a2
1	106	Q91VB8	D.LPGALSALSDLHAHK.L	N	77.27	1528.84	15	-1.7	765.424	2	21.24	5520000	F340:3269	63	77	91			Q91VB8	Q91VB8_MOUSE Alpha globin 1 OS=Mus musculus GN=Hba-a2 PE=1 SV=1	Hba-a2
1	106	Q91VB8	K.IGGHGAEYGAEALERMFASFPTTKTYFPHFDVSHGSAQVK.G	N	77.27	4340.07	40	9.8	869.031	5	35.94	921000	F344:6057	2	18	57			Q91VB8	Q91VB8_MOUSE Alpha globin 1 OS=Mus musculus GN=Hba-a2 PE=1 SV=1	Hba-a2
1	106	Q91VB8	K.KVADALANAAGHLD(+15.99)DLPGALSALSDLHAHK.L	Y	77.27	3006.55	30	-0.5	602.317	5	38	1480000	F340:6390	2	62	91	Hydroxylation	D14:Hydroxylation:0.00	Q91VB8	Q91VB8_MOUSE Alpha globin 1 OS=Mus musculus GN=Hba-a2 PE=1 SV=1	Hba-a2
1	106	Q91VB8	N.AAGHLDD(-18.01)LPGALSALSDLHAHK.L	N	77.25	2190.12	22	-3.4	439.029	5	29.66		F339:4834	17	70	91	Dehydration	D7:Dehydration:0.00	Q91VB8	Q91VB8_MOUSE Alpha globin 1 OS=Mus musculus GN=Hba-a2 PE=1 SV=1	Hba-a2
1	106	Q91VB8	F.PHFDVSHGSAQVKGHGK.K	N	77.17	1786.89	17	0.5	447.729	4	14.05	1030000	F337:1770	1	45	61			Q91VB8	Q91VB8_MOUSE Alpha globin 1 OS=Mus musculus GN=Hba-a2 PE=1 SV=1	Hba-a2
1	106	Q91VB8	K.VADALANAAGHLDDLPGALSALS(-18.01)DLHAHK.L	Y	77.15	2844.45	29	-8.6	949.15	3	34.04	1960000	F341:5699	9	63	91	Dehydration	S23:Dehydration:26.52	Q91VB8	Q91VB8_MOUSE Alpha globin 1 OS=Mus musculus GN=Hba-a2 PE=1 SV=1	Hba-a2
1	106	Q91VB8	K.VADALANAAGHLDDLPGALSALSDLHAHK(+43.01)LR.V	Y	77.15	3174.65	31	-9.6	635.932	5	37.49	1950000	F341:6358	4	63	93	Carbamylation	K29:Carbamylation:114.61	Q91VB8	Q91VB8_MOUSE Alpha globin 1 OS=Mus musculus GN=Hba-a2 PE=1 SV=1	Hba-a2
1	106	Q91VB8	L.LS(+114.04)HC(+57.02)LLVTLASHHPADFTPAVHASLDKFLASVSTVLTSK.Y	N	77.12	4284.24	39	6.5	1072.07	4	46.93	1120000	F348:8099	6	102	140	Ubiquitin; Carbamidomethylation	S2:Ubiquitin:71.27;C4:Carbamidomethylation:1000.00	Q91VB8	Q91VB8_MOUSE Alpha globin 1 OS=Mus musculus GN=Hba-a2 PE=1 SV=1	Hba-a2
1	106	Q91VB8	K.KVADALANAAGHLDDLPGALSALSDLHAHK(+15.99)LR.V	Y	77.12	3275.74	32	-5.4	546.961	6	32.52		F342:5408	1	62	93	Hydroxylation	K30:Hydroxylation:86.32	Q91VB8	Q91VB8_MOUSE Alpha globin 1 OS=Mus musculus GN=Hba-a2 PE=1 SV=1	Hba-a2
1	106	Q91VB8	N.AAGHLD(-18.01)DLPGALSALSDLHAHK.L	N	77.01	2190.12	22	-0.1	439.031	5	29.22	286000	F340:4743	7	70	91	Dehydration	D6:Dehydration:0.00	Q91VB8	Q91VB8_MOUSE Alpha globin 1 OS=Mus musculus GN=Hba-a2 PE=1 SV=1	Hba-a2
1	106	Q91VB8	K.K(+57.02)(+42.01)VADALANAAGHLDDLPGALSALSDLHAHK.L	Y	76.98	3089.59	30	-2.5	618.924	5	37.18	672000	F358:5932	4	62	91	Carbamidomethylation (DHKE X@N-term); Acetylation (K)	K1:Carbamidomethylation (DHKE X@N-term):16.66;K1:Acetylation (K):122.31	Q91VB8	Q91VB8_MOUSE Alpha globin 1 OS=Mus musculus GN=Hba-a2 PE=1 SV=1	Hba-a2
1	106	Q91VB8	L.LS(+114.04)HC(+57.02)LLVTLASHHPADFTPAVHASLDK.F	N	76.94	3050.54	27	-1.9	763.641	4	30.55	12400000	F341:5039	15	102	128	Ubiquitin; Carbamidomethylation	S2:Ubiquitin:72.73;C4:Carbamidomethylation:1000.00	Q91VB8	Q91VB8_MOUSE Alpha globin 1 OS=Mus musculus GN=Hba-a2 PE=1 SV=1	Hba-a2
1	106	Q91VB8	K.KVADALANAAGHLDD(-18.01).L	Y	76.92	1461.72	15	-0.4	731.868	2	21.48	748000	F340:3313	46	62	76	Dehydration	D15:Dehydration:0.00	Q91VB8	Q91VB8_MOUSE Alpha globin 1 OS=Mus musculus GN=Hba-a2 PE=1 SV=1	Hba-a2
1	106	Q91VB8	A.NAAGHLDDLPGALS(+42.01)ALSDLHAHK.L	Y	76.91	2364.18	23	1.8	789.069	3	28.65	106000	F355:4569	1	69	91	Acetylation (TSCYH)	S14:Acetylation (TSCYH):22.45	Q91VB8	Q91VB8_MOUSE Alpha globin 1 OS=Mus musculus GN=Hba-a2 PE=1 SV=1	Hba-a2
1	106	Q91VB8	K.KVADALAN(+.98)AAGHLDDLPGALSALSDLHAHKLRVD.P	Y	76.87	3474.82	34	-0.8	695.971	5	35.14	831000	F340:5844	5	62	95	Deamidation (NQ)	N8:Deamidation (NQ):1000.00	Q91VB8	Q91VB8_MOUSE Alpha globin 1 OS=Mus musculus GN=Hba-a2 PE=1 SV=1	Hba-a2
1	106	Q91VB8	K.KVADALANAAGH(+57.02)LD(-18.01)DLPGALSALSDLHAHK.L	Y	76.79	3029.57	30	0.8	758.4	4	35.76	8000000	F343:5613	1	62	91	Carbamidomethylation (DHKE X@N-term); Dehydration	H12:Carbamidomethylation (DHKE X@N-term):24.17;D14:Dehydration:27.14	Q91VB8	Q91VB8_MOUSE Alpha globin 1 OS=Mus musculus GN=Hba-a2 PE=1 SV=1	Hba-a2
1	106	Q91VB8	K.LLSHC(+57.02)LLVTLASHHPADFTPA.V	N	76.76	2299.18	21	4.4	1150.6	2	29.7	1520000	F344:4876	6	101	121	Carbamidomethylation	C5:Carbamidomethylation:1000.00	Q91VB8	Q91VB8_MOUSE Alpha globin 1 OS=Mus musculus GN=Hba-a2 PE=1 SV=1	Hba-a2
1	106	Q91VB8	D.LPGALSALSDLHAHKLR.V	N	76.7	1798.02	17	0.7	450.513	4	20.77	2540000	F345:3318	13	77	93			Q91VB8	Q91VB8_MOUSE Alpha globin 1 OS=Mus musculus GN=Hba-a2 PE=1 SV=1	Hba-a2
1	106	Q91VB8	K.LLSHC(+57.02)LLVTLASHHPADFTPAVH(+57.02)ASLDK.F	N	76.7	3106.6	28	-7.3	777.652	4	26.95	372000	F345:4488	2	101	128	Carbamidomethylation; Carbamidomethylation (DHKE X@N-term)	C5:Carbamidomethylation:1000.00;H23:Carbamidomethylation (DHKE X@N-term):35.43	Q91VB8	Q91VB8_MOUSE Alpha globin 1 OS=Mus musculus GN=Hba-a2 PE=1 SV=1	Hba-a2
1	106	Q91VB8	K.I(+104.03)GGHGAEYGAEALER.M	N	76.69	1632.75	15	1.6	817.385	2	25.9	2830000	F343:3792	6	18	32	Benzoyl	I1:Benzoyl:1000.00	Q91VB8	Q91VB8_MOUSE Alpha globin 1 OS=Mus musculus GN=Hba-a2 PE=1 SV=1	Hba-a2
1	106	Q91VB8	V.ADALANAAGHLDD(-18.01)LPGALSALSDLHAHK.L	Y	76.67	2745.38	28	4.6	916.139	3	35.14	491000	F360:5710	10	64	91	Dehydration	D13:Dehydration:0.00	Q91VB8	Q91VB8_MOUSE Alpha globin 1 OS=Mus musculus GN=Hba-a2 PE=1 SV=1	Hba-a2
1	106	Q91VB8	L.AN(+.98)AAGHLDDLPGALSALSDLHAHK.L	Y	76.63	2394.19	24	0.5	599.556	4	28.61	1320000	F347:4499	24	68	91	Deamidation (NQ)	N2:Deamidation (NQ):1000.00	Q91VB8	Q91VB8_MOUSE Alpha globin 1 OS=Mus musculus GN=Hba-a2 PE=1 SV=1	Hba-a2
1	106	Q91VB8	K.KVADALAN(+.98)AAGHLDD.L	Y	76.49	1480.72	15	0.6	741.365	2	21.82	8180000	F345:3516	8	62	76	Deamidation (NQ)	N8:Deamidation (NQ):1000.00	Q91VB8	Q91VB8_MOUSE Alpha globin 1 OS=Mus musculus GN=Hba-a2 PE=1 SV=1	Hba-a2
1	106	Q91VB8	A.D(-18.01)ALANAAGHLDDLPGALSALSDLHAHK.L	Y	76.3	2674.35	27	2	892.458	3	31.94	207000	F355:5164	1	65	91	Dehydration	D1:Dehydration:40.10	Q91VB8	Q91VB8_MOUSE Alpha globin 1 OS=Mus musculus GN=Hba-a2 PE=1 SV=1	Hba-a2
1	106	Q91VB8	A.DALANAAGHLDDLPGALSALSDLHAH.K	Y	76.3	2564.26	26	-9.6	1283.13	2	39.86	114000	F354:6695	11	65	90			Q91VB8	Q91VB8_MOUSE Alpha globin 1 OS=Mus musculus GN=Hba-a2 PE=1 SV=1	Hba-a2
1	106	Q91VB8	K.TYFPHFDVSD(sub H)GSAQVK.G	N	76.29	1796.84	16	-1.4	899.424	2	24.3	446000	F352:3818	5	42	57	Mutation		Q91VB8	Q91VB8_MOUSE Alpha globin 1 OS=Mus musculus GN=Hba-a2 PE=1 SV=1	Hba-a2
1	106	Q91VB8	L.SALSDLHAHKLR.V	N	76.28	1346.74	12	0	674.378	2	32.28	981000	F340:5314	50	82	93			Q91VB8	Q91VB8_MOUSE Alpha globin 1 OS=Mus musculus GN=Hba-a2 PE=1 SV=1	Hba-a2
1	106	Q91VB8	K.VADALANAAGHLDDLPGALSALSDLHAHQ(sub K)LR.V	Y	76.27	3131.61	31	0.7	1044.88	3	33.48	29400000	F341:5590	14	63	93	Mutation		Q91VB8	Q91VB8_MOUSE Alpha globin 1 OS=Mus musculus GN=Hba-a2 PE=1 SV=1	Hba-a2
1	106	Q91VB8	S.HHPADFTPAVHASLDKFLASVSTVLTSK.Y	N	76.22	2975.55	28	3.2	596.119	5	38.49	379000	F347:6281	4	113	140			Q91VB8	Q91VB8_MOUSE Alpha globin 1 OS=Mus musculus GN=Hba-a2 PE=1 SV=1	Hba-a2
1	106	Q91VB8	K.VADALANAAGHLDDLPGALSALSDLHAH(+15.99)K.L	Y	76.18	2878.46	29	2.6	960.495	3	38.56		F355:6388	8	63	91	Oxidation (HW)	H28:Oxidation (HW):17.01	Q91VB8	Q91VB8_MOUSE Alpha globin 1 OS=Mus musculus GN=Hba-a2 PE=1 SV=1	Hba-a2
1	106	Q91VB8	K.FLASVSTVLTSK.Y	N	76.17	1251.71	12	-0.4	626.861	2	27.43	3670000	F348:4535	88	129	140			Q91VB8	Q91VB8_MOUSE Alpha globin 1 OS=Mus musculus GN=Hba-a2 PE=1 SV=1	Hba-a2
1	106	Q91VB8	K.K(+162.05)VADALANAAGHLDDLPGALSALSDLHAHK.L	Y	76.13	3152.61	30	2.1	1051.88	3	33.39	1260000	F356:5300	24	62	91	Hexose	K1:Hexose:141.66	Q91VB8	Q91VB8_MOUSE Alpha globin 1 OS=Mus musculus GN=Hba-a2 PE=1 SV=1	Hba-a2
1	106	Q91VB8	K.KVADALANAAGHLDDLPGALSALSDLHAHKQ(sub L).R	Y	76.13	3118.62	31	3	624.732	5	31.01	19100000	F341:5125	3	62	92	Mutation		Q91VB8	Q91VB8_MOUSE Alpha globin 1 OS=Mus musculus GN=Hba-a2 PE=1 SV=1	Hba-a2
1	106	Q91VB8	K.T(+43.01)YFPHFDVSHGSAQVK.G	N	76.09	1861.87	16	4	931.948	2	24.95		F356:3772	5	42	57	Carbamylation	T1:Carbamylation:118.22	Q91VB8	Q91VB8_MOUSE Alpha globin 1 OS=Mus musculus GN=Hba-a2 PE=1 SV=1	Hba-a2
1	106	Q91VB8	F.TPAVHASLDKFLAS(+42.01)VSTVLTSK.Y	N	76.01	2313.26	22	0.9	772.094	3	39.96	531000	F347:6547	3	119	140	Acetylation (TSCYH)	S14:Acetylation (TSCYH):26.31	Q91VB8	Q91VB8_MOUSE Alpha globin 1 OS=Mus musculus GN=Hba-a2 PE=1 SV=1	Hba-a2
1	106	Q91VB8	R.M(+15.99)FASFPTTKTY(+15.99)FPHFDVSHGSAQVK.G	N	75.98	2861.35	25	-7.8	573.273	5	25.7	2200000	F341:4149	6	33	57	Oxidation (M); Hydroxylation	M1:Oxidation (M):1000.00;Y11:Hydroxylation:32.28	Q91VB8	Q91VB8_MOUSE Alpha globin 1 OS=Mus musculus GN=Hba-a2 PE=1 SV=1	Hba-a2
1	106	Q91VB8	K.TYFPHFDVS(+42.01)HGSAQVK.G	N	75.96	1860.88	16	-9.2	931.438	2	20.11		F354:3127	27	42	57	Acetylation (TSCYH)	S9:Acetylation (TSCYH):14.02	Q91VB8	Q91VB8_MOUSE Alpha globin 1 OS=Mus musculus GN=Hba-a2 PE=1 SV=1	Hba-a2
1	106	Q91VB8	K.AAWGKIGGHGAEY(-2.02)GAEALER.M	N	75.87	2039.98	20	-0.9	1021	2	17.55	278000	F349:2737	7	13	32	2-amino-3-oxo-butanoic_acid	Y13:2-amino-3-oxo-butanoic_acid:1000.00	Q91VB8	Q91VB8_MOUSE Alpha globin 1 OS=Mus musculus GN=Hba-a2 PE=1 SV=1	Hba-a2
1	106	Q91VB8	K.VADALANAAGHLDDLPGALSALSDLHAHK(+27.99).L	Y	75.84	2890.46	29	-4.6	964.489	3	39.97	2120000	F339:6761	25	63	91	Formylation	K29:Formylation:143.63	Q91VB8	Q91VB8_MOUSE Alpha globin 1 OS=Mus musculus GN=Hba-a2 PE=1 SV=1	Hba-a2
1	106	Q91VB8	K.LLSHC(+57.02)LLVTLASHHPADFTPAVHASLD(+15.99)KFLASVSTVLTSK.Y	N	75.8	4299.27	40	-1.8	860.86	5	40.28		F347:6603	6	101	140	Carbamidomethylation; Hydroxylation	C5:Carbamidomethylation:1000.00;D27:Hydroxylation:0.00	Q91VB8	Q91VB8_MOUSE Alpha globin 1 OS=Mus musculus GN=Hba-a2 PE=1 SV=1	Hba-a2
1	106	Q91VB8	K.KVADALANAAGHLDDLPGALSALSDLHAH(+57.02)K(+14.02)(+57.02).L	Y	75.79	3118.62	30	0.9	1040.55	3	31.04	2220000	F341:5131	1	62	91	Carbamidomethylation (DHKE X@N-term); Methyl ester	H29:Carbamidomethylation (DHKE X@N-term):174.71;K30:Methyl ester:142.28;K30:Carbamidomethylation (DHKE X@N-term):174.67	Q91VB8	Q91VB8_MOUSE Alpha globin 1 OS=Mus musculus GN=Hba-a2 PE=1 SV=1	Hba-a2
1	106	Q91VB8	K.VADALANAAGHLDDLPGALSALSDLHAHK(+161.07)L.R	Y	75.79	3136.62	30	5.4	785.165	4	36.62	3860000	F342:6189	4	63	92	Hexosamine	K29:Hexosamine:167.16	Q91VB8	Q91VB8_MOUSE Alpha globin 1 OS=Mus musculus GN=Hba-a2 PE=1 SV=1	Hba-a2
1	106	Q91VB8	K.TYFPHFD(+15.99)VSHGSAQVK.G	N	75.75	1834.86	16	1.6	918.441	2	16.19	890000	F354:2431	7	42	57	Hydroxylation	D7:Hydroxylation:19.16	Q91VB8	Q91VB8_MOUSE Alpha globin 1 OS=Mus musculus GN=Hba-a2 PE=1 SV=1	Hba-a2
1	106	Q91VB8	K.VADALANAAGHLDDLPGALSALSDLHAHK(+15.99)LR.V	Y	75.74	3147.64	31	-0.9	1050.22	3	33.7		F342:5633	3	63	93	Hydroxylation	K29:Hydroxylation:14.04	Q91VB8	Q91VB8_MOUSE Alpha globin 1 OS=Mus musculus GN=Hba-a2 PE=1 SV=1	Hba-a2
1	106	Q91VB8	K.LLSHC(+57.02)LLVTLASHHPADFTP(+31.99)AVHASLDKFLASVSTVLTSK.Y	N	75.73	4315.27	40	1.8	864.062	5	48.3	15100000	F347:8059	2	101	140	Carbamidomethylation; Dihydroxy	C5:Carbamidomethylation:1000.00;P20:Dihydroxy:23.70	Q91VB8	Q91VB8_MOUSE Alpha globin 1 OS=Mus musculus GN=Hba-a2 PE=1 SV=1	Hba-a2
1	106	Q91VB8	K.TYFPHF(+31.99)DVSHGSAQVK.G	N	75.67	1850.86	16	0.3	926.437	2	23.47	1180000	F348:3797	10	42	57	Dihydroxy	F6:Dihydroxy:11.22	Q91VB8	Q91VB8_MOUSE Alpha globin 1 OS=Mus musculus GN=Hba-a2 PE=1 SV=1	Hba-a2
1	106	Q91VB8	K.LLSHC(+57.02)LLVTLASHHPADFT(-18.01)PAVHASLDK.F	N	75.66	3031.57	28	0.6	758.9	4	27.45	2180000	F346:4461	1	101	128	Carbamidomethylation; Dehydration	C5:Carbamidomethylation:1000.00;T19:Dehydration:5.03	Q91VB8	Q91VB8_MOUSE Alpha globin 1 OS=Mus musculus GN=Hba-a2 PE=1 SV=1	Hba-a2
1	106	Q91VB8	K.T(+43.01)YFPHFDVSHGSAQ(+.98)VK.G	N	75.64	1862.86	16	-0.5	932.436	2	26.37		F352:4192	2	42	57	Carbamylation; Deamidation (NQ)	T1:Carbamylation:133.02;Q14:Deamidation (NQ):1000.00	Q91VB8	Q91VB8_MOUSE Alpha globin 1 OS=Mus musculus GN=Hba-a2 PE=1 SV=1	Hba-a2
1	106	Q91VB8	L.ANAAGHLDD(-18.01)LPGALSALSDLHAHK.L	Y	75.62	2375.2	24	0.9	792.741	3	34.96	1160000	F340:5811	20	68	91	Dehydration	D9:Dehydration:0.00	Q91VB8	Q91VB8_MOUSE Alpha globin 1 OS=Mus musculus GN=Hba-a2 PE=1 SV=1	Hba-a2
1	106	Q91VB8	P.HFDVSHGSAQ(+.98)VK.G	N	75.6	1311.62	12	-1	438.214	3	20.08	46500	F348:3201	19	46	57	Deamidation (NQ)	Q10:Deamidation (NQ):1000.00	Q91VB8	Q91VB8_MOUSE Alpha globin 1 OS=Mus musculus GN=Hba-a2 PE=1 SV=1	Hba-a2
1	106	Q91VB8	K.V(+43.01)ADALAN(+.98)AAGHLDDLPGALSALSDLHAHK.L	Y	75.59	2906.45	29	5.2	969.83	3	47.19		F342:8092	3	63	91	Carbamylation; Deamidation (NQ)	V1:Carbamylation:90.55;N7:Deamidation (NQ):1000.00	Q91VB8	Q91VB8_MOUSE Alpha globin 1 OS=Mus musculus GN=Hba-a2 PE=1 SV=1	Hba-a2
1	106	Q91VB8	K.T(+57.02)YFPHFDVSHGSAQVK.G	N	75.57	1875.89	16	2.8	626.306	3	20.48	1760000	F356:2983	18	42	57	Carbamidomethylation (DHKE X@N-term)	T1:Carbamidomethylation (DHKE X@N-term):61.69	Q91VB8	Q91VB8_MOUSE Alpha globin 1 OS=Mus musculus GN=Hba-a2 PE=1 SV=1	Hba-a2
1	106	Q91VB8	F.PTTKTYFPHFDVSHGSAQVK.G	N	75.56	2246.11	20	-0.1	450.23	5	17.48	586000	F338:2632	1	38	57			Q91VB8	Q91VB8_MOUSE Alpha globin 1 OS=Mus musculus GN=Hba-a2 PE=1 SV=1	Hba-a2
1	106	Q91VB8	K.T(+43.01)YFPHFDVSHGSAQVKGHGKK.V	N	75.48	2369.17	21	0.3	593.299	4	15.17	751000	F337:1969	3	42	62	Carbamylation	T1:Carbamylation:118.22	Q91VB8	Q91VB8_MOUSE Alpha globin 1 OS=Mus musculus GN=Hba-a2 PE=1 SV=1	Hba-a2
1	106	Q91VB8	K.KVADALANAAGHLDD(-18.01)LPGALSALSDLHAHKL.R	Y	75.47	3085.63	31	0.8	618.134	5	32.87		F340:5429	3	62	92	Dehydration	D15:Dehydration:0.00	Q91VB8	Q91VB8_MOUSE Alpha globin 1 OS=Mus musculus GN=Hba-a2 PE=1 SV=1	Hba-a2
1	106	Q91VB8	D.ALANAAGHLDD(-18.01)LPGALSALSDLHAHK.L	Y	75.46	2559.32	26	3.7	854.117	3	28.5	86900	F359:4399	22	66	91	Dehydration	D11:Dehydration:0.00	Q91VB8	Q91VB8_MOUSE Alpha globin 1 OS=Mus musculus GN=Hba-a2 PE=1 SV=1	Hba-a2
1	106	Q91VB8	F.TPAVHASLDKFLASVSTVLTS(+42.01)K.Y	N	75.44	2313.26	22	2.1	772.095	3	38.87	147000	F347:6352	3	119	140	Acetylation (TSCYH)	S21:Acetylation (TSCYH):8.14	Q91VB8	Q91VB8_MOUSE Alpha globin 1 OS=Mus musculus GN=Hba-a2 PE=1 SV=1	Hba-a2
1	106	Q91VB8	K.VADALANAAGHLD(+31.97)DLPGALSALSDLHAHK.L	Y	75.36	2894.43	29	-3.8	579.892	5	41.47	114000	F341:7080	8	63	91	Persulfide	D13:Persulfide:0.00	Q91VB8	Q91VB8_MOUSE Alpha globin 1 OS=Mus musculus GN=Hba-a2 PE=1 SV=1	Hba-a2
1	106	Q91VB8	K.KVADALANAAGH(+57.02)LDDLPGALSALSDLHAHKLR.V	Y	75.33	3316.76	32	0.4	830.199	4	32.46	7490000	F342:5396	2	62	93	Carbamidomethylation (DHKE X@N-term)	H12:Carbamidomethylation (DHKE X@N-term):31.72	Q91VB8	Q91VB8_MOUSE Alpha globin 1 OS=Mus musculus GN=Hba-a2 PE=1 SV=1	Hba-a2
1	106	Q91VB8	K.LLS(+79.97)H(+15.99)C(+57.02)LLVTLASHHPADFTPAVHASLDKFLASVSTVLTSK.Y	N	75.31	4379.24	40	4.6	730.884	6	51.97	1550000	F348:8979	2	101	140	Phosphorylation (STY); Oxidation (HW); Carbamidomethylation	S3:Phosphorylation (STY):41.94;H4:Oxidation (HW):43.00;C5:Carbamidomethylation:1000.00	Q91VB8	Q91VB8_MOUSE Alpha globin 1 OS=Mus musculus GN=Hba-a2 PE=1 SV=1	Hba-a2
1	106	Q91VB8	F.P(+56.06)TTKTYFPHFDVSHGSAQVK.G	N	75.24	2302.17	20	-9.8	576.545	4	23.62	522000	F356:3535	7	38	57	Diethylation	P1:Diethylation:6.63	Q91VB8	Q91VB8_MOUSE Alpha globin 1 OS=Mus musculus GN=Hba-a2 PE=1 SV=1	Hba-a2
1	106	Q91VB8	K.LLSHC(+57.02)LLVTLASHH(+15.99)PADFTPAVHASLDKFLASVSTVLTSK.Y	N	75.23	4299.27	40	1	1075.83	4	50.24		F347:8402	3	101	140	Carbamidomethylation; Oxidation (HW)	C5:Carbamidomethylation:1000.00;H14:Oxidation (HW):0.00	Q91VB8	Q91VB8_MOUSE Alpha globin 1 OS=Mus musculus GN=Hba-a2 PE=1 SV=1	Hba-a2
1	106	Q91VB8	L.S(+225.09)HC(+57.02)LLVTLASHHPADFTPAVHASLDKFLASVSTVLTSK.Y	N	75.15	4282.2	38	7	1071.57	4	51.96	2850000	F348:8977	4	103	140	Iminobiotinylation; Carbamidomethylation	S1:Iminobiotinylation:92.66;C3:Carbamidomethylation:1000.00	Q91VB8	Q91VB8_MOUSE Alpha globin 1 OS=Mus musculus GN=Hba-a2 PE=1 SV=1	Hba-a2
1	106	Q91VB8	K.VADALANAAGHLDD(+57.02)LPGALSALSDLHAHK.L	Y	75.14	2919.48	29	-9	1460.74	2	35.53	856000	F353:5892	9	63	91	Carbamidomethylation (DHKE X@N-term)	D14:Carbamidomethylation (DHKE X@N-term):40.58	Q91VB8	Q91VB8_MOUSE Alpha globin 1 OS=Mus musculus GN=Hba-a2 PE=1 SV=1	Hba-a2
1	106	Q91VB8	R.MFAS(+162.05)FPTTKTYFPHFDVSHGSAQVK.G	N	75.13	2991.41	25	0.3	599.29	5	27.24	2370000	F348:4498	13	33	57	Hexose (NSY)	S4:Hexose (NSY):11.94	Q91VB8	Q91VB8_MOUSE Alpha globin 1 OS=Mus musculus GN=Hba-a2 PE=1 SV=1	Hba-a2
1	106	Q91VB8	A.AGHLDDLPGALS(-18.01)ALSDLHAHK.L	N	75.12	2119.08	21	2.2	424.824	5	26.04	287000	F355:4129	2	71	91	Dehydration	S12:Dehydration:13.03	Q91VB8	Q91VB8_MOUSE Alpha globin 1 OS=Mus musculus GN=Hba-a2 PE=1 SV=1	Hba-a2
1	106	Q91VB8	L.LSHC(+57.02)LLVTLASHHPADFTPAVHASLDK.F	N	75.01	2936.5	27	0.5	735.132	4	25.66	502000	F342:4145	5	102	128	Carbamidomethylation	C4:Carbamidomethylation:1000.00	Q91VB8	Q91VB8_MOUSE Alpha globin 1 OS=Mus musculus GN=Hba-a2 PE=1 SV=1	Hba-a2
1	106	Q91VB8	A.NAAGHLD(-18.01)DLPGALSALSDLHAHK.L	Y	74.98	2304.16	23	3.1	461.841	5	28.68	32900	F360:4568	22	69	91	Dehydration	D7:Dehydration:11.06	Q91VB8	Q91VB8_MOUSE Alpha globin 1 OS=Mus musculus GN=Hba-a2 PE=1 SV=1	Hba-a2
1	106	Q91VB8	K.LLSHC(+57.02)LLVTLASHHPADF(+31.99)TPAVHASLDKFLASVSTVLTSK.Y	N	74.96	4315.27	40	1.6	864.062	5	47.32	15100000	F347:7885	1	101	140	Carbamidomethylation; Dihydroxy	C5:Carbamidomethylation:1000.00;F18:Dihydroxy:9.42	Q91VB8	Q91VB8_MOUSE Alpha globin 1 OS=Mus musculus GN=Hba-a2 PE=1 SV=1	Hba-a2
1	106	Q91VB8	K.VADALAN(+.98)AAGHLD(+15.99)DLPGALSALSDLHAHK.L	Y	74.93	2879.44	29	3.7	960.825	3	41.36	983000	F355:6902	1	63	91	Deamidation (NQ); Hydroxylation	N7:Deamidation (NQ):1000.00;D13:Hydroxylation:0.00	Q91VB8	Q91VB8_MOUSE Alpha globin 1 OS=Mus musculus GN=Hba-a2 PE=1 SV=1	Hba-a2
1	106	Q91VB8	T.TK(+40.03)TYFPHFDVSHGSAQVK.G	N	74.92	2088.04	18	6.1	523.021	4	19.05	707000	F341:2924	4	40	57	Propionaldehyde +40	K2:Propionaldehyde +40:68.60	Q91VB8	Q91VB8_MOUSE Alpha globin 1 OS=Mus musculus GN=Hba-a2 PE=1 SV=1	Hba-a2
1	106	Q91VB8	K.TYFPHFDVSHGSAQVK(+27.99).G	N	74.84	1846.86	16	-9.5	924.43	2	24.39	145000	F353:3870	10	42	57	Formylation	K16:Formylation:151.02	Q91VB8	Q91VB8_MOUSE Alpha globin 1 OS=Mus musculus GN=Hba-a2 PE=1 SV=1	Hba-a2
1	106	Q91VB8	L.PGALSALSDLHAHKLRVDPVNFK.L	N	74.83	2484.36	23	4.7	622.1	4	35.49	306000	F344:5972	2	78	100			Q91VB8	Q91VB8_MOUSE Alpha globin 1 OS=Mus musculus GN=Hba-a2 PE=1 SV=1	Hba-a2
1	106	Q91VB8	G.HLDDLPGALSALSDLHAH(+57.02)K.L	N	74.83	2066.05	19	2.1	689.693	3	25.74	1090000	F355:4072	2	73	91	Carbamidomethylation (DHKE X@N-term)	H18:Carbamidomethylation (DHKE X@N-term):0.00	Q91VB8	Q91VB8_MOUSE Alpha globin 1 OS=Mus musculus GN=Hba-a2 PE=1 SV=1	Hba-a2
1	106	Q91VB8	K.LLSHC(+57.02)LLVTLASHHPE(sub A)DFTPAVHASLDKFLASVSTVLTSK.Y	N	74.81	4341.28	40	4.2	1086.33	4	43.18		F347:7134	1	101	140	Carbamidomethylation; Mutation	C5:Carbamidomethylation:1000.00	Q91VB8	Q91VB8_MOUSE Alpha globin 1 OS=Mus musculus GN=Hba-a2 PE=1 SV=1	Hba-a2
1	106	Q91VB8	K.TYFP(+31.99)HFDVSHGSAQVK.G	N	74.74	1850.86	16	3.8	926.44	2	20.18		F356:2932	12	42	57	Dihydroxy	P4:Dihydroxy:17.01	Q91VB8	Q91VB8_MOUSE Alpha globin 1 OS=Mus musculus GN=Hba-a2 PE=1 SV=1	Hba-a2
1	106	Q91VB8	K.TYFPHFDVSHGSAQVKGH(+57.02)GK.K	N	74.7	2255.09	20	0.7	452.025	5	13.82	1060000	F337:1729	1	42	61	Carbamidomethylation (DHKE X@N-term)	H18:Carbamidomethylation (DHKE X@N-term):0.00	Q91VB8	Q91VB8_MOUSE Alpha globin 1 OS=Mus musculus GN=Hba-a2 PE=1 SV=1	Hba-a2
1	106	Q91VB8	K.VADALANAAGHLDDLPGALSALSDLHAHK(+57.02).L	Y	74.61	2919.48	29	1.6	584.905	5	36.09	616000	F351:5599	2	63	91	Carbamidomethylation (DHKE X@N-term)	K29:Carbamidomethylation (DHKE X@N-term):7.21	Q91VB8	Q91VB8_MOUSE Alpha globin 1 OS=Mus musculus GN=Hba-a2 PE=1 SV=1	Hba-a2
1	106	Q91VB8	K.L(+27.99)LSHC(+57.02)LLVTLASHHPADFTPAVHASLDKFLASVSTVLTSKYR	N	74.57	4630.44	42	2.2	662.5	7	48.65		F348:8401	1	101	142	Formylation; Carbamidomethylation	L1:Formylation:23.48;C5:Carbamidomethylation:1000.00	Q91VB8	Q91VB8_MOUSE Alpha globin 1 OS=Mus musculus GN=Hba-a2 PE=1 SV=1	Hba-a2
1	106	Q91VB8	K.VADALANAAGHLDDLPGALSAL(+21.98).S	Y	74.57	2096.05	22	1.3	1049.03	2	43.63	70500	F351:6953	7	63	84	Sodium adduct	L22:Sodium adduct:28.20	Q91VB8	Q91VB8_MOUSE Alpha globin 1 OS=Mus musculus GN=Hba-a2 PE=1 SV=1	Hba-a2
1	106	Q91VB8	K.K(+42.01)VADALANAAGHLDDLPGALSALSDLHAHK.L	Y	74.53	3032.57	30	-1.8	607.52	5	38.4	686000	F340:6464	3	62	91	Acetylation (N-term)	K1:Acetylation (N-term):1000.00	Q91VB8	Q91VB8_MOUSE Alpha globin 1 OS=Mus musculus GN=Hba-a2 PE=1 SV=1	Hba-a2
1	106	Q91VB8	R.MFASFPTT(+114.04)KTYFPHFDVSHGSAQVK.G	N	74.4	2943.4	25	3.3	736.86	4	28.54	772000	F344:4664	3	33	57	Ubiquitin	T8:Ubiquitin:0.00	Q91VB8	Q91VB8_MOUSE Alpha globin 1 OS=Mus musculus GN=Hba-a2 PE=1 SV=1	Hba-a2
1	106	Q91VB8	K.KVADALANAAGHLDDLPGALSALSD(+14.02)LHAHK.L	Y	74.38	3004.57	30	-8.2	752.144	4	39.32	11300000	F359:6322	6	62	91	Methyl ester	D25:Methyl ester:144.91	Q91VB8	Q91VB8_MOUSE Alpha globin 1 OS=Mus musculus GN=Hba-a2 PE=1 SV=1	Hba-a2
1	106	Q91VB8	K.TYFPHFDVSHGSAQ.V	N	74.33	1591.71	14	1.1	796.861	2	21.44	302000	F351:2933	8	42	55			Q91VB8	Q91VB8_MOUSE Alpha globin 1 OS=Mus musculus GN=Hba-a2 PE=1 SV=1	Hba-a2
1	106	Q91VB8	A.AGHLDDLPGALSALSDLHAH.K	N	74.23	2009	20	1.3	503.257	4	31.76	159000	F347:5053	2	71	90			Q91VB8	Q91VB8_MOUSE Alpha globin 1 OS=Mus musculus GN=Hba-a2 PE=1 SV=1	Hba-a2
1	106	Q91VB8	K.VADALAN(-17.03)AAGHLDDLPGALSALSDLHAHK.L	Y	74.22	2845.44	29	6.7	949.492	3	34.84		F355:5700	90	63	91	Ammonia-loss (N)	N7:Ammonia-loss (N):1000.00	Q91VB8	Q91VB8_MOUSE Alpha globin 1 OS=Mus musculus GN=Hba-a2 PE=1 SV=1	Hba-a2
1	106	Q91VB8	K.LLSHC(+57.02)LLVTLASHHPADFTPAVHASLDK(+27.99)FLASVSTVLTSK.Y	N	74.18	4311.27	40	3.1	863.264	5	43.56		F347:7198	5	101	140	Carbamidomethylation; Formylation	C5:Carbamidomethylation:1000.00;K28:Formylation:29.09	Q91VB8	Q91VB8_MOUSE Alpha globin 1 OS=Mus musculus GN=Hba-a2 PE=1 SV=1	Hba-a2
1	106	Q91VB8	K.VADALANAAGHLDDLPGALSALSDLH(+15.99)AHKLR.V	Y	74.16	3147.64	31	-8	630.531	5	37.34		F341:6329	1	63	93	Oxidation (HW)	H26:Oxidation (HW):109.25	Q91VB8	Q91VB8_MOUSE Alpha globin 1 OS=Mus musculus GN=Hba-a2 PE=1 SV=1	Hba-a2
1	106	Q91VB8	K.KVADALANAAGHLDDLPGALSALN(sub S)DLHAHK.L	Y	74.16	3017.57	30	-5.5	604.518	5	33.45	478000	F337:5229	2	62	91	Mutation		Q91VB8	Q91VB8_MOUSE Alpha globin 1 OS=Mus musculus GN=Hba-a2 PE=1 SV=1	Hba-a2
1	106	Q91VB8	K.KVADALANAAGHLD(-18.01)DLPGALSALSDLHAH.K	Y	74.13	2844.45	29	-9	949.149	3	39.66	3950000	F341:6753	7	62	90	Dehydration	D14:Dehydration:55.39	Q91VB8	Q91VB8_MOUSE Alpha globin 1 OS=Mus musculus GN=Hba-a2 PE=1 SV=1	Hba-a2
1	106	Q91VB8	F.KLLSHC(+57.02)LLVTLASHHPADFTPAVHA.S	N	74.11	2734.44	25	-4.4	684.614	4	25.41	1230000	F345:4198	1	100	124	Carbamidomethylation	C6:Carbamidomethylation:1000.00	Q91VB8	Q91VB8_MOUSE Alpha globin 1 OS=Mus musculus GN=Hba-a2 PE=1 SV=1	Hba-a2
1	106	Q91VB8	D.PVNFKLLSHC(+57.02)LLVTLASHHPADFTPAVHASLDKFLASVSTVLTSK.Y	N	74.07	4868.6	45	2.2	696.524	7	47.91	1250000	F348:8273	11	96	140	Carbamidomethylation	C10:Carbamidomethylation:1000.00	Q91VB8	Q91VB8_MOUSE Alpha globin 1 OS=Mus musculus GN=Hba-a2 PE=1 SV=1	Hba-a2
1	106	Q91VB8	S.HC(+57.02)LLVTLASHHPADFTPAVHASLDK.F	N	74.06	2736.38	25	6.4	685.107	4	23.38		F360:3630	2	104	128	Carbamidomethylation	C2:Carbamidomethylation:1000.00	Q91VB8	Q91VB8_MOUSE Alpha globin 1 OS=Mus musculus GN=Hba-a2 PE=1 SV=1	Hba-a2
1	106	Q91VB8	K.VP(sub A)DALANAAGHLDDLPGALSALSDLHAH.K	Y	74.05	2760.38	28	2.2	921.137	3	45.35	1330000	F356:7441	3	63	90	Mutation		Q91VB8	Q91VB8_MOUSE Alpha globin 1 OS=Mus musculus GN=Hba-a2 PE=1 SV=1	Hba-a2
1	106	Q91VB8	A.DFTPAVHASLDKFLASVSTVLTSQ(sub K).Y	N	73.96	2533.31	24	-4.8	1267.65	2	47.21	2570000	F345:8222	1	117	140	Mutation		Q91VB8	Q91VB8_MOUSE Alpha globin 1 OS=Mus musculus GN=Hba-a2 PE=1 SV=1	Hba-a2
1	106	Q91VB8	K.TYFPHFDVSHGSAQ(+.98)VK(+27.99)GHGK.K	N	73.95	2227.04	20	3.7	446.418	5	17.78	38100	F354:2713	2	42	61	Deamidation (NQ); Formylation	Q14:Deamidation (NQ):1000.00;K16:Formylation:25.11	Q91VB8	Q91VB8_MOUSE Alpha globin 1 OS=Mus musculus GN=Hba-a2 PE=1 SV=1	Hba-a2
1	106	Q91VB8	D.FT(-18.01)PAVHASLDKFLASVSTVLTSK.Y	N	73.9	2400.31	23	3.3	601.086	4	41.2	585000	F348:7058	1	118	140	Dehydration	T2:Dehydration:9.69	Q91VB8	Q91VB8_MOUSE Alpha globin 1 OS=Mus musculus GN=Hba-a2 PE=1 SV=1	Hba-a2
1	106	Q91VB8	T.PAVHASLDKFLASVSTVLTSKYR	N	73.82	2489.36	23	-2	498.879	5	35.97	139000	F349:6117	4	120	142			Q91VB8	Q91VB8_MOUSE Alpha globin 1 OS=Mus musculus GN=Hba-a2 PE=1 SV=1	Hba-a2
1	106	Q91VB8	K.K(+6.02)VADALAN(+.98)AAGHLDDLPGALSALSDLHAHK(+6.02).L	Y	73.77	3003.58	30	-0.7	751.902	4	35.44	394000	F352:5855	4	62	91	SILAC K6; Deamidation (NQ)	K1:SILAC K6:1000.00;N8:Deamidation (NQ):1000.00;K30:SILAC K6:1000.00	Q91VB8	Q91VB8_MOUSE Alpha globin 1 OS=Mus musculus GN=Hba-a2 PE=1 SV=1	Hba-a2
1	106	Q91VB8	A.AGHLD(-18.01)DLPGALSALSDLHAHK.L	N	73.77	2119.08	21	3.4	530.779	4	28.33	201000	F360:4506	2	71	91	Dehydration	D5:Dehydration:0.00	Q91VB8	Q91VB8_MOUSE Alpha globin 1 OS=Mus musculus GN=Hba-a2 PE=1 SV=1	Hba-a2
1	106	Q91VB8	G.KKVAD(+37.95)ALANAAGHLDDLPGALSALSDLHAHK.L	Y	73.73	3156.6	31	-1.7	632.326	5	43.12	392000	F340:7317	19	61	91	Replacement of 2 protons by calcium	D5:Replacement of 2 protons by calcium:43.70	Q91VB8	Q91VB8_MOUSE Alpha globin 1 OS=Mus musculus GN=Hba-a2 PE=1 SV=1	Hba-a2
1	106	Q91VB8	K.KVADALANAAGHLDDLPGALSALSDLHAHQ(sub K)LR.V	Y	73.68	3259.71	32	-3.4	544.29	6	32.6	168000	F357:4674	5	62	93	Mutation		Q91VB8	Q91VB8_MOUSE Alpha globin 1 OS=Mus musculus GN=Hba-a2 PE=1 SV=1	Hba-a2
1	106	Q91VB8	K.T(-18.01)YFPHFDVSHGSAQVK.G	N	73.67	1800.86	16	3.6	451.224	4	18.35	3510000	F354:2816	14	42	57	Dehydration	T1:Dehydration:0.00	Q91VB8	Q91VB8_MOUSE Alpha globin 1 OS=Mus musculus GN=Hba-a2 PE=1 SV=1	Hba-a2
1	106	Q91VB8	K.VADALAN(+.98)AAGHLDD(-18.01)LPGALSALSDLHAHKLR.V	Y	73.64	3114.62	31	0.5	520.111	6	35.83	985000	F342:6041	1	63	93	Deamidation (NQ); Dehydration	N7:Deamidation (NQ):1000.00;D14:Dehydration:15.61	Q91VB8	Q91VB8_MOUSE Alpha globin 1 OS=Mus musculus GN=Hba-a2 PE=1 SV=1	Hba-a2
1	106	Q91VB8	K.KVADALANAAGHLDDLPGALSALSDLHAHK(+14.02).L	Y	73.56	3004.57	30	-9.2	752.144	4	39.88	11300000	F359:6422	10	62	91	Methyl ester	K30:Methyl ester:144.59	Q91VB8	Q91VB8_MOUSE Alpha globin 1 OS=Mus musculus GN=Hba-a2 PE=1 SV=1	Hba-a2
1	106	Q91VB8	K.VADALANAAGHLDDL.P	Y	73.55	1464.72	15	0.1	733.368	2	31.03	9030000	F348:5197	10	63	77			Q91VB8	Q91VB8_MOUSE Alpha globin 1 OS=Mus musculus GN=Hba-a2 PE=1 SV=1	Hba-a2
1	106	Q91VB8	K.TYFPH(+15.99)FDVSHGSAQVK.G	N	73.51	1834.86	16	4.8	459.725	4	16.5	2300000	F354:2485	5	42	57	Oxidation (HW)	H5:Oxidation (HW):53.92	Q91VB8	Q91VB8_MOUSE Alpha globin 1 OS=Mus musculus GN=Hba-a2 PE=1 SV=1	Hba-a2
1	106	Q91VB8	K.VADALAN(+.98)AAGHLDDLPGALSALSDLHAH(+57.02)K.L	Y	73.5	2920.47	29	1.8	585.102	5	36.64	5450000	F350:6201	13	63	91	Deamidation (NQ); Carbamidomethylation (DHKE X@N-term)	N7:Deamidation (NQ):1000.00;H28:Carbamidomethylation (DHKE X@N-term):14.04	Q91VB8	Q91VB8_MOUSE Alpha globin 1 OS=Mus musculus GN=Hba-a2 PE=1 SV=1	Hba-a2
1	106	Q91VB8	L.L(+57.02)SH(+57.02)C(+57.02)LLVTLASHHPADFTPAVHASLDK.F	N	73.49	3050.54	27	-1.8	611.114	5	30.49	33900000	F341:5028	3	102	128	Carbamidomethylation (DHKE X@N-term); Carbamidomethylation	L1:Carbamidomethylation (DHKE X@N-term):71.87;H3:Carbamidomethylation (DHKE X@N-term):77.76;C4:Carbamidomethylation:1000.00	Q91VB8	Q91VB8_MOUSE Alpha globin 1 OS=Mus musculus GN=Hba-a2 PE=1 SV=1	Hba-a2
1	106	Q91VB8	K.TYFPHFD(-18.01)VSHGSAQ(+.98)VK.G	N	73.46	1801.84	16	2.6	901.931	2	18.25	3680000	F358:2603	17	42	57	Dehydration; Deamidation (NQ)	D7:Dehydration:5.99;Q14:Deamidation (NQ):1000.00	Q91VB8	Q91VB8_MOUSE Alpha globin 1 OS=Mus musculus GN=Hba-a2 PE=1 SV=1	Hba-a2
1	106	Q91VB8	K.TYFPHFDVSHGS(-18.01)AQVK.G	N	73.42	1800.86	16	0.6	901.437	2	21.41	286000	F338:3344	30	42	57	Dehydration	S12:Dehydration:32.69	Q91VB8	Q91VB8_MOUSE Alpha globin 1 OS=Mus musculus GN=Hba-a2 PE=1 SV=1	Hba-a2
1	106	Q91VB8	A.AGHLDD(-18.01)LPGALSALSDLHAHK.L	N	73.41	2119.08	21	2.2	707.369	3	26.11	52100	F359:3979	9	71	91	Dehydration	D6:Dehydration:0.00	Q91VB8	Q91VB8_MOUSE Alpha globin 1 OS=Mus musculus GN=Hba-a2 PE=1 SV=1	Hba-a2
1	106	Q91VB8	K.VADALANAAGHLDDLPGALSALSDLH(+15.99)AHK.L	Y	73.34	2878.46	29	1.5	960.494	3	39.07		F355:6483	6	63	91	Oxidation (HW)	H26:Oxidation (HW):164.64	Q91VB8	Q91VB8_MOUSE Alpha globin 1 OS=Mus musculus GN=Hba-a2 PE=1 SV=1	Hba-a2
1	106	Q91VB8	K.KVADALANAAGHLDDR(sub L)PGALSALSDLHAHK.L	Y	73.33	3033.57	30	-9.6	607.716	5	33.38	1040000	F341:5571	5	62	91	Mutation		Q91VB8	Q91VB8_MOUSE Alpha globin 1 OS=Mus musculus GN=Hba-a2 PE=1 SV=1	Hba-a2
1	106	Q91VB8	D.LPGALSALSDLHAHKLRVDPVNFK.L	N	73.32	2597.44	24	-4.5	520.494	5	26.34	702000	F345:4373	2	77	100			Q91VB8	Q91VB8_MOUSE Alpha globin 1 OS=Mus musculus GN=Hba-a2 PE=1 SV=1	Hba-a2
1	106	Q91VB8	K.VADALANAAGHLDD(-18.01)LPGALSALSDLHAH(+57.02)K.L	Y	73.29	2901.47	29	5.5	726.38	4	32.57	113000	F360:5260	6	63	91	Dehydration; Carbamidomethylation (DHKE X@N-term)	D14:Dehydration:0.00;H28:Carbamidomethylation (DHKE X@N-term):0.00	Q91VB8	Q91VB8_MOUSE Alpha globin 1 OS=Mus musculus GN=Hba-a2 PE=1 SV=1	Hba-a2
1	106	Q91VB8	K.VADALANAAGHLD(+14.02)DLPGALSALSDLHAHK.L	Y	73.22	2876.48	29	-9.1	720.12	4	36.5		F355:6002	10	63	91	Methyl ester	D13:Methyl ester:0.00	Q91VB8	Q91VB8_MOUSE Alpha globin 1 OS=Mus musculus GN=Hba-a2 PE=1 SV=1	Hba-a2
1	106	Q91VB8	K.FLASVSTVLTSKY(+15.99)R	N	73.2	1586.87	14	1.2	529.963	3	22.45	714000	F348:3608	3	129	142	Hydroxylation	Y13:Hydroxylation:7.21	Q91VB8	Q91VB8_MOUSE Alpha globin 1 OS=Mus musculus GN=Hba-a2 PE=1 SV=1	Hba-a2
1	106	Q91VB8	K.V(+380.15)ADALANAAGHLDDLPGALSALSDLHAHK.L	Y	73.13	3242.61	29	-9.7	811.652	4	42.11	2790000	F359:6818	17	63	91	Nucleophilic addition to cytopiloyne+H2O	V1:Nucleophilic addition to cytopiloyne+H2O:98.42	Q91VB8	Q91VB8_MOUSE Alpha globin 1 OS=Mus musculus GN=Hba-a2 PE=1 SV=1	Hba-a2
1	106	Q91VB8	K.I(+58.01)GGHGAEYGAEALER.M	N	73.09	1586.73	15	0.2	794.374	2	18.37		F342:2797	4	18	32	Carboxymethyl (KW X@N-term)	I1:Carboxymethyl (KW X@N-term):1000.00	Q91VB8	Q91VB8_MOUSE Alpha globin 1 OS=Mus musculus GN=Hba-a2 PE=1 SV=1	Hba-a2
1	106	Q91VB8	K.LLSHC(+57.02)LLVTLASHHPADFTPAVHASLDQ(sub K)FLASVSTVLTSK.Y	N	73.08	4283.24	40	-1.8	1071.82	4	52.6	1080000	F347:8812	5	101	140	Carbamidomethylation; Mutation	C5:Carbamidomethylation:1000.00	Q91VB8	Q91VB8_MOUSE Alpha globin 1 OS=Mus musculus GN=Hba-a2 PE=1 SV=1	Hba-a2
1	106	Q91VB8	K.TYFPHFDVSH(+57.02)GSAQ(+.98)VK.G	N	73.07	1876.87	16	0.3	939.445	2	19.81	1710000	F352:2996	9	42	57	Carbamidomethylation (DHKE X@N-term); Deamidation (NQ)	H10:Carbamidomethylation (DHKE X@N-term):44.84;Q14:Deamidation (NQ):1000.00	Q91VB8	Q91VB8_MOUSE Alpha globin 1 OS=Mus musculus GN=Hba-a2 PE=1 SV=1	Hba-a2
1	106	Q91VB8	A.DALANAAGHLDDLPGALSALSDLHAHQ(sub K).L	Y	73.07	2692.32	27	-1.5	898.446	3	34.61	28900000	F358:5483	34	65	91	Mutation		Q91VB8	Q91VB8_MOUSE Alpha globin 1 OS=Mus musculus GN=Hba-a2 PE=1 SV=1	Hba-a2
1	106	Q91VB8	K.KD(sub V)ADALANAAGHLDDLPGALSALSDLHAHK.L	Y	73.04	3006.52	30	-2.9	602.309	5	32.69	870000	F358:5137	2	62	91	Mutation		Q91VB8	Q91VB8_MOUSE Alpha globin 1 OS=Mus musculus GN=Hba-a2 PE=1 SV=1	Hba-a2
1	106	Q91VB8	A.SFPTTKTY(+15.99)FPHFDVSHGSAQVK.G	N	73	2496.21	22	0.6	500.249	5	21.2	3620000	F338:3305	4	36	57	Hydroxylation	Y8:Hydroxylation:26.31	Q91VB8	Q91VB8_MOUSE Alpha globin 1 OS=Mus musculus GN=Hba-a2 PE=1 SV=1	Hba-a2
1	106	Q91VB8	D.ALANAAGHLD(-18.01)DLPGALSALSDLHAHK.L	Y	72.94	2559.32	26	1	1280.67	2	31.49	472000	F341:5215	1	66	91	Dehydration	D10:Dehydration:0.00	Q91VB8	Q91VB8_MOUSE Alpha globin 1 OS=Mus musculus GN=Hba-a2 PE=1 SV=1	Hba-a2
1	106	Q91VB8	K.KVADALANAAGHLDDLPGALSALS(+44.01)DLHAHK.L	Y	72.89	3034.57	30	4.1	759.652	4	33.22		F340:5495	1	62	91	S-Ethylcystine from Serine	S24:S-Ethylcystine from Serine:47.09	Q91VB8	Q91VB8_MOUSE Alpha globin 1 OS=Mus musculus GN=Hba-a2 PE=1 SV=1	Hba-a2
1	106	Q91VB8	K.LLSHC(+57.02)LLVTLASHHPAD(-18.01)FTPAVHASLDK.F	N	72.88	3031.57	28	0.1	607.321	5	27.44	4450000	F346:4458	2	101	128	Carbamidomethylation; Dehydration	C5:Carbamidomethylation:1000.00;D17:Dehydration:0.00	Q91VB8	Q91VB8_MOUSE Alpha globin 1 OS=Mus musculus GN=Hba-a2 PE=1 SV=1	Hba-a2
1	106	Q91VB8	G.HLDDLPGALSALSDLHAHQ(sub K).L	N	72.83	2009	19	4.6	1005.51	2	26.32	17600000	F354:4248	26	73	91	Mutation		Q91VB8	Q91VB8_MOUSE Alpha globin 1 OS=Mus musculus GN=Hba-a2 PE=1 SV=1	Hba-a2
1	106	Q91VB8	K.LLSHC(+57.02)LLVTLASHHPADFTPAVH(+15.99)ASLDK.F	N	72.81	3065.58	28	4.6	614.125	5	30.59	2900000	F344:5041	2	101	128	Carbamidomethylation; Oxidation (HW)	C5:Carbamidomethylation:1000.00;H23:Oxidation (HW):85.84	Q91VB8	Q91VB8_MOUSE Alpha globin 1 OS=Mus musculus GN=Hba-a2 PE=1 SV=1	Hba-a2
1	106	Q91VB8	K.KVADALANAAGHLDD(-18.01)LPGALSALSDLHAHK(+42.01).L	Y	72.79	3014.56	30	4	603.921	5	36.45	1820000	F344:6156	9	62	91	Dehydration; Acetylation (K)	D15:Dehydration:28.74;K30:Acetylation (K):126.53	Q91VB8	Q91VB8_MOUSE Alpha globin 1 OS=Mus musculus GN=Hba-a2 PE=1 SV=1	Hba-a2
1	106	Q91VB8	A.AGHLDDLPGALSALSDLHAHQ(sub K).L	N	72.78	2137.06	21	2.1	535.272	4	26.59	56400	F358:4066	24	71	91	Mutation		Q91VB8	Q91VB8_MOUSE Alpha globin 1 OS=Mus musculus GN=Hba-a2 PE=1 SV=1	Hba-a2
1	106	Q91VB8	K.VADALANAAGHLD(-18.01)D(+57.02)LPGALSALSDLHAHK.L	Y	72.71	2901.47	29	-8.9	581.297	5	36.29	11300000	F341:6128	2	63	91	Dehydration; Carbamidomethylation (DHKE X@N-term)	D13:Dehydration:0.00;D14:Carbamidomethylation (DHKE X@N-term):0.00	Q91VB8	Q91VB8_MOUSE Alpha globin 1 OS=Mus musculus GN=Hba-a2 PE=1 SV=1	Hba-a2
1	106	Q91VB8	A.AGHLDDLPGALSALSDLHAH(+57.02)K.L	N	72.71	2194.11	21	1.2	549.536	4	25.99	234000	F355:4119	1	71	91	Carbamidomethylation (DHKE X@N-term)	H20:Carbamidomethylation (DHKE X@N-term):8.14	Q91VB8	Q91VB8_MOUSE Alpha globin 1 OS=Mus musculus GN=Hba-a2 PE=1 SV=1	Hba-a2
1	106	Q91VB8	K.KVAD(+14.02)ALANAAGHLDDLPGALSALSDLHAHK.L	Y	72.71	3004.57	30	-2.4	752.149	4	33.05		F339:5469	5	62	91	Methyl ester	D4:Methyl ester:17.73	Q91VB8	Q91VB8_MOUSE Alpha globin 1 OS=Mus musculus GN=Hba-a2 PE=1 SV=1	Hba-a2
1	106	Q91VB8	K.IGGHGAE(+21.98)YGAEALER.M	N	72.62	1550.71	15	-0.6	517.91	3	14.37	99100	F345:2140	17	18	32	Sodium adduct	E7:Sodium adduct:59.42	Q91VB8	Q91VB8_MOUSE Alpha globin 1 OS=Mus musculus GN=Hba-a2 PE=1 SV=1	Hba-a2
1	106	Q91VB8	G.HLDDLPGALS(+42.01)ALSDLHAHK.L	N	72.55	2051.04	19	3.2	513.77	4	28.03	279000	F356:4327	2	73	91	Acetylation (TSCYH)	S10:Acetylation (TSCYH):32.97	Q91VB8	Q91VB8_MOUSE Alpha globin 1 OS=Mus musculus GN=Hba-a2 PE=1 SV=1	Hba-a2
1	106	Q91VB8	K.T(+79.97)Y(+31.99)FPHFDVSHGSAQVK.G	N	72.54	1930.83	16	-3.5	644.613	3	27.64	435000	F358:4249	1	42	57	Phosphorylation (STY); Dihydroxy	T1:Phosphorylation (STY):154.74;Y2:Dihydroxy:14.02	Q91VB8	Q91VB8_MOUSE Alpha globin 1 OS=Mus musculus GN=Hba-a2 PE=1 SV=1	Hba-a2
1	106	Q91VB8	K.T(+27.99)YFPHFDVSH(+57.02)GSAQVK.G	N	72.48	1903.89	16	3	952.953	2	24.99		F355:3938	3	42	57	Formylation; Carbamidomethylation (DHKE X@N-term)	T1:Formylation:168.07;H10:Carbamidomethylation (DHKE X@N-term):46.91	Q91VB8	Q91VB8_MOUSE Alpha globin 1 OS=Mus musculus GN=Hba-a2 PE=1 SV=1	Hba-a2
1	106	Q91VB8	V.TLASHHPADFTPAVHASLDK.F	N	72.48	2114.05	20	-1.5	705.691	3	15.38	35900	F351:1853	4	109	128			Q91VB8	Q91VB8_MOUSE Alpha globin 1 OS=Mus musculus GN=Hba-a2 PE=1 SV=1	Hba-a2
1	106	Q91VB8	K.K(+162.05)VADALANAAGHLDDLPGALSALSDLHAHKLR.V	Y	72.48	3421.8	32	2.8	856.458	4	32.3	1850000	F344:5362	3	62	93	Hexose	K1:Hexose:182.29	Q91VB8	Q91VB8_MOUSE Alpha globin 1 OS=Mus musculus GN=Hba-a2 PE=1 SV=1	Hba-a2
1	106	Q91VB8	K.VADALANAAGHLD(-18.01)DLPGALSALSDLHAHKLRVD.P	Y	72.3	3327.73	33	4.2	832.944	4	36.51	925000	F344:6166	1	63	95	Dehydration	D13:Dehydration:50.96	Q91VB8	Q91VB8_MOUSE Alpha globin 1 OS=Mus musculus GN=Hba-a2 PE=1 SV=1	Hba-a2
1	106	Q91VB8	K.LLSHC(+57.02)LLVTLASHHPADFTPAVHASLDK(+42.01)FLASVSTVLTSKYR	N	72.29	4644.45	42	1.6	775.084	6	45.51	1540000	F349:7838	6	101	142	Carbamidomethylation; Acetylation (K)	C5:Carbamidomethylation:1000.00;K28:Acetylation (K):35.84	Q91VB8	Q91VB8_MOUSE Alpha globin 1 OS=Mus musculus GN=Hba-a2 PE=1 SV=1	Hba-a2
1	106	Q91VB8	K.TYFPHFDVSHGSAQVKG.H	N	72.15	1875.89	17	-1.8	938.951	2	18.89	68200	F349:2982	24	42	58			Q91VB8	Q91VB8_MOUSE Alpha globin 1 OS=Mus musculus GN=Hba-a2 PE=1 SV=1	Hba-a2
1	106	Q91VB8	K.TYFPHFDVSHGSAQVK(+44.03).G	N	72.14	1862.9	16	0.8	932.456	2	19.18	368000	F340:2888	6	42	57	Ethanolation (KR)	K16:Ethanolation (KR):1000.00	Q91VB8	Q91VB8_MOUSE Alpha globin 1 OS=Mus musculus GN=Hba-a2 PE=1 SV=1	Hba-a2
1	106	Q91VB8	K.IGGH(+26.02)GAEYGAEALER.M	N	72.12	1554.74	15	1.7	778.38	2	17.8	3040000	F358:2525	72	18	32	Acetaldehyde +26	H4:Acetaldehyde +26:1000.00	Q91VB8	Q91VB8_MOUSE Alpha globin 1 OS=Mus musculus GN=Hba-a2 PE=1 SV=1	Hba-a2
1	106	Q91VB8	K.VADALANAAGHLDDLPGALSALSDLHAHK(+44.03).L	Y	72.1	2906.49	29	0.6	969.837	3	33.4	875000	F342:5578	2	63	91	Ethanolation (KR)	K29:Ethanolation (KR):1000.00	Q91VB8	Q91VB8_MOUSE Alpha globin 1 OS=Mus musculus GN=Hba-a2 PE=1 SV=1	Hba-a2
1	106	Q91VB8	K.TYFPHFD(-18.01)VSHGSAQVK.G	N	72.09	1800.86	16	0.7	601.294	3	19.49	1660000	F341:3006	35	42	57	Dehydration	D7:Dehydration:33.18	Q91VB8	Q91VB8_MOUSE Alpha globin 1 OS=Mus musculus GN=Hba-a2 PE=1 SV=1	Hba-a2
1	106	Q91VB8	K.KVADALANAAGHLDDLPGALSALSDLHA(-.98).H	Y	72.06	2724.42	28	-1.9	909.145	3	40.19	762000	F340:6791	11	62	89	Amidation	A28:Amidation:1000.00	Q91VB8	Q91VB8_MOUSE Alpha globin 1 OS=Mus musculus GN=Hba-a2 PE=1 SV=1	Hba-a2
1	106	Q91VB8	K.LLSHC(+57.02)LLVTLE(sub A)SHHPADFTPAVHASLDK.F	N	72.05	3107.59	28	0.8	622.525	5	29.39	951000	F338:4835	7	101	128	Carbamidomethylation; Mutation	C5:Carbamidomethylation:1000.00	Q91VB8	Q91VB8_MOUSE Alpha globin 1 OS=Mus musculus GN=Hba-a2 PE=1 SV=1	Hba-a2
1	106	Q91VB8	K.TYFPHFDVSHGSAQVK(+15.99)GHGK.K	N	72.04	2214.06	20	-0.7	443.819	5	13.81		F337:1726	4	42	61	Hydroxylation	K16:Hydroxylation:25.11	Q91VB8	Q91VB8_MOUSE Alpha globin 1 OS=Mus musculus GN=Hba-a2 PE=1 SV=1	Hba-a2
1	106	Q91VB8	R.MFASFPTTKTY(+162.05)FPHFDVSHGSAQVK.G	N	72.01	2991.41	25	3.5	998.148	3	27.16	3850000	F344:4408	11	33	57	Hexose (NSY)	Y11:Hexose (NSY):0.00	Q91VB8	Q91VB8_MOUSE Alpha globin 1 OS=Mus musculus GN=Hba-a2 PE=1 SV=1	Hba-a2
1	106	Q91VB8	I.GGHGAEYGAEALER.M	N	72	1415.64	14	-1	708.828	2	13.76	3380000	F344:1955	24	19	32			Q91VB8	Q91VB8_MOUSE Alpha globin 1 OS=Mus musculus GN=Hba-a2 PE=1 SV=1	Hba-a2
1	106	Q91VB8	K.KVADALANAAGHLDDP(sub L)PGALSALSDLHAHK.L	Y	71.99	2974.53	30	5.5	595.916	5	34.34		F339:5698	15	62	91	Mutation		Q91VB8	Q91VB8_MOUSE Alpha globin 1 OS=Mus musculus GN=Hba-a2 PE=1 SV=1	Hba-a2
1	106	Q91VB8	K.VADALANAAGHLDD(-18.01)LPGALSALSDLHAH.K	Y	71.97	2716.36	28	0.9	1359.19	2	41.14	291000	F355:6863	11	63	90	Dehydration	D14:Dehydration:0.00	Q91VB8	Q91VB8_MOUSE Alpha globin 1 OS=Mus musculus GN=Hba-a2 PE=1 SV=1	Hba-a2
1	106	Q91VB8	K.ID(sub G)GHGAEYGAEALER.M	N	71.96	1586.73	15	1.1	794.374	2	18.53		F343:2439	4	18	32	Mutation		Q91VB8	Q91VB8_MOUSE Alpha globin 1 OS=Mus musculus GN=Hba-a2 PE=1 SV=1	Hba-a2
1	106	Q91VB8	D.FTPAVHASLDKFLASVS(+42.01)TVLTSK.Y	N	71.92	2460.33	23	-0.4	1231.17	2	43.79	94500	F348:7532	1	118	140	Acetylation (TSCYH)	S17:Acetylation (TSCYH):10.11	Q91VB8	Q91VB8_MOUSE Alpha globin 1 OS=Mus musculus GN=Hba-a2 PE=1 SV=1	Hba-a2
1	106	Q91VB8	V.TLASHHPADFTPAVHASLDKFLASVSTVLTSKYR	N	71.92	3666.92	34	-0.3	917.736	4	37.73	229000	F347:6141	2	109	142			Q91VB8	Q91VB8_MOUSE Alpha globin 1 OS=Mus musculus GN=Hba-a2 PE=1 SV=1	Hba-a2
1	106	Q91VB8	K.TYFPHFDVSHGSAQ(+.98)V.K	N	71.88	1691.76	15	2.1	846.888	2	25.57	1750000	F351:3690	7	42	56	Deamidation (NQ)	Q14:Deamidation (NQ):1000.00	Q91VB8	Q91VB8_MOUSE Alpha globin 1 OS=Mus musculus GN=Hba-a2 PE=1 SV=1	Hba-a2
1	106	Q91VB8	K.TYFPHFDVSHGSAQVK(+27.99)GHGK.K	N	71.8	2226.06	20	3.4	446.221	5	17	282000	F354:2574	1	42	61	Formylation	K16:Formylation:22.37	Q91VB8	Q91VB8_MOUSE Alpha globin 1 OS=Mus musculus GN=Hba-a2 PE=1 SV=1	Hba-a2
1	106	Q91VB8	K.TYFPHFDVSHGSAQVK(+57.02)GHGK.K	N	71.8	2255.09	20	1.1	752.704	3	14.16	44700	F359:1896	2	42	61	Carbamidomethylation (DHKE X@N-term)	K16:Carbamidomethylation (DHKE X@N-term):15.21	Q91VB8	Q91VB8_MOUSE Alpha globin 1 OS=Mus musculus GN=Hba-a2 PE=1 SV=1	Hba-a2
1	106	Q91VB8	K.KVADALANAAGHLDDLS(sub P)GALSALSDLHAHK.L	Y	71.79	2980.54	30	-1.7	994.518	3	31.77		F359:4977	8	62	91	Mutation		Q91VB8	Q91VB8_MOUSE Alpha globin 1 OS=Mus musculus GN=Hba-a2 PE=1 SV=1	Hba-a2
1	106	Q91VB8	K.LLSH(+15.99)C(+57.02)LLVTLASHHPADFTPAVHASLDK.F	N	71.74	3065.58	28	4.2	614.125	5	26.85	4440000	F344:4349	3	101	128	Oxidation (HW); Carbamidomethylation	H4:Oxidation (HW):14.78;C5:Carbamidomethylation:1000.00	Q91VB8	Q91VB8_MOUSE Alpha globin 1 OS=Mus musculus GN=Hba-a2 PE=1 SV=1	Hba-a2
1	106	Q91VB8	K.KVADALANAAGHLDD(-18.01)LPG.A	Y	71.73	1728.88	18	-8.2	865.44	2	30.15		F353:4913	6	62	79	Dehydration	D15:Dehydration:0.00	Q91VB8	Q91VB8_MOUSE Alpha globin 1 OS=Mus musculus GN=Hba-a2 PE=1 SV=1	Hba-a2
1	106	Q91VB8	K.K(+42.01)VAD(+14.02)ALANAAGHLDDLPGALSALSDLHAHK.L	Y	71.71	3046.58	30	-8.3	610.319	5	40.75	383000	F359:6579	5	62	91	Acetylation (N-term); Methyl ester	K1:Acetylation (N-term):1000.00;D4:Methyl ester:22.49	Q91VB8	Q91VB8_MOUSE Alpha globin 1 OS=Mus musculus GN=Hba-a2 PE=1 SV=1	Hba-a2
1	106	Q91VB8	D.D(-18.01)LPGALSALSDLHAHK.L	N	71.71	1625.85	16	2.5	542.96	3	26.74	86100	F356:4097	4	76	91	Dehydration	D1:Dehydration:30.85	Q91VB8	Q91VB8_MOUSE Alpha globin 1 OS=Mus musculus GN=Hba-a2 PE=1 SV=1	Hba-a2
1	106	Q91VB8	K.LLSHC(+57.02)LLVTF(sub L)ASHHPADFTPAVHASLDKFLASVSTVLTSK.Y	N	71.7	4317.26	40	5	1080.33	4	46.96		F347:7823	1	101	140	Carbamidomethylation; Mutation	C5:Carbamidomethylation:1000.00	Q91VB8	Q91VB8_MOUSE Alpha globin 1 OS=Mus musculus GN=Hba-a2 PE=1 SV=1	Hba-a2
1	106	Q91VB8	V.ADALANAAGHLDDLPGALSALSDLHAHQ(sub K).L	Y	71.69	2763.36	28	1.5	553.68	5	33.98	2240000	F354:5635	14	64	91	Mutation		Q91VB8	Q91VB8_MOUSE Alpha globin 1 OS=Mus musculus GN=Hba-a2 PE=1 SV=1	Hba-a2
1	106	Q91VB8	L.ANAAGHLD(-18.01)DLPGALSALSDLHAHK.L	Y	71.61	2375.2	24	3.7	594.809	4	28.61	951000	F360:4556	5	68	91	Dehydration	D8:Dehydration:0.00	Q91VB8	Q91VB8_MOUSE Alpha globin 1 OS=Mus musculus GN=Hba-a2 PE=1 SV=1	Hba-a2
1	106	Q91VB8	K.LLSHC(+57.02)LLVTLASHHPADFTPAVHASLDKFLASVSTVLTSK(+156.12).Y	N	71.61	4439.39	40	-2.6	740.904	6	42.29	1850000	F348:7257	1	101	140	Carbamidomethylation; 4-hydroxynonenal (HNE)	C5:Carbamidomethylation:1000.00;K40:4-hydroxynonenal (HNE):101.58	Q91VB8	Q91VB8_MOUSE Alpha globin 1 OS=Mus musculus GN=Hba-a2 PE=1 SV=1	Hba-a2
1	106	Q91VB8	K.VADALANAAGHLDD(+21.98)LPGALSALSDLHAHK.L	Y	71.54	2884.44	29	1.3	962.49	3	34.99	111000	F355:5727	5	63	91	Sodium adduct	D14:Sodium adduct:0.00	Q91VB8	Q91VB8_MOUSE Alpha globin 1 OS=Mus musculus GN=Hba-a2 PE=1 SV=1	Hba-a2
1	106	Q91VB8	K.R(sub K)VADALANAAGHLDDLPGALSALSDLHAHK.L	Y	71.48	3018.56	30	6.2	755.653	4	34.87		F360:5659	1	62	91	Mutation		Q91VB8	Q91VB8_MOUSE Alpha globin 1 OS=Mus musculus GN=Hba-a2 PE=1 SV=1	Hba-a2
1	106	Q91VB8	K.TYFPHFDVSHGSAQVK(+57.02)GHGKK.V	N	71.48	2383.18	21	1.2	596.803	4	12.15	1760000	F337:1440	8	42	62	Carbamidomethylation (DHKE X@N-term)	K16:Carbamidomethylation (DHKE X@N-term):12.19	Q91VB8	Q91VB8_MOUSE Alpha globin 1 OS=Mus musculus GN=Hba-a2 PE=1 SV=1	Hba-a2
1	106	Q91VB8	K.VADALANAAGHLD(+57.02)DLPGALSALSDLHAHK.L	Y	71.46	2919.48	29	-7.5	584.9	5	35.7	15600000	F353:5922	12	63	91	Carbamidomethylation (DHKE X@N-term)	D13:Carbamidomethylation (DHKE X@N-term):0.00	Q91VB8	Q91VB8_MOUSE Alpha globin 1 OS=Mus musculus GN=Hba-a2 PE=1 SV=1	Hba-a2
1	106	Q91VB8	A.NAAGHLDDLPGALSALSDLHAHQ(sub K).L	Y	71.42	2322.14	23	2.1	1162.08	2	26.64	4930000	F354:4310	60	69	91	Mutation		Q91VB8	Q91VB8_MOUSE Alpha globin 1 OS=Mus musculus GN=Hba-a2 PE=1 SV=1	Hba-a2
1	106	Q91VB8	K.VADALAN(+.98)AAGH(+15.99)LDDLPGALSALSDLHAHK.L	Y	71.41	2879.44	29	3.8	576.898	5	41.37	410000	F355:6905	1	63	91	Deamidation (NQ); Oxidation (HW)	N7:Deamidation (NQ):1000.00;H11:Oxidation (HW):100.36	Q91VB8	Q91VB8_MOUSE Alpha globin 1 OS=Mus musculus GN=Hba-a2 PE=1 SV=1	Hba-a2
1	106	Q91VB8	K.VE(sub A)DALANAAGHLDDLPGALSALSDLHAHK.L	Y	71.39	2920.47	29	1.9	974.498	3	39.39	72600	F350:6696	7	63	91	Mutation		Q91VB8	Q91VB8_MOUSE Alpha globin 1 OS=Mus musculus GN=Hba-a2 PE=1 SV=1	Hba-a2
1	106	Q91VB8	K.G(+42.01)HGKK(+15.99)VADALANAAGHLDDLPGALSALSDLHAHK.L	Y	71.36	3427.76	34	-0.1	857.947	4	45.21	249000	F338:7779	1	58	91	Acetylation (N-term); Hydroxylation	G1:Acetylation (N-term):1000.00;K5:Hydroxylation:0.00	Q91VB8	Q91VB8_MOUSE Alpha globin 1 OS=Mus musculus GN=Hba-a2 PE=1 SV=1	Hba-a2
1	106	Q91VB8	N.AAGHLDDLPGALSALSDLHAH.K	N	71.36	2080.03	21	-0.2	694.352	3	31.72	332000	F347:5045	3	70	90			Q91VB8	Q91VB8_MOUSE Alpha globin 1 OS=Mus musculus GN=Hba-a2 PE=1 SV=1	Hba-a2
1	106	Q91VB8	F.T(+146.06)PAVHASLDKFLASVSTVLTSK.Y	N	71.35	2417.31	22	-5.7	806.771	3	53.55		F347:8980	3	119	140	Fucose	T1:Fucose:56.47	Q91VB8	Q91VB8_MOUSE Alpha globin 1 OS=Mus musculus GN=Hba-a2 PE=1 SV=1	Hba-a2
1	106	Q91VB8	K.F(+27.99)LASVSTVLTSK.Y	N	71.34	1279.7	12	2.5	640.86	2	47.14	823000	F346:8013	1	129	140	Formylation	F1:Formylation:99.02	Q91VB8	Q91VB8_MOUSE Alpha globin 1 OS=Mus musculus GN=Hba-a2 PE=1 SV=1	Hba-a2
1	106	Q91VB8	R.M(+15.99)FAS(+162.05)FPTTKTYFPHFDVSHGSAQVK.G	N	71.33	3007.41	25	-9	602.483	5	26.36	1460000	F341:4268	8	33	57	Oxidation (M); Hexose (NSY)	M1:Oxidation (M):1000.00;S4:Hexose (NSY):16.56	Q91VB8	Q91VB8_MOUSE Alpha globin 1 OS=Mus musculus GN=Hba-a2 PE=1 SV=1	Hba-a2
1	106	Q91VB8	H.H(+27.99)PADFTPAVHASLDKFLASVSTVLTSK.Y	N	71.32	2866.49	27	1.2	956.504	3	46.74	64400	F346:7940	1	114	140	Formylation	H1:Formylation:60.74	Q91VB8	Q91VB8_MOUSE Alpha globin 1 OS=Mus musculus GN=Hba-a2 PE=1 SV=1	Hba-a2
1	106	Q91VB8	Y.FPHFDVSHGSAQVK.G	N	71.32	1554.76	14	2.8	519.261	3	18.34	6450000	F357:2176	74	44	57			Q91VB8	Q91VB8_MOUSE Alpha globin 1 OS=Mus musculus GN=Hba-a2 PE=1 SV=1	Hba-a2
1	106	Q91VB8	K.V(+14.02)ADALANAAGHLDDLPGALSALSDLHAHK.L	Y	71.3	2876.48	29	-4.5	576.3	5	35.16	3210000	F337:5560	6	63	91	Methylation	V1:Methylation:6.59	Q91VB8	Q91VB8_MOUSE Alpha globin 1 OS=Mus musculus GN=Hba-a2 PE=1 SV=1	Hba-a2
1	106	Q91VB8	K.VAD(+15.99)ALANAAGHLDDLPGALSALSDLHAHK.L	Y	71.25	2878.46	29	-0.9	960.492	3	35.29	683000	F352:5828	5	63	91	Hydroxylation	D3:Hydroxylation:14.66	Q91VB8	Q91VB8_MOUSE Alpha globin 1 OS=Mus musculus GN=Hba-a2 PE=1 SV=1	Hba-a2
1	106	Q91VB8	K.IGGHGAE(+57.02)YGAEALER.M	N	71.23	1585.75	15	-0.6	793.881	2	14.43	449000	F344:2060	3	18	32	Carbamidomethylation (DHKE X@N-term)	E7:Carbamidomethylation (DHKE X@N-term):0.00	Q91VB8	Q91VB8_MOUSE Alpha globin 1 OS=Mus musculus GN=Hba-a2 PE=1 SV=1	Hba-a2
1	106	Q91VB8	K.LLSHC(+57.02)LLVTLASHHPADFTPAVHASLDKFLASVN(sub S)TVLTSK.Y	N	71.15	4310.29	40	-1.5	863.064	5	41.22	1640000	F347:6778	1	101	140	Carbamidomethylation; Mutation	C5:Carbamidomethylation:1000.00	Q91VB8	Q91VB8_MOUSE Alpha globin 1 OS=Mus musculus GN=Hba-a2 PE=1 SV=1	Hba-a2
1	106	Q91VB8	K.LLSHC(+57.02)LLVTLASH(+57.02)HPADFTPAVHASLDKFLASVSTVLTSKYR	N	71.15	4659.46	42	-2.5	932.898	5	42.35	2990000	F348:7267	2	101	142	Carbamidomethylation; Carbamidomethylation (DHKE X@N-term)	C5:Carbamidomethylation:1000.00;H13:Carbamidomethylation (DHKE X@N-term):21.86	Q91VB8	Q91VB8_MOUSE Alpha globin 1 OS=Mus musculus GN=Hba-a2 PE=1 SV=1	Hba-a2
1	106	Q91VB8	K.A(+42.01)AWGK(+42.01)IGGHGAEYGAEALER.M	N	71.13	2126.02	20	1.1	1064.02	2	24.76	265000	F349:4057	1	13	32	Acetylation (Protein N-term); Acetylation (K)	A1:Acetylation (Protein N-term):1000.00;K5:Acetylation (K):1000.00	Q91VB8	Q91VB8_MOUSE Alpha globin 1 OS=Mus musculus GN=Hba-a2 PE=1 SV=1	Hba-a2
1	106	Q91VB8	K.KVADALANAAGHLDDLPGALS(+162.05)ALSDLHAHKLR.V	Y	71.13	3421.8	32	-2.6	685.365	5	32.54		F342:5413	1	62	93	Hexose (NSY)	S21:Hexose (NSY):23.85	Q91VB8	Q91VB8_MOUSE Alpha globin 1 OS=Mus musculus GN=Hba-a2 PE=1 SV=1	Hba-a2
1	106	Q91VB8	K.KVADALANAAGH(+57.02)LD(+57.02)D(+14.02)LPGALSALSDLHAHK.L	Y	71.08	3118.62	30	-0.6	624.73	5	37.24	2380000	F356:6001	1	62	91	Carbamidomethylation (DHKE X@N-term); Methyl ester	H12:Carbamidomethylation (DHKE X@N-term):31.73;D14:Carbamidomethylation (DHKE X@N-term):26.19;D15:Methyl ester:22.63	Q91VB8	Q91VB8_MOUSE Alpha globin 1 OS=Mus musculus GN=Hba-a2 PE=1 SV=1	Hba-a2
1	106	Q91VB8	K.TYFPH(+57.02)FDVSH(+57.02)GSAQVK.G	N	71.08	1932.91	16	3.4	484.237	4	18.24	186000	F354:2795	3	42	57	Carbamidomethylation (DHKE X@N-term)	H5:Carbamidomethylation (DHKE X@N-term):15.73;H10:Carbamidomethylation (DHKE X@N-term):28.22	Q91VB8	Q91VB8_MOUSE Alpha globin 1 OS=Mus musculus GN=Hba-a2 PE=1 SV=1	Hba-a2
1	106	Q91VB8	K.VADALAN(+.98)AAGHLDDLPGALSALSDLHAHK(+57.02)LR.V	Y	71.05	3189.65	31	1.8	532.617	6	34.75	308000	F338:5843	2	63	93	Deamidation (NQ); Carbamidomethylation (DHKE X@N-term)	N7:Deamidation (NQ):1000.00;K29:Carbamidomethylation (DHKE X@N-term):8.69	Q91VB8	Q91VB8_MOUSE Alpha globin 1 OS=Mus musculus GN=Hba-a2 PE=1 SV=1	Hba-a2
1	106	Q91VB8	K.TYFPHFDVS(-18.01)HGSAQVK.G	N	71.04	1800.86	16	1.3	901.438	2	19.64	101000	F354:3043	34	42	57	Dehydration	S9:Dehydration:26.52	Q91VB8	Q91VB8_MOUSE Alpha globin 1 OS=Mus musculus GN=Hba-a2 PE=1 SV=1	Hba-a2
1	106	Q91VB8	L.L(+57.02)SH(+57.02)C(+57.02)LLVTLASHHPADFTPAVHASLDKFLASVSTVLTSKYR	N	71.02	4603.4	41	6.3	1151.86	4	44.47	4490000	F347:7369	2	102	142	Carbamidomethylation (DHKE X@N-term); Carbamidomethylation	L1:Carbamidomethylation (DHKE X@N-term):44.44;H3:Carbamidomethylation (DHKE X@N-term):50.04;C4:Carbamidomethylation:1000.00	Q91VB8	Q91VB8_MOUSE Alpha globin 1 OS=Mus musculus GN=Hba-a2 PE=1 SV=1	Hba-a2
1	106	Q91VB8	K.KVAD(+15.99)ALANAAGHLDDLPGALSALSDLHAHK.L	Y	70.97	3006.55	30	0.8	602.318	5	32.43	631000	F355:5255	2	62	91	Hydroxylation	D4:Hydroxylation:12.33	Q91VB8	Q91VB8_MOUSE Alpha globin 1 OS=Mus musculus GN=Hba-a2 PE=1 SV=1	Hba-a2
1	106	Q91VB8	K.VADALAN(-17.03)AAGHLDDLPGALSALSDLHAHKLR.V	Y	70.94	3114.62	31	0.6	520.111	6	31.28	234000	F360:5028	12	63	93	Ammonia-loss (N)	N7:Ammonia-loss (N):1000.00	Q91VB8	Q91VB8_MOUSE Alpha globin 1 OS=Mus musculus GN=Hba-a2 PE=1 SV=1	Hba-a2
1	106	Q91VB8	K.VADALANAAGHLD(-18.01)DLPGALSALSDLHAH.K	Y	70.93	2716.36	28	1.8	906.461	3	41.16	5120000	F355:6865	20	63	90	Dehydration	D13:Dehydration:0.00	Q91VB8	Q91VB8_MOUSE Alpha globin 1 OS=Mus musculus GN=Hba-a2 PE=1 SV=1	Hba-a2
1	106	Q91VB8	K.KVADALANAAGHLD(-18.01)D.L	Y	70.92	1461.72	15	0.6	731.868	2	21.89	2960000	F344:3436	6	62	76	Dehydration	D14:Dehydration:0.00	Q91VB8	Q91VB8_MOUSE Alpha globin 1 OS=Mus musculus GN=Hba-a2 PE=1 SV=1	Hba-a2
1	106	Q91VB8	K.VADALANAAGHLDDLPGALSALC(sub S)DLHAHK.L	Y	70.9	2878.44	29	-7.3	960.48	3	39.37	2180000	F354:6604	9	63	91	Mutation		Q91VB8	Q91VB8_MOUSE Alpha globin 1 OS=Mus musculus GN=Hba-a2 PE=1 SV=1	Hba-a2
1	106	Q91VB8	K.LLSHC(+57.02)LLVTLASHHPAD(+57.02)FTPAVHASLDKFLASVSTVLTSK.Y	N	70.89	4340.3	40	1.4	869.068	5	44.65		F352:7506	9	101	140	Carbamidomethylation; Carbamidomethylation (DHKE X@N-term)	C5:Carbamidomethylation:1000.00;D17:Carbamidomethylation (DHKE X@N-term):0.00	Q91VB8	Q91VB8_MOUSE Alpha globin 1 OS=Mus musculus GN=Hba-a2 PE=1 SV=1	Hba-a2
1	106	Q91VB8	K.TYFPHFDVS(-18.01)HGSAQ(+.98)VK.G	N	70.88	1801.84	16	-0.1	901.928	2	20.66	77900	F352:3147	11	42	57	Dehydration; Deamidation (NQ)	S9:Dehydration:24.24;Q14:Deamidation (NQ):1000.00	Q91VB8	Q91VB8_MOUSE Alpha globin 1 OS=Mus musculus GN=Hba-a2 PE=1 SV=1	Hba-a2
1	106	Q91VB8	L.SALSDLHAHK.L	N	70.86	1077.56	10	-0.5	539.785	2	27.33	2070000	F340:4398	130	82	91			Q91VB8	Q91VB8_MOUSE Alpha globin 1 OS=Mus musculus GN=Hba-a2 PE=1 SV=1	Hba-a2
1	106	Q91VB8	K.VADALANAAGHLDDLPGALSALSDLHAHK(+114.04)L.R	Y	70.84	3089.59	30	1	1030.87	3	32.68	2250000	F341:5438	2	63	92	Ubiquitin	K29:Ubiquitin:74.48	Q91VB8	Q91VB8_MOUSE Alpha globin 1 OS=Mus musculus GN=Hba-a2 PE=1 SV=1	Hba-a2
1	106	Q91VB8	K.LLSHC(+57.02)LLVTLASHHPADFTPAVHASLDK(-1.03)FLASVSTVLTSKYR	N	70.84	4601.41	42	6.6	658.356	7	44.04		F348:7578	3	101	142	Carbamidomethylation; Lysine oxidation to aminoadipic semialdehyde	C5:Carbamidomethylation:1000.00;K28:Lysine oxidation to aminoadipic semialdehyde:129.85	Q91VB8	Q91VB8_MOUSE Alpha globin 1 OS=Mus musculus GN=Hba-a2 PE=1 SV=1	Hba-a2
1	106	Q91VB8	K.VAD(-18.01)ALAN(+.98)AAGHLDDLPGALSALSDLHAHK.L	Y	70.84	2845.44	29	1.7	570.095	5	35.61	1160000	F350:6015	20	63	91	Dehydration; Deamidation (NQ)	D3:Dehydration:4.16;N7:Deamidation (NQ):1000.00	Q91VB8	Q91VB8_MOUSE Alpha globin 1 OS=Mus musculus GN=Hba-a2 PE=1 SV=1	Hba-a2
1	106	Q91VB8	G.HLDD(-18.01)LPGALSALSDLHAHKLR.V	N	70.71	2260.21	21	-7	453.046	5	26.24	176000	F341:4248	1	73	93	Dehydration	D4:Dehydration:17.01	Q91VB8	Q91VB8_MOUSE Alpha globin 1 OS=Mus musculus GN=Hba-a2 PE=1 SV=1	Hba-a2
1	106	Q91VB8	K.LLSHC(+57.02)LLVTLASHHPADFT.P	N	70.71	2131.09	19	3.7	1066.56	2	28.88	1110000	F344:4726	9	101	119	Carbamidomethylation	C5:Carbamidomethylation:1000.00	Q91VB8	Q91VB8_MOUSE Alpha globin 1 OS=Mus musculus GN=Hba-a2 PE=1 SV=1	Hba-a2
1	106	Q91VB8	L.ASHHPADFTPAVHASLDKF.L	N	70.65	2046.99	19	0.5	512.755	4	18.68	422000	F348:2945	1	111	129			Q91VB8	Q91VB8_MOUSE Alpha globin 1 OS=Mus musculus GN=Hba-a2 PE=1 SV=1	Hba-a2
1	106	Q91VB8	K.IGGD(sub H)GAEYGAEALER.M	N	70.65	1506.69	15	-4.4	754.351	2	22.38	1220000	F345:3622	3	18	32	Mutation		Q91VB8	Q91VB8_MOUSE Alpha globin 1 OS=Mus musculus GN=Hba-a2 PE=1 SV=1	Hba-a2
1	106	Q91VB8	H.HPADFTPAVHASLDK.F	N	70.64	1604.79	15	0.1	535.939	3	14.21	26400	F343:1684	1	114	128			Q91VB8	Q91VB8_MOUSE Alpha globin 1 OS=Mus musculus GN=Hba-a2 PE=1 SV=1	Hba-a2
1	106	Q91VB8	S.ALSDLHAHKLR.V	N	70.64	1259.71	11	1.7	630.863	2	32.89	11700000	F343:5075	16	83	93			Q91VB8	Q91VB8_MOUSE Alpha globin 1 OS=Mus musculus GN=Hba-a2 PE=1 SV=1	Hba-a2
1	106	Q91VB8	K.VADALAN(+.98)AAGHLDDLPGALSALSDLH(+57.02)AHK.L	Y	70.64	2920.47	29	4.1	585.103	5	36.49	3710000	F355:6000	4	63	91	Deamidation (NQ); Carbamidomethylation (DHKE X@N-term)	N7:Deamidation (NQ):1000.00;H26:Carbamidomethylation (DHKE X@N-term):0.00	Q91VB8	Q91VB8_MOUSE Alpha globin 1 OS=Mus musculus GN=Hba-a2 PE=1 SV=1	Hba-a2
1	106	Q91VB8	K.TYFP(+15.99)HFDVSHGSAQ(+.98)VK.G	N	70.59	1835.85	16	0.4	612.957	3	25.08	998000	F347:3850	1	42	57	Hydroxylation; Deamidation (NQ)	P4:Hydroxylation:19.16;Q14:Deamidation (NQ):1000.00	Q91VB8	Q91VB8_MOUSE Alpha globin 1 OS=Mus musculus GN=Hba-a2 PE=1 SV=1	Hba-a2
1	106	Q91VB8	K.TYFPHFDVSHD(sub G)SAQVK.G	N	70.56	1876.87	16	0.2	939.445	2	22.26	33100000	F352:3442	18	42	57	Mutation		Q91VB8	Q91VB8_MOUSE Alpha globin 1 OS=Mus musculus GN=Hba-a2 PE=1 SV=1	Hba-a2
1	106	Q91VB8	K.KVADALANAAGHLDDLPGALSALSDLHAHQ(sub K)LRVD.P	Y	70.56	3473.8	34	0	1158.94	3	34.43	3510000	F341:5774	2	62	95	Mutation		Q91VB8	Q91VB8_MOUSE Alpha globin 1 OS=Mus musculus GN=Hba-a2 PE=1 SV=1	Hba-a2
1	106	Q91VB8	K.VAD(+21.98)ALANAAGHLDDLPGALSALSDLHAHK.L	Y	70.54	2884.44	29	2.8	962.491	3	46.39	53000	F356:7623	2	63	91	Sodium adduct	D3:Sodium adduct:29.98	Q91VB8	Q91VB8_MOUSE Alpha globin 1 OS=Mus musculus GN=Hba-a2 PE=1 SV=1	Hba-a2
1	106	Q91VB8	A.NAAGHLDD(-18.01)LPGALSALSDLHAHKLR.V	Y	70.49	2573.35	25	0	515.677	5	29.55	379000	F343:4455	1	69	93	Dehydration	D8:Dehydration:7.65	Q91VB8	Q91VB8_MOUSE Alpha globin 1 OS=Mus musculus GN=Hba-a2 PE=1 SV=1	Hba-a2
1	106	Q91VB8	K.LLSHC(+57.02)LLM(sub V)TLASHHPADFTPAVHASLDKFLASVSTVLTSK.Y	N	70.48	4315.25	40	1.7	1079.82	4	43.77		F347:7237	1	101	140	Carbamidomethylation; Mutation	C5:Carbamidomethylation:1000.00	Q91VB8	Q91VB8_MOUSE Alpha globin 1 OS=Mus musculus GN=Hba-a2 PE=1 SV=1	Hba-a2
1	106	Q91VB8	K.LLSHC(+57.02)LLVTLASHHPAD(-18.01)FTPAVHASLDKFLASVSTVLTSKYR	N	70.48	4584.43	42	-1.4	765.078	6	43.92	685000	F351:7004	2	101	142	Carbamidomethylation; Dehydration	C5:Carbamidomethylation:1000.00;D17:Dehydration:11.27	Q91VB8	Q91VB8_MOUSE Alpha globin 1 OS=Mus musculus GN=Hba-a2 PE=1 SV=1	Hba-a2
1	106	Q91VB8	Y.FPHFDVSHGSAQ(+.98)VK.G	N	70.44	1555.74	14	0.9	519.588	3	20.16	16500000	F352:3057	39	44	57	Deamidation (NQ)	Q12:Deamidation (NQ):1000.00	Q91VB8	Q91VB8_MOUSE Alpha globin 1 OS=Mus musculus GN=Hba-a2 PE=1 SV=1	Hba-a2
1	106	Q91VB8	A.DALANAAGHLDD(-18.01)LPGALSALSDLHAHK.L	Y	70.35	2674.35	27	-1.2	892.455	3	35.92	42300000	F342:6059	26	65	91	Dehydration	D12:Dehydration:0.00	Q91VB8	Q91VB8_MOUSE Alpha globin 1 OS=Mus musculus GN=Hba-a2 PE=1 SV=1	Hba-a2
1	106	Q91VB8	G.G(+226.08)HGAEYGAEALER.M	N	70.33	1584.7	13	6.9	793.362	2	23.96	2090000	F345:3921	2	20	32	Biotinylation	G1:Biotinylation:1000.00	Q91VB8	Q91VB8_MOUSE Alpha globin 1 OS=Mus musculus GN=Hba-a2 PE=1 SV=1	Hba-a2
1	106	Q91VB8	K.K(+43.01)(+57.02)VADALANAAGHLDDLPGALSALSDLHAHK.L	Y	70.33	3090.58	30	3.9	619.127	5	42.11	128000	F338:7222	3	62	91	Carbamylation; Carbamidomethylation (DHKE X@N-term)	K1:Carbamylation:89.85;K1:Carbamidomethylation (DHKE X@N-term):26.52	Q91VB8	Q91VB8_MOUSE Alpha globin 1 OS=Mus musculus GN=Hba-a2 PE=1 SV=1	Hba-a2
1	106	Q91VB8	A.DFTPAVHASLDQ(sub K)FLASVSTVLTSK.Y	N	70.3	2533.31	24	-2.7	845.44	3	47.62	7760000	F345:8294	3	117	140	Mutation		Q91VB8	Q91VB8_MOUSE Alpha globin 1 OS=Mus musculus GN=Hba-a2 PE=1 SV=1	Hba-a2
1	106	Q91VB8	K.K(+27.99)VADALANAAGHLD.D	Y	70.2	1392.7	14	-0.3	697.357	2	29.75	553000	F349:4979	1	62	75	Formylation	K1:Formylation:1000.00	Q91VB8	Q91VB8_MOUSE Alpha globin 1 OS=Mus musculus GN=Hba-a2 PE=1 SV=1	Hba-a2
1	106	Q91VB8	A.GHLDDLPGALSALSDLHAHQ(sub K)LR.V	N	70.2	2335.2	22	0.5	584.808	4	25.9	205000	F357:3480	2	72	93	Mutation		Q91VB8	Q91VB8_MOUSE Alpha globin 1 OS=Mus musculus GN=Hba-a2 PE=1 SV=1	Hba-a2
1	106	Q91VB8	K.TYFPHFDVSHGSAQVQ(sub K).G	N	70.19	1818.83	16	3.6	455.717	4	53.51		F357:8353	80	42	57	Mutation		Q91VB8	Q91VB8_MOUSE Alpha globin 1 OS=Mus musculus GN=Hba-a2 PE=1 SV=1	Hba-a2
1	106	Q91VB8	K.VADALANAAGHLDDLPGALSALSDLHAHQ(sub K)LRVD.P	Y	70.19	3345.71	33	-2.1	1116.24	3	35.23	7810000	F341:5926	2	63	95	Mutation		Q91VB8	Q91VB8_MOUSE Alpha globin 1 OS=Mus musculus GN=Hba-a2 PE=1 SV=1	Hba-a2
1	106	Q91VB8	K.VADALAN(+.98)AAGHLDDLPGALSALS(-18.01)DLHAHK.L	Y	70.18	2845.44	29	1.1	570.095	5	37.27		F351:5812	3	63	91	Deamidation (NQ); Dehydration	N7:Deamidation (NQ):1000.00;S23:Dehydration:0.00	Q91VB8	Q91VB8_MOUSE Alpha globin 1 OS=Mus musculus GN=Hba-a2 PE=1 SV=1	Hba-a2
1	106	Q91VB8	K.LLSHC(+57.02)LLVT(+42.01)LASHHPADFTPAVHASLDKFLASVSTVLTSK.Y	N	70.13	4325.29	40	1.7	721.89	6	44.85	27000000	F347:7438	2	101	140	Carbamidomethylation; Acetylation (TSCYH)	C5:Carbamidomethylation:1000.00;T9:Acetylation (TSCYH):0.00	Q91VB8	Q91VB8_MOUSE Alpha globin 1 OS=Mus musculus GN=Hba-a2 PE=1 SV=1	Hba-a2
1	106	Q91VB8	K.VADALANAAGHLD(-18.01)DLPGALSALSDLH.A	Y	70.13	2508.26	26	3.1	837.097	3	41.48	1390000	F356:6759	3	63	88	Dehydration	D13:Dehydration:9.34	Q91VB8	Q91VB8_MOUSE Alpha globin 1 OS=Mus musculus GN=Hba-a2 PE=1 SV=1	Hba-a2
1	106	Q91VB8	G.HGAEYGAEALER.M	N	70.08	1301.6	12	1	651.808	2	19.06	792000	F350:2980	8	21	32			Q91VB8	Q91VB8_MOUSE Alpha globin 1 OS=Mus musculus GN=Hba-a2 PE=1 SV=1	Hba-a2
1	106	Q91VB8	K.VADALAN(+.98)AAGHLDDLPGALSALSD(-18.01)LHAHK.L	Y	70.01	2845.44	29	2.3	570.096	5	36.83		F350:6235	3	63	91	Deamidation (NQ); Dehydration	N7:Deamidation (NQ):1000.00;D24:Dehydration:7.65	Q91VB8	Q91VB8_MOUSE Alpha globin 1 OS=Mus musculus GN=Hba-a2 PE=1 SV=1	Hba-a2
1	106	Q91VB8	K.KVADALANAAGHLDDLPGALSALSDLH(+14.02)AHK.L	Y	70	3004.57	30	-8.8	1002.52	3	38.43	1270000	F359:6161	5	62	91	Methylation	H27:Methylation:53.33	Q91VB8	Q91VB8_MOUSE Alpha globin 1 OS=Mus musculus GN=Hba-a2 PE=1 SV=1	Hba-a2
1	106	Q91VB8	K.KVADALANAAGHLDDLP(+15.99)GALSALSDLHAHK.L	Y	70	3006.55	30	-4	752.642	4	31.33		F340:5134	5	62	91	Hydroxylation	P17:Hydroxylation:31.37	Q91VB8	Q91VB8_MOUSE Alpha globin 1 OS=Mus musculus GN=Hba-a2 PE=1 SV=1	Hba-a2
1	106	Q91VB8	K.V(+68.06)ADALANAAGHLDDLPGALSALSDLHAHK.L	Y	69.99	2930.52	29	3.3	733.641	4	48.7	238000	F359:7977	2	63	91	Piperidination	V1:Piperidination:89.83	Q91VB8	Q91VB8_MOUSE Alpha globin 1 OS=Mus musculus GN=Hba-a2 PE=1 SV=1	Hba-a2
1	106	Q91VB8	H.GKKVAA(sub D)ALANAAGHLDDLPGALSALSDLHAHK.L	Y	69.98	3131.68	32	-8.2	627.339	5	38.32	19900000	F344:6504	5	60	91	Mutation		Q91VB8	Q91VB8_MOUSE Alpha globin 1 OS=Mus musculus GN=Hba-a2 PE=1 SV=1	Hba-a2
1	106	Q91VB8	T.KTYFPHFDVSHGSAQ(+.98)VK.G	N	69.95	1947.95	17	0.5	487.995	4	17.61	602000	F339:2655	6	41	57	Deamidation (NQ)	Q15:Deamidation (NQ):1000.00	Q91VB8	Q91VB8_MOUSE Alpha globin 1 OS=Mus musculus GN=Hba-a2 PE=1 SV=1	Hba-a2
1	106	Q91VB8	H.L(+119.04)DDLPGALSALSDLHAHK.L	N	69.93	1991.01	18	-9.2	498.755	4	26.65	700000	F358:4076	7	74	91	Pyridylacetyl	L1:Pyridylacetyl:110.48	Q91VB8	Q91VB8_MOUSE Alpha globin 1 OS=Mus musculus GN=Hba-a2 PE=1 SV=1	Hba-a2
1	106	Q91VB8	K.VADALANAAGHLDDLPGALSALSDLHS(sub A)HK.L	Y	69.88	2878.46	29	3.4	960.496	3	39.49	570000	F360:6485	1	63	91	Mutation		Q91VB8	Q91VB8_MOUSE Alpha globin 1 OS=Mus musculus GN=Hba-a2 PE=1 SV=1	Hba-a2
1	106	Q91VB8	R.M(+42.01)FASFPTTK.T	N	69.82	1070.51	9	-1.5	536.262	2	27.83	1190000	F340:4490	5	33	41	Acetylation (N-term)	M1:Acetylation (N-term):1000.00	Q91VB8	Q91VB8_MOUSE Alpha globin 1 OS=Mus musculus GN=Hba-a2 PE=1 SV=1	Hba-a2
1	106	Q91VB8	K.VADALANAAGHLDDLPGALS(+42.01)ALSDLHAH.K	Y	69.79	2776.38	28	-0.5	695.101	4	41.73	39800	F351:6613	4	63	90	Acetylation (TSCYH)	S20:Acetylation (TSCYH):38.16	Q91VB8	Q91VB8_MOUSE Alpha globin 1 OS=Mus musculus GN=Hba-a2 PE=1 SV=1	Hba-a2
1	106	Q91VB8	K.TYFPHFDVSHGS(+42.01)AQVK.G	N	69.78	1860.88	16	-0.3	466.227	4	21.43	2040000	F345:3443	30	42	57	Acetylation (TSCYH)	S12:Acetylation (TSCYH):13.67	Q91VB8	Q91VB8_MOUSE Alpha globin 1 OS=Mus musculus GN=Hba-a2 PE=1 SV=1	Hba-a2
1	106	Q91VB8	K.TYFPHFDVSHGF(sub S)AQVK.G	N	69.77	1878.91	16	-2.8	470.732	4	26.6	357000	F339:4270	2	42	57	Mutation		Q91VB8	Q91VB8_MOUSE Alpha globin 1 OS=Mus musculus GN=Hba-a2 PE=1 SV=1	Hba-a2
1	106	Q91VB8	K.LLSHC(+57.02)LLVTLASHHPADFTPAVHASLDKFLASVSTVL.T	N	69.77	3967.1	37	4.6	794.432	5	45.09	3640000	F347:7485	11	101	137	Carbamidomethylation	C5:Carbamidomethylation:1000.00	Q91VB8	Q91VB8_MOUSE Alpha globin 1 OS=Mus musculus GN=Hba-a2 PE=1 SV=1	Hba-a2
1	106	Q91VB8	K.VADALANAAGHLDD.L	Y	69.72	1351.64	14	0.1	676.826	2	22.22	15400000	F348:3561	25	63	76			Q91VB8	Q91VB8_MOUSE Alpha globin 1 OS=Mus musculus GN=Hba-a2 PE=1 SV=1	Hba-a2
1	106	Q91VB8	A.DALANAAGHLDDLPGALSALSDLHAHQ(sub K)LR.V	Y	69.69	2961.51	29	-2.4	593.307	5	33.44	623000	F358:5270	1	65	93	Mutation		Q91VB8	Q91VB8_MOUSE Alpha globin 1 OS=Mus musculus GN=Hba-a2 PE=1 SV=1	Hba-a2
1	106	Q91VB8	H.PADFTPAVHASLDKFLASVS(+42.01)TVLTSK.Y	N	69.68	2743.44	26	0.1	686.868	4	48.31	254000	F347:8062	2	115	140	Acetylation (TSCYH)	S20:Acetylation (TSCYH):0.00	Q91VB8	Q91VB8_MOUSE Alpha globin 1 OS=Mus musculus GN=Hba-a2 PE=1 SV=1	Hba-a2
1	106	Q91VB8	K.VADALAN(+.98)AAGHLDDLPGALSALSD(-18.01)LHAHKLR.V	Y	69.66	3114.62	31	4.4	520.113	6	32.76	451000	F345:5564	1	63	93	Deamidation (NQ); Dehydration	N7:Deamidation (NQ):1000.00;D24:Dehydration:9.34	Q91VB8	Q91VB8_MOUSE Alpha globin 1 OS=Mus musculus GN=Hba-a2 PE=1 SV=1	Hba-a2
1	106	Q91VB8	S.LDKFLASVSTVLTSK.Y	N	69.66	1607.91	15	3	536.98	3	31.14	966000	F346:5113	5	126	140			Q91VB8	Q91VB8_MOUSE Alpha globin 1 OS=Mus musculus GN=Hba-a2 PE=1 SV=1	Hba-a2
1	106	Q91VB8	K.TYFP(+15.99)HFDVSHGSAQVK.G	N	69.65	1834.86	16	0.5	612.629	3	23.57		F355:3683	14	42	57	Hydroxylation	P4:Hydroxylation:32.28	Q91VB8	Q91VB8_MOUSE Alpha globin 1 OS=Mus musculus GN=Hba-a2 PE=1 SV=1	Hba-a2
1	106	Q91VB8	L.A(+57.02)NAAGH(+57.02)LDDLPGALSALSDLHAHK.L	Y	69.65	2507.25	24	-2.6	502.456	5	30.32	1480000	F354:4974	5	68	91	Carbamidomethylation (DHKE X@N-term)	A1:Carbamidomethylation (DHKE X@N-term):0.00;H6:Carbamidomethylation (DHKE X@N-term):17.81	Q91VB8	Q91VB8_MOUSE Alpha globin 1 OS=Mus musculus GN=Hba-a2 PE=1 SV=1	Hba-a2
1	106	Q91VB8	K.TYFPHFDVSHGSAQVK(+42.01)GHGKK.V	N	69.63	2368.17	21	0.8	790.398	3	15.55	26200	F337:2038	1	42	62	Acetylation (K)	K16:Acetylation (K):28.74	Q91VB8	Q91VB8_MOUSE Alpha globin 1 OS=Mus musculus GN=Hba-a2 PE=1 SV=1	Hba-a2
1	106	Q91VB8	D.PVNFKLLSHC(+57.02)LLVTLASHHPADFTPAVHASLDK.F	N	69.61	3634.91	33	2.1	520.281	7	35.07	1420000	F347:5656	4	96	128	Carbamidomethylation	C10:Carbamidomethylation:1000.00	Q91VB8	Q91VB8_MOUSE Alpha globin 1 OS=Mus musculus GN=Hba-a2 PE=1 SV=1	Hba-a2
1	106	Q91VB8	K.LLSHC(+57.02)LLVTLAS(+58.03)HHPADFTPAVHASLDKFLASVSTVLTSK.Y	N	69.59	4341.31	40	-2.2	724.557	6	46.3	1460000	F349:7976	3	101	140	Carbamidomethylation; 2 3-dihydro-2 2-dimethyl-7-benzofuranol N-methyl carbamate	C5:Carbamidomethylation:1000.00;S12:2 3-dihydro-2 2-dimethyl-7-benzofuranol N-methyl carbamate:28.42	Q91VB8	Q91VB8_MOUSE Alpha globin 1 OS=Mus musculus GN=Hba-a2 PE=1 SV=1	Hba-a2
1	106	Q91VB8	K.KVADALAN(+.98)AAGHLDDL.P	Y	69.57	1593.8	16	0.4	797.908	2	30.58	265000	F347:4839	1	62	77	Deamidation (NQ)	N8:Deamidation (NQ):1000.00	Q91VB8	Q91VB8_MOUSE Alpha globin 1 OS=Mus musculus GN=Hba-a2 PE=1 SV=1	Hba-a2
1	106	Q91VB8	M.VLSGEDKSNIKAAWGQ(sub K)IGGHGAEYGAEALER.M	N	69.56	3212.59	31	-1.5	804.152	4	21.57	463000	F354:3393	2	2	32	Mutation		Q91VB8	Q91VB8_MOUSE Alpha globin 1 OS=Mus musculus GN=Hba-a2 PE=1 SV=1	Hba-a2
1	106	Q91VB8	A.DALANAAGHLD(-18.01)DLPGALSALSDLHAHK.L	Y	69.54	2674.35	27	3.9	669.596	4	36.61	1220000	F355:6024	4	65	91	Dehydration	D11:Dehydration:0.00	Q91VB8	Q91VB8_MOUSE Alpha globin 1 OS=Mus musculus GN=Hba-a2 PE=1 SV=1	Hba-a2
1	106	Q91VB8	A.GHLDD(-18.01)LPGALSALSDLHAHK.L	N	69.5	2048.04	20	4.3	513.02	4	28.29	490000	F360:4497	10	72	91	Dehydration	D5:Dehydration:0.00	Q91VB8	Q91VB8_MOUSE Alpha globin 1 OS=Mus musculus GN=Hba-a2 PE=1 SV=1	Hba-a2
1	106	Q91VB8	K.LLSHC(+57.02)LLVTLASHHPADFTPAVHASLDKFL.A	N	69.37	3309.73	30	-3.3	828.438	4	35.29	1730000	F345:6042	6	101	130	Carbamidomethylation	C5:Carbamidomethylation:1000.00	Q91VB8	Q91VB8_MOUSE Alpha globin 1 OS=Mus musculus GN=Hba-a2 PE=1 SV=1	Hba-a2
1	106	Q91VB8	K.KVADALANAAGHLDN(sub D)LPGALSALSDLHAHK.L	Y	69.33	2989.57	30	-5.8	499.267	6	33.26		F338:5569	2	62	91	Mutation		Q91VB8	Q91VB8_MOUSE Alpha globin 1 OS=Mus musculus GN=Hba-a2 PE=1 SV=1	Hba-a2
1	106	Q91VB8	G.HLDDLPGALS(-18.01)ALSDLHAHK.L	N	69.28	1991.02	19	4.4	498.765	4	25.73	351000	F355:4070	3	73	91	Dehydration	S10:Dehydration:38.16	Q91VB8	Q91VB8_MOUSE Alpha globin 1 OS=Mus musculus GN=Hba-a2 PE=1 SV=1	Hba-a2
1	106	Q91VB8	M.VLSGEDKSNIK(+27.99)AAWGK.I	N	69.18	1729.9	16	-0.3	865.957	2	18.28	164000	F350:2839	6	2	17	Formylation	K11:Formylation:55.60	Q91VB8	Q91VB8_MOUSE Alpha globin 1 OS=Mus musculus GN=Hba-a2 PE=1 SV=1	Hba-a2
1	106	Q91VB8	T.Y(+57.02)FPHFDVSHGSAQVKGHGK.K	N	69.17	2154.04	19	1	539.518	4	14.44		F337:1841	1	43	61	Carbamidomethylation (DHKE X@N-term)	Y1:Carbamidomethylation (DHKE X@N-term):20.70	Q91VB8	Q91VB8_MOUSE Alpha globin 1 OS=Mus musculus GN=Hba-a2 PE=1 SV=1	Hba-a2
1	106	Q91VB8	K.KVADALANAAGHLDD(+14.02)LPGALSALSDLHAHK.L	Y	69.16	3004.57	30	3.7	1002.54	3	33.22		F338:5561	7	62	91	Methyl ester	D15:Methyl ester:30.68	Q91VB8	Q91VB8_MOUSE Alpha globin 1 OS=Mus musculus GN=Hba-a2 PE=1 SV=1	Hba-a2
1	106	Q91VB8	K.KVADALANAAGHLDDLPGALSALSDLHAHK(+58.01)LR.V	Y	69.16	3317.75	32	-6.8	830.439	4	34.68		F339:5763	1	62	93	Carboxymethyl (KW X@N-term)	K30:Carboxymethyl (KW X@N-term):128.49	Q91VB8	Q91VB8_MOUSE Alpha globin 1 OS=Mus musculus GN=Hba-a2 PE=1 SV=1	Hba-a2
1	106	Q91VB8	K.TYFPHFDVSHGSAQV.K	N	69.1	1690.77	15	1.9	846.396	2	24.92		F351:3570	9	42	56			Q91VB8	Q91VB8_MOUSE Alpha globin 1 OS=Mus musculus GN=Hba-a2 PE=1 SV=1	Hba-a2
1	106	Q91VB8	P.GALSALSDLHAHKLR.V	N	69.1	1587.88	15	0.7	397.979	4	16.23	814000	F338:2405	24	79	93			Q91VB8	Q91VB8_MOUSE Alpha globin 1 OS=Mus musculus GN=Hba-a2 PE=1 SV=1	Hba-a2
1	106	Q91VB8	K.VADALANAAGHLDDLPGALSALSDLHAHK(+58.01)LR.V	Y	69.09	3189.65	31	1.8	638.939	5	36.3	279000	F355:5965	2	63	93	Carboxymethyl (KW X@N-term)	K29:Carboxymethyl (KW X@N-term):158.27	Q91VB8	Q91VB8_MOUSE Alpha globin 1 OS=Mus musculus GN=Hba-a2 PE=1 SV=1	Hba-a2
1	106	Q91VB8	K.VADALANAAGH(+40.03)LDDLPGALSALSDLHAHK.L	Y	69.07	2902.49	29	-9.9	968.496	3	40.31	334000	F359:6502	10	63	91	Propionaldehyde +40	H11:Propionaldehyde +40:93.17	Q91VB8	Q91VB8_MOUSE Alpha globin 1 OS=Mus musculus GN=Hba-a2 PE=1 SV=1	Hba-a2
1	106	Q91VB8	K.VADALANAAGHLDDLPGALSALSD(-18.01)LH.A	Y	69.04	2508.26	26	3.1	1255.14	2	43.23	81400	F344:7402	3	63	88	Dehydration	D24:Dehydration:17.01	Q91VB8	Q91VB8_MOUSE Alpha globin 1 OS=Mus musculus GN=Hba-a2 PE=1 SV=1	Hba-a2
1	106	Q91VB8	K.VADALANAAGHF(sub L)DDLPGALSALSDLHAHK.L	Y	69.03	2896.45	29	-6.7	580.293	5	40.32	499000	F357:6053	1	63	91	Mutation		Q91VB8	Q91VB8_MOUSE Alpha globin 1 OS=Mus musculus GN=Hba-a2 PE=1 SV=1	Hba-a2
1	106	Q91VB8	K.VADALANAAGHLDDLPGALSALSD(-18.01)LHA.H	Y	69.01	2579.3	27	2.6	1290.66	2	43.77	207000	F355:7335	4	63	89	Dehydration	D24:Dehydration:11.06	Q91VB8	Q91VB8_MOUSE Alpha globin 1 OS=Mus musculus GN=Hba-a2 PE=1 SV=1	Hba-a2
1	106	Q91VB8	K.TYFPHFDM(sub V)SHGSAQVK.G	N	69	1850.84	16	9.9	926.437	2	23.44	1160000	F349:3813	5	42	57	Mutation		Q91VB8	Q91VB8_MOUSE Alpha globin 1 OS=Mus musculus GN=Hba-a2 PE=1 SV=1	Hba-a2
1	106	Q91VB8	K.V(+58.01)ADALANAAGHLDDLPGALSALSDLHAHK.L	Y	68.99	2920.47	29	-0.1	974.496	3	39.62	137000	F338:6768	5	63	91	Carboxymethyl (KW X@N-term)	V1:Carboxymethyl (KW X@N-term):148.35	Q91VB8	Q91VB8_MOUSE Alpha globin 1 OS=Mus musculus GN=Hba-a2 PE=1 SV=1	Hba-a2
1	106	Q91VB8	D.LPGALSALSDLHAHKLRVD.P	N	68.99	2012.12	19	-8.5	504.032	4	24.55	2220000	F341:3939	3	77	95			Q91VB8	Q91VB8_MOUSE Alpha globin 1 OS=Mus musculus GN=Hba-a2 PE=1 SV=1	Hba-a2
1	106	Q91VB8	K.VADALANAAGHLDDLPGALSALSDLHAH(+57.02).K	Y	68.98	2791.39	28	2.6	931.473	3	39.27	1850000	F355:6520	4	63	90	Carbamidomethylation (DHKE X@N-term)	H28:Carbamidomethylation (DHKE X@N-term):6.59	Q91VB8	Q91VB8_MOUSE Alpha globin 1 OS=Mus musculus GN=Hba-a2 PE=1 SV=1	Hba-a2
1	106	Q91VB8	K.KVADALANAAGHLDDLPGALSALSDLHAHC(+57.02)(sub K)LR.V	Y	68.96	3291.68	32	6.1	1098.24	3	35.21	330000	F341:5922	1	62	93	Carbamidomethylation; Mutation	C30:Carbamidomethylation:1000.00	Q91VB8	Q91VB8_MOUSE Alpha globin 1 OS=Mus musculus GN=Hba-a2 PE=1 SV=1	Hba-a2
1	106	Q91VB8	N.AAGHLDDLPGALSALSDLHAHQ(sub K)LR.V	N	68.96	2477.28	24	-1.1	496.462	5	26	295000	F357:3497	3	70	93	Mutation		Q91VB8	Q91VB8_MOUSE Alpha globin 1 OS=Mus musculus GN=Hba-a2 PE=1 SV=1	Hba-a2
1	106	Q91VB8	L.SALSDLHAHK(+27.99)LR.V	N	68.96	1374.74	12	-9.7	688.369	2	36.13	548000	F341:6096	1	82	93	Formylation	K10:Formylation:222.06	Q91VB8	Q91VB8_MOUSE Alpha globin 1 OS=Mus musculus GN=Hba-a2 PE=1 SV=1	Hba-a2
1	106	Q91VB8	K.VADALANAAGHLDDLPGALSALSDLHAHK(+14.02)(+43.99).L	Y	68.91	2920.47	29	2.9	585.102	5	38.15	657000	F351:5972	10	63	91	Methyl ester; Carboxylation (DKW)	K29:Methyl ester:39.44;K29:Carboxylation (DKW):39.44	Q91VB8	Q91VB8_MOUSE Alpha globin 1 OS=Mus musculus GN=Hba-a2 PE=1 SV=1	Hba-a2
1	106	Q91VB8	K.TYFPHFDVSHGSAQVK(-.98).G	N	68.88	1817.88	16	-0.1	909.95	2	17.91		F339:2710	3	42	57	Amidation	K16:Amidation:1000.00	Q91VB8	Q91VB8_MOUSE Alpha globin 1 OS=Mus musculus GN=Hba-a2 PE=1 SV=1	Hba-a2
1	106	Q91VB8	K.VADALANAAGHLDDLPGALSALS(+365.13).D	Y	68.86	2526.23	23	1.9	1264.13	2	43.3	27400000	F354:7309	7	63	85	Hex1HexNAc1	S23:Hex1HexNAc1:49.37	Q91VB8	Q91VB8_MOUSE Alpha globin 1 OS=Mus musculus GN=Hba-a2 PE=1 SV=1	Hba-a2
1	106	Q91VB8	K.VADALANAAGQ(sub H)LDDLPGALSALSDLHAHK.L	Y	68.84	2853.46	29	0.8	714.373	4	39.77	113000	F356:6457	2	63	91	Mutation		Q91VB8	Q91VB8_MOUSE Alpha globin 1 OS=Mus musculus GN=Hba-a2 PE=1 SV=1	Hba-a2
1	106	Q91VB8	K.KVADALANAE(sub A)GHLDDLPGALSALSDLHAHK.L	Y	68.81	3048.56	30	1.4	509.102	6	36.29	578000	F356:5828	1	62	91	Mutation		Q91VB8	Q91VB8_MOUSE Alpha globin 1 OS=Mus musculus GN=Hba-a2 PE=1 SV=1	Hba-a2
1	106	Q91VB8	K.VAD(+14.02)ALAN(+.98)AAGHLDDLPGALSALSDLHAHK.L	Y	68.8	2877.46	29	1.8	576.501	5	36.86	435000	F350:6241	6	63	91	Methyl ester; Deamidation (NQ)	D3:Methyl ester:39.66;N7:Deamidation (NQ):1000.00	Q91VB8	Q91VB8_MOUSE Alpha globin 1 OS=Mus musculus GN=Hba-a2 PE=1 SV=1	Hba-a2
1	106	Q91VB8	K.LLSHC(+57.02)LLVTLASHHPADFTPAVHAS(+162.05)LDKFLASVSTVLTSK.Y	N	68.8	4445.33	40	-2.4	890.071	5	43.58	2090000	F346:7367	6	101	140	Carbamidomethylation; Hexose (NSY)	C5:Carbamidomethylation:1000.00;S25:Hexose (NSY):31.93	Q91VB8	Q91VB8_MOUSE Alpha globin 1 OS=Mus musculus GN=Hba-a2 PE=1 SV=1	Hba-a2
1	106	Q91VB8	V.ADALAN(+.98)AAGHLDDLPGALSALSDLHAHK.L	Y	68.75	2764.38	28	3.8	922.47	3	47.79	19400000	F355:8051	19	64	91	Deamidation (NQ)	N6:Deamidation (NQ):1000.00	Q91VB8	Q91VB8_MOUSE Alpha globin 1 OS=Mus musculus GN=Hba-a2 PE=1 SV=1	Hba-a2
1	106	Q91VB8	R.MFASFPTT(+59.02)KTYFPHFDVSHGSAQVK.G	N	68.74	2888.38	25	-1.8	723.1	4	30.22		F338:4993	2	33	57	Aminoethylcysteine	T8:Aminoethylcysteine:7.65	Q91VB8	Q91VB8_MOUSE Alpha globin 1 OS=Mus musculus GN=Hba-a2 PE=1 SV=1	Hba-a2
1	106	Q91VB8	H.PADFTPAVHASLDK.F	N	68.72	1467.74	14	-0.1	490.252	3	17.79	807000	F344:2669	3	115	128			Q91VB8	Q91VB8_MOUSE Alpha globin 1 OS=Mus musculus GN=Hba-a2 PE=1 SV=1	Hba-a2
1	106	Q91VB8	K.IGGH(+40.03)GAEYGAEALER.M	N	68.7	1568.76	15	-0.4	785.386	2	19.05	473000	F349:3011	17	18	32	Propionaldehyde +40	H4:Propionaldehyde +40:1000.00	Q91VB8	Q91VB8_MOUSE Alpha globin 1 OS=Mus musculus GN=Hba-a2 PE=1 SV=1	Hba-a2
1	106	Q91VB8	K.VADALANAAGHLD(+43.99)D(+14.02)LPGALSALSDLHAHK.L	Y	68.69	2920.47	29	1.5	585.102	5	37.62	1990000	F349:6418	3	63	91	Carboxylation (DKW); Methyl ester	D13:Carboxylation (DKW):0.00;D14:Methyl ester:0.00	Q91VB8	Q91VB8_MOUSE Alpha globin 1 OS=Mus musculus GN=Hba-a2 PE=1 SV=1	Hba-a2
1	106	Q91VB8	A.GHLDDLPGALSALS(+42.01)DLHAHK.L	N	68.65	2108.06	20	4	528.026	4	28.97	105000	F359:4483	1	72	91	Acetylation (TSCYH)	S14:Acetylation (TSCYH):28.36	Q91VB8	Q91VB8_MOUSE Alpha globin 1 OS=Mus musculus GN=Hba-a2 PE=1 SV=1	Hba-a2
1	106	Q91VB8	K.KVADALANAAGHL(-.98).D	Y	68.62	1248.69	13	-0.3	625.354	2	18.74	224000	F338:2866	3	62	74	Amidation	L13:Amidation:1000.00	Q91VB8	Q91VB8_MOUSE Alpha globin 1 OS=Mus musculus GN=Hba-a2 PE=1 SV=1	Hba-a2
1	106	Q91VB8	F.TPAVHAS(-18.01)LDKFLASVSTVLTSK.Y	N	68.61	2253.24	22	-1.3	752.085	3	37.39	168000	F347:6080	1	119	140	Dehydration	S7:Dehydration:0.00	Q91VB8	Q91VB8_MOUSE Alpha globin 1 OS=Mus musculus GN=Hba-a2 PE=1 SV=1	Hba-a2
1	106	Q91VB8	K.KVADALANAAGHLD(+57.02)D(+57.02)LPGALSALSDLHAHK.L	Y	68.61	3104.6	30	-8.3	621.922	5	32.96	281000	F341:5490	1	62	91	Carbamidomethylation (DHKE X@N-term)	D14:Carbamidomethylation (DHKE X@N-term):21.51;D15:Carbamidomethylation (DHKE X@N-term):20.33	Q91VB8	Q91VB8_MOUSE Alpha globin 1 OS=Mus musculus GN=Hba-a2 PE=1 SV=1	Hba-a2
1	106	Q91VB8	K.VADALANAAGHLDD(-18.01)LPGALSALSDLHAHKL.R	Y	68.59	2957.54	30	1.3	592.515	5	39.36	4040000	F343:6277	5	63	92	Dehydration	D14:Dehydration:19.79	Q91VB8	Q91VB8_MOUSE Alpha globin 1 OS=Mus musculus GN=Hba-a2 PE=1 SV=1	Hba-a2
1	106	Q91VB8	K.TYFPHFDVSHGSAQVK(+88.00)GHGKK.V	N	68.58	2414.16	21	7.8	604.552	4	14.91	225000	F337:1923	2	42	62	3-sulfanylpropanoyl	K16:3-sulfanylpropanoyl:10.11	Q91VB8	Q91VB8_MOUSE Alpha globin 1 OS=Mus musculus GN=Hba-a2 PE=1 SV=1	Hba-a2
1	106	Q91VB8	N.A(+57.02)AGHLDDLPGALSALSDLHAHK.L	N	68.58	2265.15	22	-1.5	567.294	4	31.43	348000	F356:4942	2	70	91	Carbamidomethylation (DHKE X@N-term)	A1:Carbamidomethylation (DHKE X@N-term):5.08	Q91VB8	Q91VB8_MOUSE Alpha globin 1 OS=Mus musculus GN=Hba-a2 PE=1 SV=1	Hba-a2
1	106	Q91VB8	K.VADALAN(+.98)AAGHLDDLPGALSALSDLHAH(+15.99)K.L	Y	68.52	2879.44	29	2.1	720.869	4	40.07	1360000	F350:6815	2	63	91	Deamidation (NQ); Oxidation (HW)	N7:Deamidation (NQ):1000.00;H28:Oxidation (HW):17.01	Q91VB8	Q91VB8_MOUSE Alpha globin 1 OS=Mus musculus GN=Hba-a2 PE=1 SV=1	Hba-a2
1	106	Q91VB8	K.VADALANAAGHLDDLPGALSALSDLHAHKLR(+79.97).V	Y	68.51	3211.61	31	0	643.33	5	40.22	680000	F343:6434	1	63	93	Phosphorylation (HCDR)	R31:Phosphorylation (HCDR):5.77	Q91VB8	Q91VB8_MOUSE Alpha globin 1 OS=Mus musculus GN=Hba-a2 PE=1 SV=1	Hba-a2
1	106	Q91VB8	K.F(+43.01)LASVSTVLTSK.Y	N	68.5	1294.71	12	2.1	648.365	2	49.62	64600	F346:8453	1	129	140	Carbamylation	F1:Carbamylation:122.88	Q91VB8	Q91VB8_MOUSE Alpha globin 1 OS=Mus musculus GN=Hba-a2 PE=1 SV=1	Hba-a2
1	106	Q91VB8	T.K(+27.99)TYFPHFDVSHGSAQVK.G	N	68.48	1974.96	17	6.7	494.75	4	17.05	21800000	F337:2307	6	41	57	Formylation	K1:Formylation:214.04	Q91VB8	Q91VB8_MOUSE Alpha globin 1 OS=Mus musculus GN=Hba-a2 PE=1 SV=1	Hba-a2
1	106	Q91VB8	G.H(+226.08)GAEYGAEALER.M	N	68.46	1527.68	12	6	764.851	2	24.83	5400000	F345:4088	3	21	32	Biotinylation	H1:Biotinylation:1000.00	Q91VB8	Q91VB8_MOUSE Alpha globin 1 OS=Mus musculus GN=Hba-a2 PE=1 SV=1	Hba-a2
1	106	Q91VB8	N.AAGHLDDLPGALSALSDLHAHQ(sub K).L	N	68.45	2208.09	22	1.5	553.031	4	26.78	136000	F358:4098	37	70	91	Mutation		Q91VB8	Q91VB8_MOUSE Alpha globin 1 OS=Mus musculus GN=Hba-a2 PE=1 SV=1	Hba-a2
1	106	Q91VB8	K.LLSHC(+57.02)LLVTLASHHPADFTP.A	N	68.44	2228.14	20	-3.6	1115.07	2	30.01	385000	F345:5056	4	101	120	Carbamidomethylation	C5:Carbamidomethylation:1000.00	Q91VB8	Q91VB8_MOUSE Alpha globin 1 OS=Mus musculus GN=Hba-a2 PE=1 SV=1	Hba-a2
1	106	Q91VB8	F.PHFDVSH(+57.02)GSAQVK.G	N	68.43	1464.71	13	3.1	489.246	3	19.25	443000	F355:2912	1	45	57	Carbamidomethylation (DHKE X@N-term)	H7:Carbamidomethylation (DHKE X@N-term):40.63	Q91VB8	Q91VB8_MOUSE Alpha globin 1 OS=Mus musculus GN=Hba-a2 PE=1 SV=1	Hba-a2
1	106	Q91VB8	D.ALANAAGHLDDLPGALSALSDLHAHQ(sub K).L	Y	68.42	2577.29	26	-0.8	1289.65	2	30.41	7130000	F357:4287	29	66	91	Mutation		Q91VB8	Q91VB8_MOUSE Alpha globin 1 OS=Mus musculus GN=Hba-a2 PE=1 SV=1	Hba-a2
1	106	Q91VB8	R.MFASFPTTK.T	N	68.39	1028.5	9	-6.7	515.254	2	21.19		F341:3325	127	33	41			Q91VB8	Q91VB8_MOUSE Alpha globin 1 OS=Mus musculus GN=Hba-a2 PE=1 SV=1	Hba-a2
1	106	Q91VB8	A.LANAAGHLDD(-18.01)LPGALSALSDLHAHK.L	Y	68.38	2488.28	25	2.4	830.437	3	36.58	780000	F355:6019	3	67	91	Dehydration	D10:Dehydration:0.00	Q91VB8	Q91VB8_MOUSE Alpha globin 1 OS=Mus musculus GN=Hba-a2 PE=1 SV=1	Hba-a2
1	106	Q91VB8	K.LLSHC(+57.02)LLVTLASHHPADFTPAVHE(sub A)SLDK.F	N	68.24	3107.59	28	0.2	518.938	6	29.31	535000	F342:4816	1	101	128	Carbamidomethylation; Mutation	C5:Carbamidomethylation:1000.00	Q91VB8	Q91VB8_MOUSE Alpha globin 1 OS=Mus musculus GN=Hba-a2 PE=1 SV=1	Hba-a2
1	106	Q91VB8	G.ALSALSDLHAHKLR.V	N	68.22	1530.86	14	0.5	766.439	2	13.72	186000	F337:1712	7	80	93			Q91VB8	Q91VB8_MOUSE Alpha globin 1 OS=Mus musculus GN=Hba-a2 PE=1 SV=1	Hba-a2
1	106	Q91VB8	K.KVADALANAAGH(+70.04)LDDLPGALSALSDLHAHKLR.V	Y	68.19	3329.78	32	2.4	555.973	6	34.01	2460000	F343:5284	1	62	93	Crotonaldehyde	H12:Crotonaldehyde:9.35	Q91VB8	Q91VB8_MOUSE Alpha globin 1 OS=Mus musculus GN=Hba-a2 PE=1 SV=1	Hba-a2
1	106	Q91VB8	A.GHLDDLPGALSALSDLHAH.K	N	68.18	1937.96	19	0.1	646.994	3	31.61	603000	F347:5026	3	72	90			Q91VB8	Q91VB8_MOUSE Alpha globin 1 OS=Mus musculus GN=Hba-a2 PE=1 SV=1	Hba-a2
1	106	Q91VB8	K.LLSHC(+57.02)LLVTLASHHPADFT(+42.01)PAVHASLDKFLASVSTVLTSK.Y	N	68.17	4325.29	40	0.1	866.065	5	44.56	11100000	F347:7385	2	101	140	Carbamidomethylation; Acetylation (TSCYH)	C5:Carbamidomethylation:1000.00;T19:Acetylation (TSCYH):44.17	Q91VB8	Q91VB8_MOUSE Alpha globin 1 OS=Mus musculus GN=Hba-a2 PE=1 SV=1	Hba-a2
1	106	Q91VB8	K.TYFPHFDA(sub V)SHGSAQVK.G	N	68.14	1790.84	16	2.3	896.428	2	16.29	39300	F354:2450	4	42	57	Mutation		Q91VB8	Q91VB8_MOUSE Alpha globin 1 OS=Mus musculus GN=Hba-a2 PE=1 SV=1	Hba-a2
1	106	Q91VB8	A.GHLDDLPGALSALSDLHAHQ(sub K).L	N	68.14	2066.02	20	1.8	1034.02	2	26.48	8810000	F357:3583	46	72	91	Mutation		Q91VB8	Q91VB8_MOUSE Alpha globin 1 OS=Mus musculus GN=Hba-a2 PE=1 SV=1	Hba-a2
1	106	Q91VB8	K.TYFPHFDVSHGS.A	N	68.11	1392.61	12	-1.1	697.312	2	21.44	384000	F351:2934	6	42	53			Q91VB8	Q91VB8_MOUSE Alpha globin 1 OS=Mus musculus GN=Hba-a2 PE=1 SV=1	Hba-a2
1	106	Q91VB8	K.LLSHC(+57.02)LLVTLASHH.P	N	68.1	1599.86	14	1.1	800.936	2	22.15	16200000	F345:3579	9	101	114	Carbamidomethylation	C5:Carbamidomethylation:1000.00	Q91VB8	Q91VB8_MOUSE Alpha globin 1 OS=Mus musculus GN=Hba-a2 PE=1 SV=1	Hba-a2
1	106	Q91VB8	K.VADALANAAGHLDDLPGALSALSD(+31.97)LHAHK.L	Y	68	2894.43	29	-8.5	724.61	4	40.33	3440000	F358:6490	11	63	91	Persulfide	D24:Persulfide:58.29	Q91VB8	Q91VB8_MOUSE Alpha globin 1 OS=Mus musculus GN=Hba-a2 PE=1 SV=1	Hba-a2
1	106	Q91VB8	K.VADALANAAGHLDDLPGAH(sub L)SALSDLHAHKLR.V	Y	67.99	3155.62	31	0.7	526.945	6	36.02	185000	F345:6179	1	63	93	Mutation		Q91VB8	Q91VB8_MOUSE Alpha globin 1 OS=Mus musculus GN=Hba-a2 PE=1 SV=1	Hba-a2
1	106	Q91VB8	P.GALSALSDLHAHK.L	N	67.99	1318.7	13	0	660.357	2	33.79	6610000	F340:5600	198	79	91			Q91VB8	Q91VB8_MOUSE Alpha globin 1 OS=Mus musculus GN=Hba-a2 PE=1 SV=1	Hba-a2
1	106	Q91VB8	G.HLDDLPGALSALSDLHAHK(+57.02)LR.V	N	67.99	2335.24	21	3.8	584.819	4	25.7	76900	F359:3908	1	73	93	Carbamidomethylation (DHKE X@N-term)	K19:Carbamidomethylation (DHKE X@N-term):9.34	Q91VB8	Q91VB8_MOUSE Alpha globin 1 OS=Mus musculus GN=Hba-a2 PE=1 SV=1	Hba-a2
1	106	Q91VB8	K.IGGN(sub H)GAEYGAEALER.M	N	67.96	1505.71	15	0.7	753.863	2	19.38	189000	F342:2985	3	18	32	Mutation		Q91VB8	Q91VB8_MOUSE Alpha globin 1 OS=Mus musculus GN=Hba-a2 PE=1 SV=1	Hba-a2
1	106	Q91VB8	K.KVADALANAAGHLDDLH(sub P)GALSALSDLHAHK.L	Y	67.96	3030.56	30	-2.7	607.118	5	38.38	6200000	F338:6533	3	62	91	Mutation		Q91VB8	Q91VB8_MOUSE Alpha globin 1 OS=Mus musculus GN=Hba-a2 PE=1 SV=1	Hba-a2
1	106	Q91VB8	F.TPAVHASLD(+57.02)KFLASVSTVLTSK.Y	N	67.87	2328.27	22	1.3	1165.14	2	37.87		F346:6334	1	119	140	Carbamidomethylation (DHKE X@N-term)	D9:Carbamidomethylation (DHKE X@N-term):0.00	Q91VB8	Q91VB8_MOUSE Alpha globin 1 OS=Mus musculus GN=Hba-a2 PE=1 SV=1	Hba-a2
1	106	Q91VB8	K.A(+162.05)AWGKIGGHGAEYGAEALER.M	N	67.86	2204.05	20	-0.3	735.69	3	18.18	536000	F349:2853	3	13	32	Hexose	A1:Hexose:9.40	Q91VB8	Q91VB8_MOUSE Alpha globin 1 OS=Mus musculus GN=Hba-a2 PE=1 SV=1	Hba-a2
1	106	Q91VB8	A.GHLDDLPGALSALSD(-18.01)LHAHK.L	N	67.85	2048.04	20	1.4	513.019	4	27.53	380000	F343:4089	1	72	91	Dehydration	D15:Dehydration:11.06	Q91VB8	Q91VB8_MOUSE Alpha globin 1 OS=Mus musculus GN=Hba-a2 PE=1 SV=1	Hba-a2
1	106	Q91VB8	K.KVADALANAAGHLDDLPGALS.A	Y	67.84	2018.04	21	-0.1	1010.03	2	32.96	1340000	F347:5271	2	62	82			Q91VB8	Q91VB8_MOUSE Alpha globin 1 OS=Mus musculus GN=Hba-a2 PE=1 SV=1	Hba-a2
1	106	Q91VB8	R.MFASFPTT(-2.02)KTYFPHFDVSHGSAQVK.G	N	67.74	2827.34	25	5.1	707.847	4	26.95	1770000	F344:4368	1	33	57	2-amino-3-oxo-butanoic_acid	T8:2-amino-3-oxo-butanoic_acid:0.00	Q91VB8	Q91VB8_MOUSE Alpha globin 1 OS=Mus musculus GN=Hba-a2 PE=1 SV=1	Hba-a2
1	106	Q91VB8	K.LLSHC(+57.02)LLVTLASHHPADFTPAVHASQ(sub L)DKFLASVSTVLTSKYR	N	67.68	4617.42	42	0.9	770.577	6	46.09	1270000	F348:7947	1	101	142	Carbamidomethylation; Mutation	C5:Carbamidomethylation:1000.00	Q91VB8	Q91VB8_MOUSE Alpha globin 1 OS=Mus musculus GN=Hba-a2 PE=1 SV=1	Hba-a2
1	106	Q91VB8	K.VADALAN(+.98)AAGHLDDLPGALSALSDLHA.H	Y	67.65	2598.29	27	0.6	1300.15	2	43.89	843000	F352:7370	8	63	89	Deamidation (NQ)	N7:Deamidation (NQ):1000.00	Q91VB8	Q91VB8_MOUSE Alpha globin 1 OS=Mus musculus GN=Hba-a2 PE=1 SV=1	Hba-a2
1	106	Q91VB8	K.TY(+88.00)FPHFDVSHGSAQVK.G	N	67.61	1906.87	16	6.3	954.447	2	23.48		F352:3668	1	42	57	3-sulfanylpropanoyl	Y2:3-sulfanylpropanoyl:0.00	Q91VB8	Q91VB8_MOUSE Alpha globin 1 OS=Mus musculus GN=Hba-a2 PE=1 SV=1	Hba-a2
1	106	Q91VB8	H.L(+149.03)DDLPGALSALSDLHAHK.L	N	67.54	2021	18	3.4	506.26	4	28.76	2330000	F354:4694	5	74	91	Benzyl isothiocyanate	L1:Benzyl isothiocyanate:157.13	Q91VB8	Q91VB8_MOUSE Alpha globin 1 OS=Mus musculus GN=Hba-a2 PE=1 SV=1	Hba-a2
1	106	Q91VB8	D.DLPGALSALSDLHAHK(+6.02).L	N	67.53	1649.88	16	3.5	825.952	2	26.57		F356:4066	2	76	91	SILAC K6	K16:SILAC K6:1000.00	Q91VB8	Q91VB8_MOUSE Alpha globin 1 OS=Mus musculus GN=Hba-a2 PE=1 SV=1	Hba-a2
1	106	Q91VB8	D.ALAN(+.98)AAGHLDDLPGALSALSDLHAHK.L	Y	67.45	2578.31	26	3	1290.17	2	32.66	597000	F355:5298	25	66	91	Deamidation (NQ)	N4:Deamidation (NQ):1000.00	Q91VB8	Q91VB8_MOUSE Alpha globin 1 OS=Mus musculus GN=Hba-a2 PE=1 SV=1	Hba-a2
1	106	Q91VB8	K.LLSHC(+57.02)LLVTLASH.H	N	67.45	1462.8	13	3.6	732.408	2	26.28	841000	F344:4243	10	101	113	Carbamidomethylation	C5:Carbamidomethylation:1000.00	Q91VB8	Q91VB8_MOUSE Alpha globin 1 OS=Mus musculus GN=Hba-a2 PE=1 SV=1	Hba-a2
1	106	Q91VB8	K.TY(-18.01)FPHFDVSHGSAQVK.G	N	67.43	1800.86	16	3.4	451.223	4	18.94	2480000	F356:2717	17	42	57	Dehydration	Y2:Dehydration:0.00	Q91VB8	Q91VB8_MOUSE Alpha globin 1 OS=Mus musculus GN=Hba-a2 PE=1 SV=1	Hba-a2
1	106	Q91VB8	L.PGALS(-18.01)ALSDLHAHKLR.V	N	67.41	1666.93	16	2.3	556.651	3	32.86	154000	F343:5069	1	78	93	Dehydration	S5:Dehydration:28.36	Q91VB8	Q91VB8_MOUSE Alpha globin 1 OS=Mus musculus GN=Hba-a2 PE=1 SV=1	Hba-a2
1	106	Q91VB8	K.VADALANAAGHLDDQ(sub L)PGALSALSDLHAHK.L	Y	67.39	2877.44	29	-2.1	720.365	4	32.87		F357:4724	3	63	91	Mutation		Q91VB8	Q91VB8_MOUSE Alpha globin 1 OS=Mus musculus GN=Hba-a2 PE=1 SV=1	Hba-a2
1	106	Q91VB8	K.VADALANAAGHLDDLPGALSALSDLHAHK(+14.02).L	Y	67.39	2876.48	29	-9.3	959.824	3	41.91	1810000	F359:6784	9	63	91	Methyl ester	K29:Methyl ester:17.25	Q91VB8	Q91VB8_MOUSE Alpha globin 1 OS=Mus musculus GN=Hba-a2 PE=1 SV=1	Hba-a2
1	106	Q91VB8	K.LLSHC(+57.02)LLVTLASHHPADFTPAVHASLD(+57.02)KFLASVSTVLTSK.Y	N	67.37	4340.3	40	-3.3	724.388	6	44.08	4540000	F349:7581	4	101	140	Carbamidomethylation; Carbamidomethylation (DHKE X@N-term)	C5:Carbamidomethylation:1000.00;D27:Carbamidomethylation (DHKE X@N-term):13.70	Q91VB8	Q91VB8_MOUSE Alpha globin 1 OS=Mus musculus GN=Hba-a2 PE=1 SV=1	Hba-a2
1	106	Q91VB8	K.VADALANAAGHLDDLPGALSALSD(+57.02)LHAHK.L	Y	67.31	2919.48	29	-6.9	584.9	5	32.85	1990000	F341:5470	6	63	91	Carbamidomethylation (DHKE X@N-term)	D24:Carbamidomethylation (DHKE X@N-term):11.22	Q91VB8	Q91VB8_MOUSE Alpha globin 1 OS=Mus musculus GN=Hba-a2 PE=1 SV=1	Hba-a2
1	106	Q91VB8	K.LRVDPVNFK.L	N	67.3	1086.62	9	0.3	544.317	2	25.46	7020000	F348:4166	11	92	100			Q91VB8	Q91VB8_MOUSE Alpha globin 1 OS=Mus musculus GN=Hba-a2 PE=1 SV=1	Hba-a2
1	106	Q91VB8	K.KVADALANAAGHLDDLPGALSA.L	Y	67.3	2089.08	22	1.7	1045.55	2	33.92	1400000	F352:5579	5	62	83			Q91VB8	Q91VB8_MOUSE Alpha globin 1 OS=Mus musculus GN=Hba-a2 PE=1 SV=1	Hba-a2
1	106	Q91VB8	K.KVADALANAAGHLDDLP(+13.98)GALSALSDLHAHK.L	Y	67.15	3004.54	30	1.5	1002.52	3	39.22	298000	F359:6305	48	62	91	Proline oxidation to pyroglutamic acid	P17:Proline oxidation to pyroglutamic acid:1000.00	Q91VB8	Q91VB8_MOUSE Alpha globin 1 OS=Mus musculus GN=Hba-a2 PE=1 SV=1	Hba-a2
1	106	Q91VB8	L.ANAAGHLDDLPGALSALSDLHAHKL.R	Y	67.13	2506.29	25	2.7	836.44	3	29.79	129000	F356:4647	1	68	92			Q91VB8	Q91VB8_MOUSE Alpha globin 1 OS=Mus musculus GN=Hba-a2 PE=1 SV=1	Hba-a2
1	106	Q91VB8	G.HLDDLPGALSALSDLHAH.K	N	67.13	1880.94	18	2.2	627.988	3	31.49	595000	F347:5002	3	73	90			Q91VB8	Q91VB8_MOUSE Alpha globin 1 OS=Mus musculus GN=Hba-a2 PE=1 SV=1	Hba-a2
1	106	Q91VB8	K.VADALANAAGHLDDLPGALSALSDLHAHKLR(-42.02).V	Y	67.12	3089.63	31	-8.7	618.927	5	32.67	8400000	F341:5436	5	63	93	Ornithine from Arginine	R31:Ornithine from Arginine:1000.00	Q91VB8	Q91VB8_MOUSE Alpha globin 1 OS=Mus musculus GN=Hba-a2 PE=1 SV=1	Hba-a2
1	106	Q91VB8	H.LD(-18.01)DLPGALSALSDLHAHK.L	N	67.11	1853.96	18	2.9	464.5	4	32.01	542000	F355:5176	7	74	91	Dehydration	D2:Dehydration:0.00	Q91VB8	Q91VB8_MOUSE Alpha globin 1 OS=Mus musculus GN=Hba-a2 PE=1 SV=1	Hba-a2
1	106	Q91VB8	K.VADALANAAGHLDDLPGALSALSDLHAQ(sub H)KLR.V	Y	67.08	3122.65	31	-1.4	625.536	5	33.01		F342:5502	2	63	93	Mutation		Q91VB8	Q91VB8_MOUSE Alpha globin 1 OS=Mus musculus GN=Hba-a2 PE=1 SV=1	Hba-a2
1	106	Q91VB8	A.SFPTTK(+57.02)TYFPHFDVSHGSAQVK.G	N	67.07	2537.23	22	5.3	635.319	4	21.48	371000	F360:3293	1	36	57	Carbamidomethylation (DHKE X@N-term)	K6:Carbamidomethylation (DHKE X@N-term):30.64	Q91VB8	Q91VB8_MOUSE Alpha globin 1 OS=Mus musculus GN=Hba-a2 PE=1 SV=1	Hba-a2
1	106	Q91VB8	V.ADALANAAGHLDDLPGALSALSDLHAHKL.R	Y	67.07	2876.48	29	2.1	576.304	5	36.15	1520000	F356:5802	5	64	92			Q91VB8	Q91VB8_MOUSE Alpha globin 1 OS=Mus musculus GN=Hba-a2 PE=1 SV=1	Hba-a2
1	106	Q91VB8	K.VS(sub A)DALANAAGHLDDLPGALSALSDLHAHK.L	Y	67.06	2878.46	29	0.1	576.699	5	35.26	1210000	F352:5822	2	63	91	Mutation		Q91VB8	Q91VB8_MOUSE Alpha globin 1 OS=Mus musculus GN=Hba-a2 PE=1 SV=1	Hba-a2
1	106	Q91VB8	A.LANAAGHLD(-18.01)DLPGALSALSDLHAHK.L	Y	67.03	2488.28	25	-8.8	498.659	5	30.84	2130000	F341:5094	2	67	91	Dehydration	D9:Dehydration:7.21	Q91VB8	Q91VB8_MOUSE Alpha globin 1 OS=Mus musculus GN=Hba-a2 PE=1 SV=1	Hba-a2
1	106	Q91VB8	K.VADALANAAGHLDDLPGALSALSDLHAH(+57.02)K(+14.02)(+57.02).L	Y	67.03	2990.52	29	2.7	997.85	3	32.24	237000000	F341:5356	11	63	91	Carbamidomethylation (DHKE X@N-term); Methyl ester	H28:Carbamidomethylation (DHKE X@N-term):42.89;K29:Methyl ester:38.32;K29:Carbamidomethylation (DHKE X@N-term):38.32	Q91VB8	Q91VB8_MOUSE Alpha globin 1 OS=Mus musculus GN=Hba-a2 PE=1 SV=1	Hba-a2
1	106	Q91VB8	L.LSHC(+57.02)LLVTLAS(+146.06)HHPADFTPAVHASLDKFLASVSTVLTSK.Y	N	66.99	4316.25	39	7.9	1080.08	4	45.86		F347:7625	1	102	140	Carbamidomethylation; Fucose	C4:Carbamidomethylation:1000.00;S11:Fucose:18.61	Q91VB8	Q91VB8_MOUSE Alpha globin 1 OS=Mus musculus GN=Hba-a2 PE=1 SV=1	Hba-a2
1	106	Q91VB8	L.LSHC(+57.02)LLVTLASHHPAN(sub D)FTPAVHASLDKFLASVSTVLTSK.Y	N	66.98	4169.21	39	-4.8	1043.3	4	40.91		F347:6719	1	102	140	Carbamidomethylation; Mutation	C4:Carbamidomethylation:1000.00	Q91VB8	Q91VB8_MOUSE Alpha globin 1 OS=Mus musculus GN=Hba-a2 PE=1 SV=1	Hba-a2
1	106	Q91VB8	K.VADALANAAGHLDDLH(sub P)GALSALSDLHAHK.L	Y	66.98	2902.47	29	-1.2	968.496	3	36.31	274000	F356:5833	15	63	91	Mutation		Q91VB8	Q91VB8_MOUSE Alpha globin 1 OS=Mus musculus GN=Hba-a2 PE=1 SV=1	Hba-a2
1	106	Q91VB8	K.VADALANAAGHLDDLPGALSALSDLHA(-.98).H	Y	66.96	2596.32	27	3.5	1299.17	2	42.47	1510000	F359:6883	4	63	89	Amidation	A27:Amidation:1000.00	Q91VB8	Q91VB8_MOUSE Alpha globin 1 OS=Mus musculus GN=Hba-a2 PE=1 SV=1	Hba-a2
1	106	Q91VB8	K.LRVDPVNFKLLSHC(+57.02)LLVTLASHHPA.D	N	66.96	2836.55	25	1.8	568.319	5	35.44	2150000	F347:5726	3	92	116	Carbamidomethylation	C14:Carbamidomethylation:1000.00	Q91VB8	Q91VB8_MOUSE Alpha globin 1 OS=Mus musculus GN=Hba-a2 PE=1 SV=1	Hba-a2
1	106	Q91VB8	K.VADALANAAGHLDD(+14.02)LPGALSALSDLHAHK.L	Y	66.93	2876.48	29	-0.7	959.833	3	34.81	4880000	F338:5855	3	63	91	Methyl ester	D14:Methyl ester:0.00	Q91VB8	Q91VB8_MOUSE Alpha globin 1 OS=Mus musculus GN=Hba-a2 PE=1 SV=1	Hba-a2
1	106	Q91VB8	K.VADALAN(+.98)AAGHLDDL.P	Y	66.87	1465.7	15	0	733.86	2	33.2	1390000	F347:5314	3	63	77	Deamidation (NQ)	N7:Deamidation (NQ):1000.00	Q91VB8	Q91VB8_MOUSE Alpha globin 1 OS=Mus musculus GN=Hba-a2 PE=1 SV=1	Hba-a2
1	106	Q91VB8	A.SLDK(+6.02)FLASVSTVLTSK(+6.02).Y	N	66.86	1706.99	16	-1.5	854.499	2	38.55	123000	F347:6293	1	125	140	SILAC K6	K4:SILAC K6:1000.00;K16:SILAC K6:1000.00	Q91VB8	Q91VB8_MOUSE Alpha globin 1 OS=Mus musculus GN=Hba-a2 PE=1 SV=1	Hba-a2
1	106	Q91VB8	K.IGGHGAEYGAEALER(+54.01).M	N	66.83	1582.74	15	-0.2	792.376	2	16.02	438000	F345:2432	3	18	32	Methylglyoxal-derived hydroimidazolone	R15:Methylglyoxal-derived hydroimidazolone:1000.00	Q91VB8	Q91VB8_MOUSE Alpha globin 1 OS=Mus musculus GN=Hba-a2 PE=1 SV=1	Hba-a2
1	106	Q91VB8	K.KVADALANAAGHLDDLPGAL.S	Y	66.79	1931.01	20	1.7	966.514	2	34.22	15200000	F351:5258	8	62	81			Q91VB8	Q91VB8_MOUSE Alpha globin 1 OS=Mus musculus GN=Hba-a2 PE=1 SV=1	Hba-a2
1	106	Q91VB8	K.TYFPHFDVSHGSAQVK(+14.02).G	N	66.78	1832.88	16	0.6	459.229	4	20.32		F341:3164	1	42	57	Methyl ester	K16:Methyl ester:52.93	Q91VB8	Q91VB8_MOUSE Alpha globin 1 OS=Mus musculus GN=Hba-a2 PE=1 SV=1	Hba-a2
1	106	Q91VB8	K.KVAD(+37.95)ALANAAGHLDDLPGALSALSDLHAHK.L	Y	66.77	3028.5	30	-2.8	1010.51	3	48.37	65400	F355:8153	4	62	91	Replacement of 2 protons by calcium	D4:Replacement of 2 protons by calcium:40.10	Q91VB8	Q91VB8_MOUSE Alpha globin 1 OS=Mus musculus GN=Hba-a2 PE=1 SV=1	Hba-a2
1	106	Q91VB8	S.H(+226.08)C(+57.02)LLVTLASHHPADFTPAVHASLDKFLASVSTVLTSK.Y	N	66.74	4196.15	37	7.1	700.371	6	48.52	1550000	F347:8098	2	104	140	Biotinylation; Carbamidomethylation	H1:Biotinylation:75.78;C2:Carbamidomethylation:1000.00	Q91VB8	Q91VB8_MOUSE Alpha globin 1 OS=Mus musculus GN=Hba-a2 PE=1 SV=1	Hba-a2
1	106	Q91VB8	K.VADALANAAGHLD(+14.02)D(+43.99)LPGALSALSDLHAHK.L	Y	66.73	2920.47	29	0.8	585.101	5	37.45	434000	F348:6377	1	63	91	Methyl ester; Carboxylation (DKW)	D13:Methyl ester:0.00;D14:Carboxylation (DKW):0.00	Q91VB8	Q91VB8_MOUSE Alpha globin 1 OS=Mus musculus GN=Hba-a2 PE=1 SV=1	Hba-a2
1	106	Q91VB8	D.DLPGALSALSDLHAH(+57.02)K.L	N	66.7	1700.88	16	2.5	567.97	3	26.45	118000	F355:4203	2	76	91	Carbamidomethylation (DHKE X@N-term)	H15:Carbamidomethylation (DHKE X@N-term):0.00	Q91VB8	Q91VB8_MOUSE Alpha globin 1 OS=Mus musculus GN=Hba-a2 PE=1 SV=1	Hba-a2
1	106	Q91VB8	K.TYFPHFDVSHGSAQVK(-2.02).G	N	66.69	1816.85	16	0.5	909.434	2	23.3	481000	F338:3694	2	42	57	2-amino-3-oxo-butanoic_acid	K16:2-amino-3-oxo-butanoic_acid:68.07	Q91VB8	Q91VB8_MOUSE Alpha globin 1 OS=Mus musculus GN=Hba-a2 PE=1 SV=1	Hba-a2
1	106	Q91VB8	K.LLSHC(+57.02)LLVTLASHHPADFTPAVHASLDK(-1.03)FLASVSTVLTSK.Y	N	66.66	4282.25	40	8.1	612.762	7	53.03		F347:8889	7	101	140	Carbamidomethylation; Lysine oxidation to aminoadipic semialdehyde	C5:Carbamidomethylation:1000.00;K28:Lysine oxidation to aminoadipic semialdehyde:40.43	Q91VB8	Q91VB8_MOUSE Alpha globin 1 OS=Mus musculus GN=Hba-a2 PE=1 SV=1	Hba-a2
1	106	Q91VB8	K.LLSHC(+57.02)LLVTLASHHP(+15.99)ADFTPAVHASLDK(+42.01)FLASVSTVLTSK.Y	N	66.65	4341.28	40	0.9	724.555	6	45.43	46400000	F346:7702	1	101	140	Carbamidomethylation; Hydroxylation; Acetylation (K)	C5:Carbamidomethylation:1000.00;P15:Hydroxylation:7.32;K28:Acetylation (K):96.93	Q91VB8	Q91VB8_MOUSE Alpha globin 1 OS=Mus musculus GN=Hba-a2 PE=1 SV=1	Hba-a2
1	106	Q91VB8	H.HPADFTPAVHASLDKFLAS(+42.01)VSTVLTSK.Y	N	66.57	2880.5	27	0.7	721.133	4	44.1	568000	F346:7461	2	114	140	Acetylation (TSCYH)	S19:Acetylation (TSCYH):11.22	Q91VB8	Q91VB8_MOUSE Alpha globin 1 OS=Mus musculus GN=Hba-a2 PE=1 SV=1	Hba-a2
1	106	Q91VB8	K.LLSQ(sub H)C(+57.02)LLVTLASHHPADFTPAVHASLDKFLASVSTVLTSK.Y	N	66.55	4274.28	40	-6.7	855.857	5	47.52	4970000	F347:7921	6	101	140	Carbamidomethylation; Mutation	C5:Carbamidomethylation:1000.00	Q91VB8	Q91VB8_MOUSE Alpha globin 1 OS=Mus musculus GN=Hba-a2 PE=1 SV=1	Hba-a2
1	106	Q91VB8	K.KVAD(+37.96)ALANAAGHLDDLPGALSALSDLHAHK.L	Y	66.53	3028.51	30	-1	758.135	4	47.58	264000	F340:8113	2	62	91	Replacement of proton by potassium	D4:Replacement of proton by potassium:16.78	Q91VB8	Q91VB8_MOUSE Alpha globin 1 OS=Mus musculus GN=Hba-a2 PE=1 SV=1	Hba-a2
1	106	Q91VB8	Y.FPH(+57.02)FDVSHGSAQVK.G	N	66.51	1611.78	14	3.3	538.269	3	19.07	2870000	F355:2879	2	44	57	Carbamidomethylation (DHKE X@N-term)	H3:Carbamidomethylation (DHKE X@N-term):13.67	Q91VB8	Q91VB8_MOUSE Alpha globin 1 OS=Mus musculus GN=Hba-a2 PE=1 SV=1	Hba-a2
1	106	Q91VB8	K.LLSHC(+57.02)LLVTLASHHPAD(+28.03)FTPAVHASLDKFLASVSTVLTSK.Y	N	66.5	4311.31	40	-8.9	863.261	5	45.72	2540000	F348:7881	2	101	140	Carbamidomethylation; Ethylation	C5:Carbamidomethylation:1000.00;D17:Ethylation:35.05	Q91VB8	Q91VB8_MOUSE Alpha globin 1 OS=Mus musculus GN=Hba-a2 PE=1 SV=1	Hba-a2
1	106	Q91VB8	R.MFASFPTTKTY(+162.05)FPHFDVSHGSAQ(+.98)VK.G	N	66.45	2992.4	25	0.6	749.106	4	28.98	1650000	F343:4351	6	33	57	Hexose (NSY); Deamidation (NQ)	Y11:Hexose (NSY):0.00;Q23:Deamidation (NQ):1000.00	Q91VB8	Q91VB8_MOUSE Alpha globin 1 OS=Mus musculus GN=Hba-a2 PE=1 SV=1	Hba-a2
1	106	Q91VB8	K.VADALANAAGHLDDLPGALS(+42.01)ALSDLH.A	Y	66.41	2568.28	26	1.9	1285.15	2	44.78	176000	F355:7515	1	63	88	Acetylation (TSCYH)	S20:Acetylation (TSCYH):47.09	Q91VB8	Q91VB8_MOUSE Alpha globin 1 OS=Mus musculus GN=Hba-a2 PE=1 SV=1	Hba-a2
1	106	Q91VB8	K.LLSHC(+57.02)LLVTLASHHPADC(+57.02)(sub F)TPAVHASLDKFLASVSTVLTSK.Y	N	66.39	4296.24	40	-5.1	860.251	5	49.1		F347:8202	2	101	140	Carbamidomethylation; Mutation	C5:Carbamidomethylation:1000.00;C18:Carbamidomethylation:1000.00	Q91VB8	Q91VB8_MOUSE Alpha globin 1 OS=Mus musculus GN=Hba-a2 PE=1 SV=1	Hba-a2
1	106	Q91VB8	G.KT(sub I)GGHGAEYGAEALER.M	N	66.36	1644.79	16	7.9	823.407	2	34.91	28500	F351:5385	5	17	32	Mutation		Q91VB8	Q91VB8_MOUSE Alpha globin 1 OS=Mus musculus GN=Hba-a2 PE=1 SV=1	Hba-a2
1	106	Q91VB8	K.VADALANAAGHLDD(-18.01)LPGALSALSDLH.A	Y	66.35	2508.26	26	2.3	1255.14	2	41.11	664000	F355:6856	6	63	88	Dehydration	D14:Dehydration:14.02	Q91VB8	Q91VB8_MOUSE Alpha globin 1 OS=Mus musculus GN=Hba-a2 PE=1 SV=1	Hba-a2
1	106	Q91VB8	K.VADALANAAGHLDDLPGALSALSDLHAHK(+42.01).L	Y	66.31	2904.47	29	-2.9	969.162	3	40.27	86900	F356:6546	4	63	91	Acetylation (K)	K29:Acetylation (K):1000.00	Q91VB8	Q91VB8_MOUSE Alpha globin 1 OS=Mus musculus GN=Hba-a2 PE=1 SV=1	Hba-a2
1	106	Q91VB8	A.LANAAGHLDDLPGALSALSDLHAHQ(sub K).L	Y	66.31	2506.26	25	-1	1254.13	2	28.83	1030000	F357:4003	16	67	91	Mutation		Q91VB8	Q91VB8_MOUSE Alpha globin 1 OS=Mus musculus GN=Hba-a2 PE=1 SV=1	Hba-a2
1	106	Q91VB8	K.K(+27.99)VADALANAAGHLDDL.P	Y	66.26	1620.81	16	0.2	811.413	2	38.56	83600	F349:6587	1	62	77	Formylation	K1:Formylation:1000.00	Q91VB8	Q91VB8_MOUSE Alpha globin 1 OS=Mus musculus GN=Hba-a2 PE=1 SV=1	Hba-a2
1	106	Q91VB8	L.L(+57.02)SH(+57.02)C(+57.02)LLVTLASHHPADFTPAVHASLDKFLASVSTVLTSK.Y	N	66.23	4284.24	39	6.4	857.86	5	47.44		F346:8068	15	102	140	Carbamidomethylation (DHKE X@N-term); Carbamidomethylation	L1:Carbamidomethylation (DHKE X@N-term):9.91;H3:Carbamidomethylation (DHKE X@N-term):10.80;C4:Carbamidomethylation:1000.00	Q91VB8	Q91VB8_MOUSE Alpha globin 1 OS=Mus musculus GN=Hba-a2 PE=1 SV=1	Hba-a2
1	106	Q91VB8	A.LAN(+.98)AAGHLDDLPGALSALSDLHAHK.L	Y	66.16	2507.28	25	4	502.465	5	30.3	123000	F355:4866	18	67	91	Deamidation (NQ)	N3:Deamidation (NQ):1000.00	Q91VB8	Q91VB8_MOUSE Alpha globin 1 OS=Mus musculus GN=Hba-a2 PE=1 SV=1	Hba-a2
1	106	Q91VB8	K.IGGY(sub H)GAEYGAEALER.M	N	66.15	1554.73	15	7.1	778.379	2	18.9	17300000	F344:2879	3	18	32	Mutation		Q91VB8	Q91VB8_MOUSE Alpha globin 1 OS=Mus musculus GN=Hba-a2 PE=1 SV=1	Hba-a2
1	106	Q91VB8	K.VADALANAAGHLDDLPGALSALSDLD(sub H)AHK.L	Y	66.14	2840.43	29	1.6	947.819	3	39.94	906000	F355:6642	7	63	91	Mutation		Q91VB8	Q91VB8_MOUSE Alpha globin 1 OS=Mus musculus GN=Hba-a2 PE=1 SV=1	Hba-a2
1	106	Q91VB8	K.TYFH(sub P)HFDVSHGSAQVK.G	N	66.12	1858.88	16	-3.1	930.442	2	24.56	202000	F355:3859	2	42	57	Mutation		Q91VB8	Q91VB8_MOUSE Alpha globin 1 OS=Mus musculus GN=Hba-a2 PE=1 SV=1	Hba-a2
1	106	Q91VB8	L.SHC(+57.02)LLVTLASHHPADF.T	N	66.11	1803.87	16	2.5	902.946	2	22.44	57200	F355:3482	7	103	118	Carbamidomethylation	C3:Carbamidomethylation:1000.00	Q91VB8	Q91VB8_MOUSE Alpha globin 1 OS=Mus musculus GN=Hba-a2 PE=1 SV=1	Hba-a2
1	106	Q91VB8	K.TYFPHFD(+57.02)VSHGSAQ(+.98)VK.G	N	66.11	1876.87	16	2	626.633	3	19.23	3220000	F352:2894	3	42	57	Carbamidomethylation (DHKE X@N-term); Deamidation (NQ)	D7:Carbamidomethylation (DHKE X@N-term):18.53;Q14:Deamidation (NQ):1000.00	Q91VB8	Q91VB8_MOUSE Alpha globin 1 OS=Mus musculus GN=Hba-a2 PE=1 SV=1	Hba-a2
1	106	Q91VB8	K.IGGHGAEYGAEALERK(sub M)FASFPTTKTYFPHFDVSHGSAQVK.G	N	66.08	4337.13	40	-5.3	723.858	6	36.06		F344:6079	1	18	57	Mutation		Q91VB8	Q91VB8_MOUSE Alpha globin 1 OS=Mus musculus GN=Hba-a2 PE=1 SV=1	Hba-a2
1	106	Q91VB8	K.V(+42.01)ADALANAAGHLD(+57.02)D(+57.02)LPGALSALSDLHAHK.L	Y	66.04	3018.52	29	-2	755.635	4	41.04	182000	F358:6613	7	63	91	Acetylation (N-term); Carbamidomethylation (DHKE X@N-term)	V1:Acetylation (N-term):1000.00;D13:Carbamidomethylation (DHKE X@N-term):0.00;D14:Carbamidomethylation (DHKE X@N-term):0.00	Q91VB8	Q91VB8_MOUSE Alpha globin 1 OS=Mus musculus GN=Hba-a2 PE=1 SV=1	Hba-a2
1	106	Q91VB8	K.L(+27.99)RVDPVNFK.L	N	66.03	1114.61	9	3.2	558.316	2	25.46	1500000	F356:3864	3	92	100	Formylation	L1:Formylation:148.10	Q91VB8	Q91VB8_MOUSE Alpha globin 1 OS=Mus musculus GN=Hba-a2 PE=1 SV=1	Hba-a2
1	106	Q91VB8	A.AGHLDDLPGALSALSD(-18.01)LHAHK.L	N	66.01	2119.08	21	3.5	530.779	4	27.81	116000	F343:4137	1	71	91	Dehydration	D16:Dehydration:10.11	Q91VB8	Q91VB8_MOUSE Alpha globin 1 OS=Mus musculus GN=Hba-a2 PE=1 SV=1	Hba-a2
1	106	Q91VB8	K.LLSHC(+57.02)LLVTLASHHPAN(sub D)FTPAVHASLDKFLASVSTVLTSK.Y	N	65.93	4282.29	40	-8.6	857.459	5	51.97		F347:8702	11	101	140	Carbamidomethylation; Mutation	C5:Carbamidomethylation:1000.00	Q91VB8	Q91VB8_MOUSE Alpha globin 1 OS=Mus musculus GN=Hba-a2 PE=1 SV=1	Hba-a2
1	106	Q91VB8	K.IGGHGAEY(+15.99)GAEALER.M	N	65.89	1544.72	15	2.3	515.916	3	13.09	251000	F343:1516	8	18	32	Hydroxylation	Y8:Hydroxylation:96.04	Q91VB8	Q91VB8_MOUSE Alpha globin 1 OS=Mus musculus GN=Hba-a2 PE=1 SV=1	Hba-a2
1	106	Q91VB8	K.KVADALANAAGHLDDLPGALSALSDLHAH(+57.02)K(+14.02)(+42.01).L	Y	65.88	3103.61	30	-0.4	1035.54	3	35.56	5070000	F341:5991	2	62	91	Carbamidomethylation (DHKE X@N-term); Methyl ester; Acetylation (K)	H29:Carbamidomethylation (DHKE X@N-term):125.77;K30:Methyl ester:120.40;K30:Acetylation (K):187.66	Q91VB8	Q91VB8_MOUSE Alpha globin 1 OS=Mus musculus GN=Hba-a2 PE=1 SV=1	Hba-a2
1	106	Q91VB8	K.KVADALAN(+.98)AAGHLDDLPGALSALSDLH.A	Y	65.83	2655.35	27	4.7	886.128	3	42.2	317000	F348:7239	4	62	88	Deamidation (NQ)	N8:Deamidation (NQ):1000.00	Q91VB8	Q91VB8_MOUSE Alpha globin 1 OS=Mus musculus GN=Hba-a2 PE=1 SV=1	Hba-a2
1	106	Q91VB8	K.IGGQ(sub H)GAEYGAEALER.M	N	65.82	1519.73	15	1.6	760.872	2	18.7	241000	F345:2929	1	18	32	Mutation		Q91VB8	Q91VB8_MOUSE Alpha globin 1 OS=Mus musculus GN=Hba-a2 PE=1 SV=1	Hba-a2
1	106	Q91VB8	K.I(+57.02)GGH(+57.02)GAEYGAEALER.M	N	65.81	1642.77	15	-5.2	822.388	2	19.31	1710000	F343:2584	4	18	32	Carbamidomethylation (DHKE X@N-term)	I1:Carbamidomethylation (DHKE X@N-term):44.60;H4:Carbamidomethylation (DHKE X@N-term):59.93	Q91VB8	Q91VB8_MOUSE Alpha globin 1 OS=Mus musculus GN=Hba-a2 PE=1 SV=1	Hba-a2
1	106	Q91VB8	K.KVADALANAAGHLDDLPGALSE(sub A)LSDLHAHK.L	Y	65.77	3048.56	30	-7.7	610.715	5	36.74	1190000	F353:6109	2	62	91	Mutation		Q91VB8	Q91VB8_MOUSE Alpha globin 1 OS=Mus musculus GN=Hba-a2 PE=1 SV=1	Hba-a2
1	106	Q91VB8	R.MFAS(+162.05)FPTTKTYFPHFDVSHGSAQ(+.98)VK.G	N	65.76	2992.4	25	1.3	749.107	4	28.08	3270000	F342:4588	6	33	57	Hexose (NSY); Deamidation (NQ)	S4:Hexose (NSY):6.14;Q23:Deamidation (NQ):1000.00	Q91VB8	Q91VB8_MOUSE Alpha globin 1 OS=Mus musculus GN=Hba-a2 PE=1 SV=1	Hba-a2
1	106	Q91VB8	A.SHHPADFTPAVHASLDKFLASVSTVLTSKY(+15.99)R	N	65.76	3397.74	31	0.5	567.298	6	36.53	767000	F347:5923	2	112	142	Hydroxylation	Y30:Hydroxylation:0.00	Q91VB8	Q91VB8_MOUSE Alpha globin 1 OS=Mus musculus GN=Hba-a2 PE=1 SV=1	Hba-a2
1	106	Q91VB8	S.L(+57.02)DKFLASVSTVLTSK.Y	N	65.75	1664.93	15	0.7	833.475	2	39.03	103000	F347:6381	2	126	140	Carbamidomethylation (DHKE X@N-term)	L1:Carbamidomethylation (DHKE X@N-term):11.06	Q91VB8	Q91VB8_MOUSE Alpha globin 1 OS=Mus musculus GN=Hba-a2 PE=1 SV=1	Hba-a2
1	106	Q91VB8	L.VTLASHHPADFTPAVHASLDKFLASVSTVLTSKYR	N	65.74	3765.98	35	2.6	942.506	4	38.05	355000	F347:6202	5	108	142			Q91VB8	Q91VB8_MOUSE Alpha globin 1 OS=Mus musculus GN=Hba-a2 PE=1 SV=1	Hba-a2
1	106	Q91VB8	G.HLD(-18.01)DLPGALSALSDLHAHK.L	N	65.72	1991.02	19	3.6	498.765	4	26.22	1110000	F344:4231	2	73	91	Dehydration	D3:Dehydration:0.00	Q91VB8	Q91VB8_MOUSE Alpha globin 1 OS=Mus musculus GN=Hba-a2 PE=1 SV=1	Hba-a2
1	106	Q91VB8	G.HLDDLPGALSALSDLH.A	N	65.72	1672.84	16	-0.2	558.621	3	35.79	99500	F352:5920	1	73	88			Q91VB8	Q91VB8_MOUSE Alpha globin 1 OS=Mus musculus GN=Hba-a2 PE=1 SV=1	Hba-a2
1	106	Q91VB8	K.VADALAN(+.98)AAGHLDDLPGALSALSDLHAH(+57.02)KLR.V	Y	65.72	3189.65	31	7.4	638.943	5	32.12		F359:5041	1	63	93	Deamidation (NQ); Carbamidomethylation (DHKE X@N-term)	N7:Deamidation (NQ):1000.00;H28:Carbamidomethylation (DHKE X@N-term):0.00	Q91VB8	Q91VB8_MOUSE Alpha globin 1 OS=Mus musculus GN=Hba-a2 PE=1 SV=1	Hba-a2
1	106	Q91VB8	K.VADALANAAGHLDDLPGALSA(+21.98).L	Y	65.72	1982.97	21	3.7	992.495	2	36.93	561000	F351:5751	2	63	83	Sodium adduct	A21:Sodium adduct:0.00	Q91VB8	Q91VB8_MOUSE Alpha globin 1 OS=Mus musculus GN=Hba-a2 PE=1 SV=1	Hba-a2
1	106	Q91VB8	L.D(-18.01)DLPGALSALSDLHAHK.L	N	65.65	1740.88	17	3.1	871.45	2	33.24	472000	F355:5404	1	75	91	Dehydration	D1:Dehydration:0.00	Q91VB8	Q91VB8_MOUSE Alpha globin 1 OS=Mus musculus GN=Hba-a2 PE=1 SV=1	Hba-a2
1	106	Q91VB8	K.KVADALANAAGHLN(sub D)DLPGALSALSDLHAHKLR.V	Y	65.65	3258.76	32	-3.3	652.757	5	38.66		F343:6151	2	62	93	Mutation		Q91VB8	Q91VB8_MOUSE Alpha globin 1 OS=Mus musculus GN=Hba-a2 PE=1 SV=1	Hba-a2
1	106	Q91VB8	G.GHGAEYGAEALERMFASFPTTK.T	N	65.62	2369.11	22	1.6	593.286	4	19.56	1920000	F340:2959	11	20	41			Q91VB8	Q91VB8_MOUSE Alpha globin 1 OS=Mus musculus GN=Hba-a2 PE=1 SV=1	Hba-a2
1	106	Q91VB8	K.E(sub K)VADALANAAGHLDDLPGALSALSDLHAHK.L	Y	65.61	2991.5	30	-2.3	748.882	4	36.55	6590000	F358:5820	29	62	91	Mutation		Q91VB8	Q91VB8_MOUSE Alpha globin 1 OS=Mus musculus GN=Hba-a2 PE=1 SV=1	Hba-a2
1	106	Q91VB8	R.MFASFPTTK(-1.03)TYFPHFDVSHGSAQVK.G	N	65.6	2828.33	25	-2.8	708.087	4	32.55	1360000	F345:5524	1	33	57	Lysine oxidation to aminoadipic semialdehyde	K9:Lysine oxidation to aminoadipic semialdehyde:139.37	Q91VB8	Q91VB8_MOUSE Alpha globin 1 OS=Mus musculus GN=Hba-a2 PE=1 SV=1	Hba-a2
1	106	Q91VB8	K.VADALANAAGHLD(+57.02)DLPGALSALSDLHAH(+57.02)K.L	Y	65.59	2976.51	29	-8	745.128	4	38.51		F349:6579	1	63	91	Carbamidomethylation (DHKE X@N-term)	D13:Carbamidomethylation (DHKE X@N-term):0.00;H28:Carbamidomethylation (DHKE X@N-term):0.00	Q91VB8	Q91VB8_MOUSE Alpha globin 1 OS=Mus musculus GN=Hba-a2 PE=1 SV=1	Hba-a2
1	106	Q91VB8	K.L(sub T)YFPHFDVSHGSAQVK.G	N	65.56	1830.91	16	1.1	458.734	4	23.11	1210000	F338:3656	1	42	57	Mutation		Q91VB8	Q91VB8_MOUSE Alpha globin 1 OS=Mus musculus GN=Hba-a2 PE=1 SV=1	Hba-a2
1	106	Q91VB8	K.KVADALAN(+.98)AAGHL.D	Y	65.54	1250.66	13	0.6	626.339	2	22.37	4680000	F349:3612	5	62	74	Deamidation (NQ)	N8:Deamidation (NQ):1000.00	Q91VB8	Q91VB8_MOUSE Alpha globin 1 OS=Mus musculus GN=Hba-a2 PE=1 SV=1	Hba-a2
1	106	Q91VB8	L.ASHHPADFTPAVHASLDKFLASVSTVLTSKY(+15.99)R	N	65.49	3468.78	32	3.6	579.139	6	36.43	506000	F347:5905	1	111	142	Hydroxylation	Y31:Hydroxylation:0.00	Q91VB8	Q91VB8_MOUSE Alpha globin 1 OS=Mus musculus GN=Hba-a2 PE=1 SV=1	Hba-a2
1	106	Q91VB8	K.K(+27.99)VADALANAAGHLDDLPGALSALSDLHAHKL.R	Y	65.46	3131.64	31	-8.4	627.329	5	41.95	209000	F341:7166	1	62	92	Formylation	K1:Formylation:116.37	Q91VB8	Q91VB8_MOUSE Alpha globin 1 OS=Mus musculus GN=Hba-a2 PE=1 SV=1	Hba-a2
1	106	Q91VB8	S.ALSDLHAHKLRVDPVNFK.L	N	65.46	2059.13	18	4.8	687.388	3	35.47	68000	F344:5968	1	83	100			Q91VB8	Q91VB8_MOUSE Alpha globin 1 OS=Mus musculus GN=Hba-a2 PE=1 SV=1	Hba-a2
1	106	Q91VB8	K.KVADALANAAGHLDDLPGALSALSD.L	Y	65.45	2404.22	25	0	802.415	3	40.06	7240000	F340:6767	17	62	86			Q91VB8	Q91VB8_MOUSE Alpha globin 1 OS=Mus musculus GN=Hba-a2 PE=1 SV=1	Hba-a2
1	106	Q91VB8	K.TYFP(+31.99)HFDVSHGSAQ(+.98)VK.G	N	65.44	1851.84	16	2.9	926.931	2	24.59	560000	F344:3933	4	42	57	Dihydroxy; Deamidation (NQ)	P4:Dihydroxy:0.00;Q14:Deamidation (NQ):1000.00	Q91VB8	Q91VB8_MOUSE Alpha globin 1 OS=Mus musculus GN=Hba-a2 PE=1 SV=1	Hba-a2
1	106	Q91VB8	K.T(+57.02)Y(+31.99)FPHFDVSHGSAQVK.G	N	65.31	1907.88	16	-9.4	477.973	4	17.55		F350:2704	3	42	57	Carbamidomethylation (DHKE X@N-term); Dihydroxy	T1:Carbamidomethylation (DHKE X@N-term):33.81;Y2:Dihydroxy:8.69	Q91VB8	Q91VB8_MOUSE Alpha globin 1 OS=Mus musculus GN=Hba-a2 PE=1 SV=1	Hba-a2
1	106	Q91VB8	I.G(+127.06)GHGAEYGAEALER.M	N	65.27	1542.71	14	2.8	772.362	2	26.32	800000	F344:4251	25	19	32	N-Succinimidyl-2-morpholine acetate	G1:N-Succinimidyl-2-morpholine acetate:1000.00	Q91VB8	Q91VB8_MOUSE Alpha globin 1 OS=Mus musculus GN=Hba-a2 PE=1 SV=1	Hba-a2
1	106	Q91VB8	K.VADALANAAGHLDDLPGALSAQ(sub L).S	Y	65.24	2089.04	22	4.8	1045.53	2	31.27	96900	F354:5145	2	63	84	Mutation		Q91VB8	Q91VB8_MOUSE Alpha globin 1 OS=Mus musculus GN=Hba-a2 PE=1 SV=1	Hba-a2
1	106	Q91VB8	K.VADALAN(+.98)AAGHLDDLPGALSALSD(+57.02)LHAHK.L	Y	65.22	2920.47	29	1.7	585.102	5	35.1	374000	F347:5663	4	63	91	Deamidation (NQ); Carbamidomethylation (DHKE X@N-term)	N7:Deamidation (NQ):1000.00;D24:Carbamidomethylation (DHKE X@N-term):0.00	Q91VB8	Q91VB8_MOUSE Alpha globin 1 OS=Mus musculus GN=Hba-a2 PE=1 SV=1	Hba-a2
1	106	Q91VB8	L.PGALSALSD(-18.01)LHAHK.L	N	65.22	1397.74	14	8.3	699.884	2	35.63	64100	F355:5842	14	78	91	Dehydration	D9:Dehydration:0.00	Q91VB8	Q91VB8_MOUSE Alpha globin 1 OS=Mus musculus GN=Hba-a2 PE=1 SV=1	Hba-a2
1	106	Q91VB8	K.VADALAN(+.98)AAGHLDDLPGALSALSDLHAHKLRVD.P	Y	65.21	3346.73	33	-4.2	837.686	4	37.09	965000	F339:6222	7	63	95	Deamidation (NQ)	N7:Deamidation (NQ):1000.00	Q91VB8	Q91VB8_MOUSE Alpha globin 1 OS=Mus musculus GN=Hba-a2 PE=1 SV=1	Hba-a2
1	106	Q91VB8	K.VADALANAAGHLDDLPGALSALSDF(sub L)HAHK.L	Y	65.19	2896.45	29	-8.9	966.481	3	39.7	6540000	F357:5943	3	63	91	Mutation		Q91VB8	Q91VB8_MOUSE Alpha globin 1 OS=Mus musculus GN=Hba-a2 PE=1 SV=1	Hba-a2
1	106	Q91VB8	A.SFPTT(-18.01)KTYFPHFDVSHGSAQVK.G	N	65.15	2462.2	22	-9.2	493.443	5	23.24	1650000	F338:3682	1	36	57	Dehydration	T5:Dehydration:0.00	Q91VB8	Q91VB8_MOUSE Alpha globin 1 OS=Mus musculus GN=Hba-a2 PE=1 SV=1	Hba-a2
1	106	Q91VB8	L.S(+225.09)HC(+57.02)LLVTLASHHPADFTPAVHASLDK.F	N	65.13	3048.51	26	9.9	610.715	5	37.71		F345:6497	1	103	128	Iminobiotinylation; Carbamidomethylation	S1:Iminobiotinylation:107.32;C3:Carbamidomethylation:1000.00	Q91VB8	Q91VB8_MOUSE Alpha globin 1 OS=Mus musculus GN=Hba-a2 PE=1 SV=1	Hba-a2
1	106	Q91VB8	K.KVADALANAAGHLD(+43.99)D(+14.02)LPGALSALSDLHAHK.L	Y	65.12	3048.56	30	3.6	610.722	5	32.77		F337:5099	1	62	91	Carboxylation (DKW); Methyl ester	D14:Carboxylation (DKW):30.61;D15:Methyl ester:28.17	Q91VB8	Q91VB8_MOUSE Alpha globin 1 OS=Mus musculus GN=Hba-a2 PE=1 SV=1	Hba-a2
1	106	Q91VB8	K.KVADALANAAGHLDDLPGALSALS(+79.97)D(+57.02)LHAHKL.R	Y	65.1	3240.63	31	-8.1	811.158	4	32.76	3910000	F342:5453	4	62	92	Phosphorylation (STY); Carbamidomethylation (DHKE X@N-term)	S24:Phosphorylation (STY):47.09;D25:Carbamidomethylation (DHKE X@N-term):6.59	Q91VB8	Q91VB8_MOUSE Alpha globin 1 OS=Mus musculus GN=Hba-a2 PE=1 SV=1	Hba-a2
1	106	Q91VB8	K.LRVDPVN(+.98)FK.L	N	65	1087.6	9	3.8	544.811	2	17.41	873000	F360:2597	12	92	100	Deamidation (NQ)	N7:Deamidation (NQ):1000.00	Q91VB8	Q91VB8_MOUSE Alpha globin 1 OS=Mus musculus GN=Hba-a2 PE=1 SV=1	Hba-a2
1	106	Q91VB8	R.MFASFPTTK(+42.01)TY(+15.99)FPHFDVSHGSAQVK.G	N	65	2887.36	25	1.6	963.463	3	31.1	148000	F343:4742	1	33	57	Acetylation (K); Hydroxylation	K9:Acetylation (K):90.71;Y11:Hydroxylation:2.14	Q91VB8	Q91VB8_MOUSE Alpha globin 1 OS=Mus musculus GN=Hba-a2 PE=1 SV=1	Hba-a2
1	106	Q91VB8	K.LLSHC(+57.02)LLVTLASHHPAD(+17.03)FTPAVHASLDKFLASVSTVLTSKYR	N	65	4619.47	42	-6.5	770.914	6	45.44		F348:7831	2	101	142	Carbamidomethylation; Replacement of proton with ammonium ion	C5:Carbamidomethylation:1000.00;D17:Replacement of proton with ammonium ion:7.40	Q91VB8	Q91VB8_MOUSE Alpha globin 1 OS=Mus musculus GN=Hba-a2 PE=1 SV=1	Hba-a2
1	106	Q91VB8	K.L(+57.02)LSHC(+57.02)LLVTLASHHPADFTPAVHASLDKFLASVSTVLTSK.Y	N	64.98	4340.3	40	-0.2	621.05	7	44.21	8150000	F347:7318	1	101	140	Carbamidomethylation (DHKE X@N-term); Carbamidomethylation	L1:Carbamidomethylation (DHKE X@N-term):0.00;C5:Carbamidomethylation:1000.00	Q91VB8	Q91VB8_MOUSE Alpha globin 1 OS=Mus musculus GN=Hba-a2 PE=1 SV=1	Hba-a2
1	106	Q91VB8	K.IGGHGAEYGAEALERMF.A	N	64.98	1806.84	17	2.7	603.288	3	30.57	83700	F350:5097	1	18	34			Q91VB8	Q91VB8_MOUSE Alpha globin 1 OS=Mus musculus GN=Hba-a2 PE=1 SV=1	Hba-a2
1	106	Q91VB8	H.C(+57.02)LLVTLASHHPADFTPAVHASLDKFLASVSTVLTSK.Y	N	64.98	3833.02	36	0.4	767.611	5	44.21	2130000	F347:7319	4	105	140	Carbamidomethylation	C1:Carbamidomethylation:1000.00	Q91VB8	Q91VB8_MOUSE Alpha globin 1 OS=Mus musculus GN=Hba-a2 PE=1 SV=1	Hba-a2
1	106	Q91VB8	R.MFASFPTTK(+57.02)TYFPH(+57.02)FDVSHGSAQVK.G	N	64.94	2943.4	25	3.4	589.69	5	27.4	1740000	F344:4454	2	33	57	Carbamidomethylation (DHKE X@N-term)	K9:Carbamidomethylation (DHKE X@N-term):15.86;H14:Carbamidomethylation (DHKE X@N-term):39.97	Q91VB8	Q91VB8_MOUSE Alpha globin 1 OS=Mus musculus GN=Hba-a2 PE=1 SV=1	Hba-a2
1	106	Q91VB8	K.IGGHGAEYGAEALE(+14.02)R.M	N	64.94	1542.74	15	1.5	515.256	3	16.28	252000	F343:2041	2	18	32	Methyl ester	E14:Methyl ester:11.06	Q91VB8	Q91VB8_MOUSE Alpha globin 1 OS=Mus musculus GN=Hba-a2 PE=1 SV=1	Hba-a2
1	106	Q91VB8	K.VADALANAAGHLDDLPGALSALS(+44.01)DLHAHK.L	Y	64.89	2906.47	29	7.5	582.306	5	36.01	820000	F343:5658	3	63	91	S-Ethylcystine from Serine	S23:S-Ethylcystine from Serine:47.09	Q91VB8	Q91VB8_MOUSE Alpha globin 1 OS=Mus musculus GN=Hba-a2 PE=1 SV=1	Hba-a2
1	106	Q91VB8	R.VDPVNFK(+56.06)LLSHC(+57.02)LLVTLASHHPADFTPAVHASLDKFLASVSTVLTSK.Y	N	64.89	5138.76	47	-6.1	1028.75	5	49.19		F347:8218	1	94	140	Diethylation; Carbamidomethylation	K7:Diethylation:13.13;C12:Carbamidomethylation:1000.00	Q91VB8	Q91VB8_MOUSE Alpha globin 1 OS=Mus musculus GN=Hba-a2 PE=1 SV=1	Hba-a2
1	106	Q91VB8	P.HFDVSHGSAQVK(+57.02)GHGKK.V	N	64.88	1874.95	17	1.9	469.746	4	12.3	70900	F337:1463	1	46	62	Carbamidomethylation (DHKE X@N-term)	K12:Carbamidomethylation (DHKE X@N-term):11.22	Q91VB8	Q91VB8_MOUSE Alpha globin 1 OS=Mus musculus GN=Hba-a2 PE=1 SV=1	Hba-a2
1	106	Q91VB8	A.S(+27.99)LDKFLASVSTVLTSK.Y	N	64.87	1722.94	16	-1.6	862.476	2	50.7		F347:8482	2	125	140	Formylation	S1:Formylation:13.38	Q91VB8	Q91VB8_MOUSE Alpha globin 1 OS=Mus musculus GN=Hba-a2 PE=1 SV=1	Hba-a2
1	106	Q91VB8	K.VADALANAAGHLDDLPGALSALS(+21.98).D	Y	64.87	2183.08	23	-0.5	1092.55	2	42.48	281000	F350:7245	2	63	85	Sodium adduct	S23:Sodium adduct:0.00	Q91VB8	Q91VB8_MOUSE Alpha globin 1 OS=Mus musculus GN=Hba-a2 PE=1 SV=1	Hba-a2
1	106	Q91VB8	A.N(-17.03)AAGHLDDLPGALSALSDLHAHK.L	Y	64.86	2305.14	23	3.8	769.392	3	33.21	924000	F355:5399	12	69	91	Ammonia-loss (N)	N1:Ammonia-loss (N):1000.00	Q91VB8	Q91VB8_MOUSE Alpha globin 1 OS=Mus musculus GN=Hba-a2 PE=1 SV=1	Hba-a2
1	106	Q91VB8	P.HFD(-18.01)VSHGSAQVK.G	N	64.85	1292.63	12	1.7	431.883	3	17.71	202000	F340:2624	4	46	57	Dehydration	D3:Dehydration:6.59	Q91VB8	Q91VB8_MOUSE Alpha globin 1 OS=Mus musculus GN=Hba-a2 PE=1 SV=1	Hba-a2
1	106	Q91VB8	T.P(+13.98)AVHASLDKFLASVSTVLTSK.Y	N	64.84	2184.18	21	-1.4	1093.1	2	43.76	194000	F346:7400	2	120	140	Proline oxidation to pyroglutamic acid	P1:Proline oxidation to pyroglutamic acid:1000.00	Q91VB8	Q91VB8_MOUSE Alpha globin 1 OS=Mus musculus GN=Hba-a2 PE=1 SV=1	Hba-a2
1	106	Q91VB8	K.KVADALANAAGHLDDLPGA.L	Y	64.8	1817.93	19	0.4	909.971	2	29.54	3820000	F343:4453	5	62	80			Q91VB8	Q91VB8_MOUSE Alpha globin 1 OS=Mus musculus GN=Hba-a2 PE=1 SV=1	Hba-a2
1	106	Q91VB8	K.VADALANAAD(sub G)HLDDLPGALSALSDLHAHK.L	Y	64.8	2920.47	29	-9.3	585.095	5	37.78	1890000	F353:6296	4	63	91	Mutation		Q91VB8	Q91VB8_MOUSE Alpha globin 1 OS=Mus musculus GN=Hba-a2 PE=1 SV=1	Hba-a2
1	106	Q91VB8	K.VADALANAAGHLDD(-18.01)LPGALSALSDLHAHK(+42.01).L	Y	64.77	2886.46	29	5.2	963.166	3	38.61	4500000	F344:6561	18	63	91	Dehydration; Acetylation (K)	D14:Dehydration:90.32;K29:Acetylation (K):1000.00	Q91VB8	Q91VB8_MOUSE Alpha globin 1 OS=Mus musculus GN=Hba-a2 PE=1 SV=1	Hba-a2
1	106	Q91VB8	K.AAWGK(+72.02)IGGHGAEYGAEALER.M	N	64.72	2114.02	20	1.1	1058.02	2	22.54	71000	F348:3624	1	13	32	Carboxyethyl	K5:Carboxyethyl:1000.00	Q91VB8	Q91VB8_MOUSE Alpha globin 1 OS=Mus musculus GN=Hba-a2 PE=1 SV=1	Hba-a2
1	106	Q91VB8	K.LRVDPVNFK(-1.03)LLSHC(+57.02)LLVTLASHHPADFTPAVHASLDKFLASVSTVLTSK.Y	N	64.67	5350.85	49	5.3	765.419	7	52.26	599000	F348:9026	1	92	140	Lysine oxidation to aminoadipic semialdehyde; Carbamidomethylation	K9:Lysine oxidation to aminoadipic semialdehyde:48.11;C14:Carbamidomethylation:1000.00	Q91VB8	Q91VB8_MOUSE Alpha globin 1 OS=Mus musculus GN=Hba-a2 PE=1 SV=1	Hba-a2
1	106	Q91VB8	V.A(+362.14)DALANAAGHLDDLPGALSALSDLHAHK.L	Y	64.66	3125.53	28	2.3	626.115	5	42.79	148000	F359:6940	9	64	91	Nucleophilic addtion to cytopiloyne	A1:Nucleophilic addtion to cytopiloyne:38.49	Q91VB8	Q91VB8_MOUSE Alpha globin 1 OS=Mus musculus GN=Hba-a2 PE=1 SV=1	Hba-a2
1	106	Q91VB8	T.Y(+226.08)FPHFDVSHGSAQVK.G	N	64.63	1943.9	15	-5	486.98	4	17.95	138000	F354:2743	1	43	57	Biotinylation	Y1:Biotinylation:95.14	Q91VB8	Q91VB8_MOUSE Alpha globin 1 OS=Mus musculus GN=Hba-a2 PE=1 SV=1	Hba-a2
1	106	Q91VB8	G.K(+26.02)IGGHGAEYGAEALER.M	N	64.61	1682.84	16	-6	842.421	2	19.11	359000	F348:3023	2	17	32	Acetaldehyde +26	K1:Acetaldehyde +26:52.86	Q91VB8	Q91VB8_MOUSE Alpha globin 1 OS=Mus musculus GN=Hba-a2 PE=1 SV=1	Hba-a2
1	106	Q91VB8	K.V(+57.02)ADALANAAGHLD(+57.02)D(+14.02)LPGALSALSDLHAHK.L	Y	64.59	2990.52	29	-2.5	748.636	4	49.68		F357:7692	2	63	91	Carbamidomethylation (DHKE X@N-term); Methyl ester	V1:Carbamidomethylation (DHKE X@N-term):4.64;D13:Carbamidomethylation (DHKE X@N-term):0.00;D14:Methyl ester:0.00	Q91VB8	Q91VB8_MOUSE Alpha globin 1 OS=Mus musculus GN=Hba-a2 PE=1 SV=1	Hba-a2
1	106	Q91VB8	K.KVADALANAAGHLDDLPGALSALSDLHAHK(-.98).L	Y	64.57	2989.57	30	-8.6	748.394	4	32.46	3680000	F342:5397	2	62	91	Amidation	K30:Amidation:1000.00	Q91VB8	Q91VB8_MOUSE Alpha globin 1 OS=Mus musculus GN=Hba-a2 PE=1 SV=1	Hba-a2
1	106	Q91VB8	K.TYFPD(sub H)FDVSHGSAQVK.G	N	64.56	1796.84	16	1.8	599.954	3	23.41	1420000	F351:3292	6	42	57	Mutation		Q91VB8	Q91VB8_MOUSE Alpha globin 1 OS=Mus musculus GN=Hba-a2 PE=1 SV=1	Hba-a2
1	106	Q91VB8	K.LLSHC(+57.02)LLVTLASHHPADFTPAVHASLN(sub D)KFLASVSTVLTSKYR	N	64.54	4601.46	42	-4.1	576.187	8	43.6		F348:7496	3	101	142	Carbamidomethylation; Mutation	C5:Carbamidomethylation:1000.00	Q91VB8	Q91VB8_MOUSE Alpha globin 1 OS=Mus musculus GN=Hba-a2 PE=1 SV=1	Hba-a2
1	106	Q91VB8	L.ANAAGHLDDLPGALSALSDLHAHQ(sub K).L	Y	64.47	2393.17	24	0.7	798.732	3	29.98	7590000	F357:4210	48	68	91	Mutation		Q91VB8	Q91VB8_MOUSE Alpha globin 1 OS=Mus musculus GN=Hba-a2 PE=1 SV=1	Hba-a2
1	106	Q91VB8	K.KVADALANAAGHLDDLPGALSALSDLHAHK(+31.99).L	Y	64.43	3022.55	30	3.4	756.647	4	37.23	8150000	F359:5942	7	62	91	Dihydroxy	K30:Dihydroxy:121.71	Q91VB8	Q91VB8_MOUSE Alpha globin 1 OS=Mus musculus GN=Hba-a2 PE=1 SV=1	Hba-a2
1	106	Q91VB8	K.LLSHC(+57.02)LLVTLASHL(sub H)PADFTPAVHASLDKFLASVSTVLTSK.Y	N	64.42	4259.3	40	-8.1	852.861	5	47.34		F346:8049	1	101	140	Carbamidomethylation; Mutation	C5:Carbamidomethylation:1000.00	Q91VB8	Q91VB8_MOUSE Alpha globin 1 OS=Mus musculus GN=Hba-a2 PE=1 SV=1	Hba-a2
1	106	Q91VB8	K.VADALAN(+15.99)AAGHLDDLPGALSALSDLHAHK.L	Y	64.42	2878.46	29	4.1	576.701	5	32.57	2030000	F356:5150	5	63	91	Hydroxylation	N7:Hydroxylation:0.00	Q91VB8	Q91VB8_MOUSE Alpha globin 1 OS=Mus musculus GN=Hba-a2 PE=1 SV=1	Hba-a2
1	106	Q91VB8	F.TPAVHASLDK(-1.03)FLASVSTVLTSKYR	N	64.39	2589.38	24	8.4	648.358	4	36.72		F348:6245	1	119	142	Lysine oxidation to aminoadipic semialdehyde	K10:Lysine oxidation to aminoadipic semialdehyde:111.64	Q91VB8	Q91VB8_MOUSE Alpha globin 1 OS=Mus musculus GN=Hba-a2 PE=1 SV=1	Hba-a2
1	106	Q91VB8	R.M(+15.99)FAS(-18.01)FPTTKTYFPHFDVSHGSAQVK.G	N	64.39	2827.34	25	-4.2	707.84	4	26.08		F345:4323	1	33	57	Oxidation (M); Dehydration	M1:Oxidation (M):1000.00;S4:Dehydration:5.81	Q91VB8	Q91VB8_MOUSE Alpha globin 1 OS=Mus musculus GN=Hba-a2 PE=1 SV=1	Hba-a2
1	106	Q91VB8	K.K(+27.99)VADALANAAGHLDDLPGALSALSDLHAHK(+42.01).L	Y	64.36	3060.56	30	2	613.121	5	42.71	605000	F342:7300	1	62	91	Formylation; Acetylation (K)	K1:Formylation:122.31;K30:Acetylation (K):122.31	Q91VB8	Q91VB8_MOUSE Alpha globin 1 OS=Mus musculus GN=Hba-a2 PE=1 SV=1	Hba-a2
1	106	Q91VB8	K.VADALANAAGHLDDLP(+31.99)GALSALSDLHAHK.L	Y	64.36	2894.45	29	2.1	965.827	3	37.58	1400000	F359:6007	7	63	91	Dihydroxy	P16:Dihydroxy:39.02	Q91VB8	Q91VB8_MOUSE Alpha globin 1 OS=Mus musculus GN=Hba-a2 PE=1 SV=1	Hba-a2
1	106	Q91VB8	H.L(+233.05)DDLPGALSALSDLHAHK.L	N	64.36	2105.03	18	0.2	527.264	4	38.14	23300	F360:6247	2	74	91	5-dimethylaminonaphthalene-1-sulfonyl	L1:5-dimethylaminonaphthalene-1-sulfonyl:100.36	Q91VB8	Q91VB8_MOUSE Alpha globin 1 OS=Mus musculus GN=Hba-a2 PE=1 SV=1	Hba-a2
1	106	Q91VB8	L.DKFLASVSTVLTSKYR	N	64.33	1813.99	16	1.3	605.673	3	27.28	276000	F346:4430	1	127	142			Q91VB8	Q91VB8_MOUSE Alpha globin 1 OS=Mus musculus GN=Hba-a2 PE=1 SV=1	Hba-a2
1	106	Q91VB8	K.TYFPHFDVSHGC(sub S)AQVK.G	N	64.3	1834.85	16	-0.4	918.43	2	22.54		F353:3541	3	42	57	Mutation		Q91VB8	Q91VB8_MOUSE Alpha globin 1 OS=Mus musculus GN=Hba-a2 PE=1 SV=1	Hba-a2
1	106	Q91VB8	S.H(+314.19)C(+57.02)LLVTLASHHPADFTPAVHASLDK.F	N	64.27	3050.57	25	3.6	611.123	5	30.71		F344:5062	5	104	128	Levuglandinyl-lysine anhydrolactam adduct; Carbamidomethylation	H1:Levuglandinyl-lysine anhydrolactam adduct:173.66;C2:Carbamidomethylation:1000.00	Q91VB8	Q91VB8_MOUSE Alpha globin 1 OS=Mus musculus GN=Hba-a2 PE=1 SV=1	Hba-a2
1	106	Q91VB8	F.TPAVY(sub H)ASLDKFLASVSTVLTSK.Y	N	64.25	2297.25	22	-6.3	1149.63	2	46.98	65400	F347:7827	2	119	140	Mutation		Q91VB8	Q91VB8_MOUSE Alpha globin 1 OS=Mus musculus GN=Hba-a2 PE=1 SV=1	Hba-a2
1	106	Q91VB8	K.LLSHC(+57.02)LLVTLASHHPADFTS(sub P)AVHASLDK.F	N	64.25	3039.56	28	-7.2	760.892	4	30.47	1040000	F345:5140	1	101	128	Carbamidomethylation; Mutation	C5:Carbamidomethylation:1000.00	Q91VB8	Q91VB8_MOUSE Alpha globin 1 OS=Mus musculus GN=Hba-a2 PE=1 SV=1	Hba-a2
1	106	Q91VB8	K.V(+27.99)ADALANAAGHLDDLPGALSALSDLH.A	Y	64.24	2554.27	26	2.4	1278.14	2	52.81	92800	F355:8931	1	63	88	Formylation	V1:Formylation:1000.00	Q91VB8	Q91VB8_MOUSE Alpha globin 1 OS=Mus musculus GN=Hba-a2 PE=1 SV=1	Hba-a2
1	106	Q91VB8	T.Y(+162.08)FPHFDVSHGSAQVK.G	N	64.24	1879.9	15	-1	470.982	4	25.36	245000	F340:4033	2	43	57	O-Pinacolylmethylphosphonylation	Y1:O-Pinacolylmethylphosphonylation:40.63	Q91VB8	Q91VB8_MOUSE Alpha globin 1 OS=Mus musculus GN=Hba-a2 PE=1 SV=1	Hba-a2
1	106	Q91VB8	G.HGAEYGAEALERMFASFPTTK.T	N	64.22	2312.09	21	0.2	579.03	4	19.64	7130000	F340:2973	10	21	41			Q91VB8	Q91VB8_MOUSE Alpha globin 1 OS=Mus musculus GN=Hba-a2 PE=1 SV=1	Hba-a2
1	106	Q91VB8	A.S(+27.99)HHPADFTPAVHASLDKFLASVSTVLTSK.Y	N	64.21	3090.58	29	0.6	773.652	4	41.7		F346:7029	2	112	140	Formylation	S1:Formylation:52.34	Q91VB8	Q91VB8_MOUSE Alpha globin 1 OS=Mus musculus GN=Hba-a2 PE=1 SV=1	Hba-a2
1	106	Q91VB8	K.LLSHC(+57.02)LLVTLASHHPADFTPAVHASLDKFLA.S	N	64.2	3380.77	31	-2.1	677.16	5	35.11	18600000	F345:6008	11	101	131	Carbamidomethylation	C5:Carbamidomethylation:1000.00	Q91VB8	Q91VB8_MOUSE Alpha globin 1 OS=Mus musculus GN=Hba-a2 PE=1 SV=1	Hba-a2
1	106	Q91VB8	A.GHLD(-18.01)DLPGALSALSDLHAHK.L	N	64.2	2048.04	20	-8.3	1025.02	2	29.86	246000	F337:4558	2	72	91	Dehydration	D4:Dehydration:0.00	Q91VB8	Q91VB8_MOUSE Alpha globin 1 OS=Mus musculus GN=Hba-a2 PE=1 SV=1	Hba-a2
1	106	Q91VB8	S.ALSDLHAHK.L	N	64.19	990.525	9	3.7	496.272	2	26.13	1270000	F355:4145	30	83	91			Q91VB8	Q91VB8_MOUSE Alpha globin 1 OS=Mus musculus GN=Hba-a2 PE=1 SV=1	Hba-a2
1	106	Q91VB8	K.TYFPHFDVSHGS(-18.01)AQ(+.98)VK.G	N	64.19	1801.84	16	0.5	451.468	4	21.68	554000	F352:3333	6	42	57	Dehydration; Deamidation (NQ)	S12:Dehydration:32.97;Q14:Deamidation (NQ):1000.00	Q91VB8	Q91VB8_MOUSE Alpha globin 1 OS=Mus musculus GN=Hba-a2 PE=1 SV=1	Hba-a2
1	106	Q91VB8	K.VADALANAAGHLDD(-18.01).L	Y	64.16	1333.63	14	-4.3	667.817	2	24.2	605000	F345:3967	54	63	76	Dehydration	D14:Dehydration:0.00	Q91VB8	Q91VB8_MOUSE Alpha globin 1 OS=Mus musculus GN=Hba-a2 PE=1 SV=1	Hba-a2
1	106	Q91VB8	A.NAAGH(+57.02)LDDLPGALSALSDLHAHK.L	Y	64.15	2379.19	23	4.6	794.075	3	31.68	286000	F359:4961	2	69	91	Carbamidomethylation (DHKE X@N-term)	H5:Carbamidomethylation (DHKE X@N-term):0.00	Q91VB8	Q91VB8_MOUSE Alpha globin 1 OS=Mus musculus GN=Hba-a2 PE=1 SV=1	Hba-a2
1	106	Q91VB8	K.LLSH(+15.99)C(+57.02)LLVTLASHHPADFTPAVHASLDKFLASVSTVLTSK.Y	N	64.14	4299.27	40	1.8	717.554	6	48.06		F346:8178	3	101	140	Oxidation (HW); Carbamidomethylation	H4:Oxidation (HW):14.81;C5:Carbamidomethylation:1000.00	Q91VB8	Q91VB8_MOUSE Alpha globin 1 OS=Mus musculus GN=Hba-a2 PE=1 SV=1	Hba-a2
1	106	Q91VB8	K.VADALANAAGHLD(+21.98)D(+14.02)LPGALSALSDLHAHK.L	Y	64.14	2898.46	29	-1.4	725.621	4	40.76		F349:6986	3	63	91	Sodium adduct; Methyl ester	D13:Sodium adduct:0.00;D14:Methyl ester:0.00	Q91VB8	Q91VB8_MOUSE Alpha globin 1 OS=Mus musculus GN=Hba-a2 PE=1 SV=1	Hba-a2
1	106	Q91VB8	K.TYFPHFDVSHGSAQVK(+6.02)GH(+57.02)GK.K	N	64.12	2261.11	20	7.4	566.288	4	18.45	3440000	F338:2811	11	42	61	SILAC K6; Carbamidomethylation (DHKE X@N-term)	K16:SILAC K6:0.00;H18:Carbamidomethylation (DHKE X@N-term):4.64	Q91VB8	Q91VB8_MOUSE Alpha globin 1 OS=Mus musculus GN=Hba-a2 PE=1 SV=1	Hba-a2
1	106	Q91VB8	K.IGGH(+70.04)GAEYGAEALER.M	N	64.1	1598.77	15	0.7	800.392	2	15.78	4410000	F343:1951	3	18	32	Crotonaldehyde	H4:Crotonaldehyde:1000.00	Q91VB8	Q91VB8_MOUSE Alpha globin 1 OS=Mus musculus GN=Hba-a2 PE=1 SV=1	Hba-a2
1	106	Q91VB8	K.KVADALANAAGH(+42.01)LDDLPGALSALSDLHAHK.L	Y	64.06	3032.57	30	-9.5	607.515	5	36.47	162000	F355:5997	4	62	91	Acetylation (TSCYH)	H12:Acetylation (TSCYH):45.63	Q91VB8	Q91VB8_MOUSE Alpha globin 1 OS=Mus musculus GN=Hba-a2 PE=1 SV=1	Hba-a2
1	106	Q91VB8	K.KVADALANAAGHLDDLPGALSALS(+380.15)DLHAH.K	Y	64.05	3242.61	29	-9.7	649.523	5	36.26	2460000	F355:5957	7	62	90	Nucleophilic addition to cytopiloyne+H2O	S24:Nucleophilic addition to cytopiloyne+H2O:47.09	Q91VB8	Q91VB8_MOUSE Alpha globin 1 OS=Mus musculus GN=Hba-a2 PE=1 SV=1	Hba-a2
1	106	Q91VB8	K.TYFPHFDVSHGSAQ(+.98).V	N	63.98	1592.69	14	-0.7	797.351	2	22.66	2340000	F342:3591	6	42	55	Deamidation (NQ)	Q14:Deamidation (NQ):1000.00	Q91VB8	Q91VB8_MOUSE Alpha globin 1 OS=Mus musculus GN=Hba-a2 PE=1 SV=1	Hba-a2
1	106	Q91VB8	K.TYFPHFDVSHG.S	N	63.97	1305.58	11	1.1	653.797	2	21.73	16100000	F351:2984	39	42	52			Q91VB8	Q91VB8_MOUSE Alpha globin 1 OS=Mus musculus GN=Hba-a2 PE=1 SV=1	Hba-a2
1	106	Q91VB8	K.KVADALANAAGH(+70.04)LDDLPGALSALSDLHAHK.L	Y	63.94	3060.6	30	7.1	766.163	4	34.95	57200	F360:5675	2	62	91	Crotonaldehyde	H12:Crotonaldehyde:44.80	Q91VB8	Q91VB8_MOUSE Alpha globin 1 OS=Mus musculus GN=Hba-a2 PE=1 SV=1	Hba-a2
1	106	Q91VB8	K.VADALANAAGHLDD(+15.99)LPGALSALSDLHAHK.L	Y	63.8	2878.46	29	1.9	576.7	5	32.64	802000	F355:5293	4	63	91	Hydroxylation	D14:Hydroxylation:11.06	Q91VB8	Q91VB8_MOUSE Alpha globin 1 OS=Mus musculus GN=Hba-a2 PE=1 SV=1	Hba-a2
1	106	Q91VB8	K.LLSHC(+57.02)LLVTLASHHPADFTPAVHASLDL(sub K)FLASVSTVLTSK.Y	N	63.79	4268.27	40	0.4	854.661	5	43.05	8180000	F347:7111	2	101	140	Carbamidomethylation; Mutation	C5:Carbamidomethylation:1000.00	Q91VB8	Q91VB8_MOUSE Alpha globin 1 OS=Mus musculus GN=Hba-a2 PE=1 SV=1	Hba-a2
1	106	Q91VB8	A.DALANAAGHLDDLPGALSALS(+42.01)DLHAHK.L	Y	63.78	2734.37	27	-1.8	684.598	4	37.82	141000	F352:6288	2	65	91	Acetylation (TSCYH)	S21:Acetylation (TSCYH):38.16	Q91VB8	Q91VB8_MOUSE Alpha globin 1 OS=Mus musculus GN=Hba-a2 PE=1 SV=1	Hba-a2
1	106	Q91VB8	K.VADALANAAGHLDDLPGALSALSDLHAHK(+6.02).L	Y	63.77	2868.48	29	-6.4	957.162	3	35.03		F339:5830	1	63	91	SILAC K6	K29:SILAC K6:1000.00	Q91VB8	Q91VB8_MOUSE Alpha globin 1 OS=Mus musculus GN=Hba-a2 PE=1 SV=1	Hba-a2
1	106	Q91VB8	R.M(+27.99)FASFPTTK.T	N	63.74	1056.49	9	-2.1	529.254	2	34.58	4530000	F339:5745	11	33	41	Formylation	M1:Formylation:112.87	Q91VB8	Q91VB8_MOUSE Alpha globin 1 OS=Mus musculus GN=Hba-a2 PE=1 SV=1	Hba-a2
1	106	Q91VB8	K.LLSHC(+57.02)LLVTLASHHPADFN(sub T)PAVHASLDKFLASVSTVLTSK.Y	N	63.71	4296.27	40	-2.2	1075.07	4	49.69		F347:8306	2	101	140	Carbamidomethylation; Mutation	C5:Carbamidomethylation:1000.00	Q91VB8	Q91VB8_MOUSE Alpha globin 1 OS=Mus musculus GN=Hba-a2 PE=1 SV=1	Hba-a2
1	106	Q91VB8	L.DKFLASVSTVLTSK.Y	N	63.71	1494.83	14	-9	499.279	3	28.82	1050000	F341:4723	3	127	140			Q91VB8	Q91VB8_MOUSE Alpha globin 1 OS=Mus musculus GN=Hba-a2 PE=1 SV=1	Hba-a2
1	106	Q91VB8	K.KVADALANAAGHLDD(-18.01)LPGALSALSDLHA.H	Y	63.66	2707.39	28	-3.7	903.468	3	43.14	183000	F340:7320	2	62	89	Dehydration	D15:Dehydration:0.00	Q91VB8	Q91VB8_MOUSE Alpha globin 1 OS=Mus musculus GN=Hba-a2 PE=1 SV=1	Hba-a2
1	106	Q91VB8	R.M(+15.99)FASFP(+15.99)TTKTYFPHFDVSHGSAQVK.G	N	63.65	2861.35	25	-8.7	954.782	3	25.54	322000	F341:4119	1	33	57	Oxidation (M); Hydroxylation	M1:Oxidation (M):1000.00;P6:Hydroxylation:0.00	Q91VB8	Q91VB8_MOUSE Alpha globin 1 OS=Mus musculus GN=Hba-a2 PE=1 SV=1	Hba-a2
1	106	Q91VB8	K.V(+57.02)ADALANAAGH(+57.02)LD(+14.02)DLPGALSALSDLHAHK.L	Y	63.62	2990.52	29	-2.8	748.635	4	50.69		F357:7867	2	63	91	Carbamidomethylation (DHKE X@N-term); Methyl ester	V1:Carbamidomethylation (DHKE X@N-term):5.03;H11:Carbamidomethylation (DHKE X@N-term):5.59;D13:Methyl ester:0.00	Q91VB8	Q91VB8_MOUSE Alpha globin 1 OS=Mus musculus GN=Hba-a2 PE=1 SV=1	Hba-a2
1	106	Q91VB8	K.LLS(+59.02)HC(+57.02)LLVTLASHHPADFTPAVHASLDKFLASVSTVLTSK.Y	N	63.55	4342.3	40	-6.5	724.719	6	49.2		F346:8378	1	101	140	Aminoethylcysteine; Carbamidomethylation	S3:Aminoethylcysteine:37.82;C5:Carbamidomethylation:1000.00	Q91VB8	Q91VB8_MOUSE Alpha globin 1 OS=Mus musculus GN=Hba-a2 PE=1 SV=1	Hba-a2
1	106	Q91VB8	K.VADALAN(+.98)AAGHLDD.L	Y	63.47	1352.62	14	0.2	677.318	2	24.35	490000	F350:3960	10	63	76	Deamidation (NQ)	N7:Deamidation (NQ):1000.00	Q91VB8	Q91VB8_MOUSE Alpha globin 1 OS=Mus musculus GN=Hba-a2 PE=1 SV=1	Hba-a2
1	106	Q91VB8	K.VADALAN(+.98)AAGHLDDLPGALSALSDLH.A	Y	63.38	2527.26	26	1.1	1264.64	2	44.83	74900	F352:7540	8	63	88	Deamidation (NQ)	N7:Deamidation (NQ):1000.00	Q91VB8	Q91VB8_MOUSE Alpha globin 1 OS=Mus musculus GN=Hba-a2 PE=1 SV=1	Hba-a2
1	106	Q91VB8	K.VADALAN(+.98)AAGHLD(+21.98)DLPGALSALSDLHAHK.L	Y	63.37	2885.43	29	1.7	962.818	3	35.07		F338:5906	2	63	91	Deamidation (NQ); Sodium adduct	N7:Deamidation (NQ):1000.00;D13:Sodium adduct:12.28	Q91VB8	Q91VB8_MOUSE Alpha globin 1 OS=Mus musculus GN=Hba-a2 PE=1 SV=1	Hba-a2
1	106	Q91VB8	K.LLSHC(+57.02)LLVTLASHHP(+31.99)ADFTPAVHASLDK.F	N	63.36	3081.57	28	-4.8	771.396	4	30.41	2170000	F345:5129	1	101	128	Carbamidomethylation; Dihydroxy	C5:Carbamidomethylation:1000.00;P15:Dihydroxy:12.16	Q91VB8	Q91VB8_MOUSE Alpha globin 1 OS=Mus musculus GN=Hba-a2 PE=1 SV=1	Hba-a2
1	106	Q91VB8	K.IGGHGAEYGAEALE(+43.99)R(+14.02).M	N	63.34	1586.73	15	1.1	794.374	2	16.61	879000	F344:2453	3	18	32	Carboxylation (E); Methyl ester	E14:Carboxylation (E):69.29;R15:Methyl ester:51.80	Q91VB8	Q91VB8_MOUSE Alpha globin 1 OS=Mus musculus GN=Hba-a2 PE=1 SV=1	Hba-a2
1	106	Q91VB8	K.TYFPHFD(+15.99)VSHGSAQ(+.98)VK.G	N	63.34	1835.85	16	-0.2	612.956	3	16.51		F350:2516	6	42	57	Hydroxylation; Deamidation (NQ)	D7:Hydroxylation:28.36;Q14:Deamidation (NQ):1000.00	Q91VB8	Q91VB8_MOUSE Alpha globin 1 OS=Mus musculus GN=Hba-a2 PE=1 SV=1	Hba-a2
1	106	Q91VB8	L.ANAAGHLDDLPGALSALSDLHAH.K	Y	63.33	2265.11	23	-9	567.281	4	31.77	232000	F353:5210	6	68	90			Q91VB8	Q91VB8_MOUSE Alpha globin 1 OS=Mus musculus GN=Hba-a2 PE=1 SV=1	Hba-a2
1	106	Q91VB8	K.E(sub K)VADALANAAGHLDDLPGALSALSDLHAHKLR.V	Y	63.26	3260.69	32	0.9	816.181	4	33.98	43200000	F341:5686	6	62	93	Mutation		Q91VB8	Q91VB8_MOUSE Alpha globin 1 OS=Mus musculus GN=Hba-a2 PE=1 SV=1	Hba-a2
1	106	Q91VB8	K.IE(sub G)GHGAEYGAEALER.M	N	63.25	1600.75	15	1.1	801.382	2	19.48	455000	F345:3078	9	18	32	Mutation		Q91VB8	Q91VB8_MOUSE Alpha globin 1 OS=Mus musculus GN=Hba-a2 PE=1 SV=1	Hba-a2
1	106	Q91VB8	L.ASHHPADFTPAVHASLDKFLASV.S	N	63.23	2417.21	23	0.6	605.311	4	30.93	4540000	F338:5128	4	111	133			Q91VB8	Q91VB8_MOUSE Alpha globin 1 OS=Mus musculus GN=Hba-a2 PE=1 SV=1	Hba-a2
1	106	Q91VB8	K.LLSH(+156.12)C(+57.02)LLVTLASHHPADFTPAVHASLDKFLASVSTVLTSK.Y	N	63.21	4439.39	40	0.9	740.907	6	41.71	1850000	F348:7149	2	101	140	4-hydroxynonenal (HNE); Carbamidomethylation	H4:4-hydroxynonenal (HNE):61.14;C5:Carbamidomethylation:1000.00	Q91VB8	Q91VB8_MOUSE Alpha globin 1 OS=Mus musculus GN=Hba-a2 PE=1 SV=1	Hba-a2
1	106	Q91VB8	K.TYC(sub F)PHFDVSHGSAQVK.G	N	63.15	1774.81	16	4	592.613	3	20.01	104000	F357:2447	1	42	57	Mutation		Q91VB8	Q91VB8_MOUSE Alpha globin 1 OS=Mus musculus GN=Hba-a2 PE=1 SV=1	Hba-a2
1	106	Q91VB8	A.NAAGHLDDLPGALSALSDLHAH.K	Y	63.15	2194.08	22	-8.1	549.522	4	31.81	357000	F353:5215	2	69	90			Q91VB8	Q91VB8_MOUSE Alpha globin 1 OS=Mus musculus GN=Hba-a2 PE=1 SV=1	Hba-a2
1	106	Q91VB8	K.TYFPHFDVSHGSA.Q	N	63.14	1463.65	13	2.6	732.833	2	21.77	153000	F355:3359	6	42	54			Q91VB8	Q91VB8_MOUSE Alpha globin 1 OS=Mus musculus GN=Hba-a2 PE=1 SV=1	Hba-a2
1	106	Q91VB8	K.KVADALANAAGHLD(-18.01)DL.P	Y	63.13	1574.81	16	1.3	525.943	3	28.41	100000	F349:4732	4	62	77	Dehydration	D14:Dehydration:0.00	Q91VB8	Q91VB8_MOUSE Alpha globin 1 OS=Mus musculus GN=Hba-a2 PE=1 SV=1	Hba-a2
1	106	Q91VB8	K.V(+27.99)ADALANAAGHLDDLPGALSALSDLHAH.K	Y	63.07	2762.36	28	1	921.796	3	50.72	2850000	F356:8377	7	63	90	Formylation	V1:Formylation:1000.00	Q91VB8	Q91VB8_MOUSE Alpha globin 1 OS=Mus musculus GN=Hba-a2 PE=1 SV=1	Hba-a2
1	106	Q91VB8	A.SLDKFLASVSTVLTSKY.R	N	63.06	1858.01	17	-0.4	930.011	2	40.77	1250000	F347:6692	1	125	141			Q91VB8	Q91VB8_MOUSE Alpha globin 1 OS=Mus musculus GN=Hba-a2 PE=1 SV=1	Hba-a2
1	106	Q91VB8	K.LLSH(+14.02)C(+57.02)LLVTLASHHPADFTPAVHASLDKFLASVSTVLTSK.Y	N	63.04	4297.29	40	-4.6	717.22	6	51.69	3580000	F347:8654	2	101	140	Methylation; Carbamidomethylation	H4:Methylation:0.00;C5:Carbamidomethylation:1000.00	Q91VB8	Q91VB8_MOUSE Alpha globin 1 OS=Mus musculus GN=Hba-a2 PE=1 SV=1	Hba-a2
1	106	Q91VB8	M.VLSGEDKSNIK(+58.01)AAWGK.I	N	62.99	1759.91	16	-0.8	880.962	2	15.89	228000	F350:2407	2	2	17	Carboxymethyl (KW X@N-term)	K11:Carboxymethyl (KW X@N-term):78.06	Q91VB8	Q91VB8_MOUSE Alpha globin 1 OS=Mus musculus GN=Hba-a2 PE=1 SV=1	Hba-a2
1	106	Q91VB8	D.ALANAAGHLDDLPGALSALSDLHAH(+57.02)K.L	Y	62.97	2634.35	26	-6.6	527.874	5	30.1	206000	F353:4904	2	66	91	Carbamidomethylation (DHKE X@N-term)	H25:Carbamidomethylation (DHKE X@N-term):0.00	Q91VB8	Q91VB8_MOUSE Alpha globin 1 OS=Mus musculus GN=Hba-a2 PE=1 SV=1	Hba-a2
1	106	Q91VB8	A.GHLDDLPGALSALSDLHAHKL.R	N	62.89	2179.14	21	-1.8	545.791	4	29.28	39200	F359:4537	3	72	92			Q91VB8	Q91VB8_MOUSE Alpha globin 1 OS=Mus musculus GN=Hba-a2 PE=1 SV=1	Hba-a2
1	106	Q91VB8	A.LAN(+568.21)AAGHLDDLPGALSALSDLHAHK.L	Y	62.87	3074.5	25	3	615.91	5	46.64	354000	F341:8008	4	67	91	Hex1HexNAc2	N3:Hex1HexNAc2:1000.00	Q91VB8	Q91VB8_MOUSE Alpha globin 1 OS=Mus musculus GN=Hba-a2 PE=1 SV=1	Hba-a2
1	106	Q91VB8	T.LASHHPADFTPAVHASLDKFLASVSTVLTSKYR	N	62.86	3565.87	33	-2.2	892.472	4	37.21		F347:6048	2	110	142			Q91VB8	Q91VB8_MOUSE Alpha globin 1 OS=Mus musculus GN=Hba-a2 PE=1 SV=1	Hba-a2
1	106	Q91VB8	K.VADALAN(+.98)AAGHLDDLPGALSALSDLHAHK(+14.02).L	Y	62.85	2877.46	29	-9.9	720.366	4	43.41	3070000	F356:7100	6	63	91	Deamidation (NQ); Methyl ester	N7:Deamidation (NQ):1000.00;K29:Methyl ester:23.70	Q91VB8	Q91VB8_MOUSE Alpha globin 1 OS=Mus musculus GN=Hba-a2 PE=1 SV=1	Hba-a2
1	106	Q91VB8	A.S(+57.02)HHPADFTPAVHASLDKFLASVSTVLTSK.Y	N	62.81	3119.6	29	-2.4	1040.87	3	37.94	282000	F346:6347	1	112	140	Carbamidomethylation (DHKE X@N-term)	S1:Carbamidomethylation (DHKE X@N-term):0.00	Q91VB8	Q91VB8_MOUSE Alpha globin 1 OS=Mus musculus GN=Hba-a2 PE=1 SV=1	Hba-a2
1	106	Q91VB8	K.VADALANAAGHLDD(-15.99)LPGALSALSDLHAHK.L	Y	62.75	2846.47	29	-0.6	570.3	5	35.96	118000	F349:6114	6	63	91	Deoxy	D14:Deoxy:0.00	Q91VB8	Q91VB8_MOUSE Alpha globin 1 OS=Mus musculus GN=Hba-a2 PE=1 SV=1	Hba-a2
1	106	Q91VB8	H.G(+27.99)KKVADALANAAGHLDDLPGALSALSDLHAHK.L	Y	62.73	3203.67	32	0.9	534.952	6	38.15	119000	F343:6056	1	60	91	Formylation	G1:Formylation:0.00	Q91VB8	Q91VB8_MOUSE Alpha globin 1 OS=Mus musculus GN=Hba-a2 PE=1 SV=1	Hba-a2
1	106	Q91VB8	K.KVADALANAAGHLDDLPGALST(sub A)LSDLHAHK.L	Y	62.72	3020.57	30	4.8	605.124	5	31.93	221000	F359:5007	1	62	91	Mutation		Q91VB8	Q91VB8_MOUSE Alpha globin 1 OS=Mus musculus GN=Hba-a2 PE=1 SV=1	Hba-a2
1	106	Q91VB8	A.SHHPADFTPAVHASLDK(+42.01)FLASVSTVLTSK.Y	N	62.69	3104.59	29	-1.7	777.154	4	40.42	167000	F347:6631	1	112	140	Acetylation (K)	K17:Acetylation (K):94.08	Q91VB8	Q91VB8_MOUSE Alpha globin 1 OS=Mus musculus GN=Hba-a2 PE=1 SV=1	Hba-a2
1	106	Q91VB8	K.T(+88.00)YFPHFDVSHGSAQVK.G	N	62.69	1906.87	16	0.9	636.63	3	23.24	141000	F353:3668	1	42	57	3-sulfanylpropanoyl	T1:3-sulfanylpropanoyl:0.00	Q91VB8	Q91VB8_MOUSE Alpha globin 1 OS=Mus musculus GN=Hba-a2 PE=1 SV=1	Hba-a2
1	106	Q91VB8	A.LSDLHAHKLR.V	N	62.66	1188.67	10	0.4	595.344	2	32.48	8880000	F343:5000	12	84	93			Q91VB8	Q91VB8_MOUSE Alpha globin 1 OS=Mus musculus GN=Hba-a2 PE=1 SV=1	Hba-a2
1	106	Q91VB8	D.LPGALSALSDLHAHK(+6.02).L	N	62.65	1534.86	15	2.2	768.437	2	20.39		F360:3108	1	77	91	SILAC K6	K15:SILAC K6:1000.00	Q91VB8	Q91VB8_MOUSE Alpha globin 1 OS=Mus musculus GN=Hba-a2 PE=1 SV=1	Hba-a2
1	106	Q91VB8	F.PHFDVS(+42.01)HGSAQVK.G	N	62.65	1449.7	13	3.5	484.242	3	20.63	51100	F355:3157	3	45	57	Acetylation (TSCYH)	S6:Acetylation (TSCYH):20.00	Q91VB8	Q91VB8_MOUSE Alpha globin 1 OS=Mus musculus GN=Hba-a2 PE=1 SV=1	Hba-a2
1	106	Q91VB8	A.SHHPADFTPAVHASLDK(+6.02)FLASVSTVLTSK(+6.02).Y	N	62.63	3074.62	29	0.7	615.932	5	38.54		F346:6457	2	112	140	SILAC K6	K17:SILAC K6:1000.00;K29:SILAC K6:1000.00	Q91VB8	Q91VB8_MOUSE Alpha globin 1 OS=Mus musculus GN=Hba-a2 PE=1 SV=1	Hba-a2
1	106	Q91VB8	K.VADALAN(+.98)AAGHLDDLPGALSALSDLHAHKL.R	Y	62.63	2976.53	30	1	596.314	5	38.78	956000	F352:6457	2	63	92	Deamidation (NQ)	N7:Deamidation (NQ):1000.00	Q91VB8	Q91VB8_MOUSE Alpha globin 1 OS=Mus musculus GN=Hba-a2 PE=1 SV=1	Hba-a2
1	106	Q91VB8	K.FLASVS(+42.01)TVLTSK.Y	N	62.62	1293.72	12	1.1	647.867	2	32.6	1000000	F346:5377	3	129	140	Acetylation (TSCYH)	S6:Acetylation (TSCYH):33.98	Q91VB8	Q91VB8_MOUSE Alpha globin 1 OS=Mus musculus GN=Hba-a2 PE=1 SV=1	Hba-a2
1	106	Q91VB8	K.VADALANAAGHLDDLPGALSALSDLHAH(+15.99)K(+42.01)LR.V	Y	62.62	3189.65	31	1.2	1064.23	3	37.02	286000	F359:5901	1	63	93	Oxidation (HW); Acetylation (K)	H28:Oxidation (HW):15.73;K29:Acetylation (K):1000.00	Q91VB8	Q91VB8_MOUSE Alpha globin 1 OS=Mus musculus GN=Hba-a2 PE=1 SV=1	Hba-a2
1	106	Q91VB8	K.LLSHC(+57.02)LLVTLASHHPADFTPAVHASLD(+14.02)K(+42.01)FLASVSTVLTSK.Y	N	62.62	4339.3	40	-2.5	724.223	6	44.02		F348:7573	2	101	140	Carbamidomethylation; Methyl ester; Acetylation (K)	C5:Carbamidomethylation:1000.00;D27:Methyl ester:0.00;K28:Acetylation (K):47.25	Q91VB8	Q91VB8_MOUSE Alpha globin 1 OS=Mus musculus GN=Hba-a2 PE=1 SV=1	Hba-a2
1	106	Q91VB8	K.LLSHC(+57.02)LLVT(+59.02)LASHHPADFTPAVHASLDKFLASVSTVLTSK.Y	N	62.61	4342.3	40	-3.8	869.463	5	48.59		F346:8272	3	101	140	Carbamidomethylation; Aminoethylcysteine	C5:Carbamidomethylation:1000.00;T9:Aminoethylcysteine:13.13	Q91VB8	Q91VB8_MOUSE Alpha globin 1 OS=Mus musculus GN=Hba-a2 PE=1 SV=1	Hba-a2
1	106	Q91VB8	T.Y(+127.06)FPHFDVSHGSAQVK.G	N	62.59	1844.88	15	3.4	462.23	4	26.25	398000	F359:4005	17	43	57	N-Succinimidyl-2-morpholine acetate	Y1:N-Succinimidyl-2-morpholine acetate:79.53	Q91VB8	Q91VB8_MOUSE Alpha globin 1 OS=Mus musculus GN=Hba-a2 PE=1 SV=1	Hba-a2
1	106	Q91VB8	K.GHGK(+362.14)KVADALANAAGHLDDLPGALSALSDLHAHK.L	Y	62.57	3731.89	34	-1.7	933.978	4	48.96	3000000	F345:8534	4	58	91	Nucleophilic addtion to cytopiloyne	K4:Nucleophilic addtion to cytopiloyne:0.00	Q91VB8	Q91VB8_MOUSE Alpha globin 1 OS=Mus musculus GN=Hba-a2 PE=1 SV=1	Hba-a2
1	106	Q91VB8	K.KVADALANAAGHLDDLPGALSAL.S	Y	62.52	2202.16	23	2.1	735.064	3	40.54	3660000	F351:6399	18	62	84			Q91VB8	Q91VB8_MOUSE Alpha globin 1 OS=Mus musculus GN=Hba-a2 PE=1 SV=1	Hba-a2
1	106	Q91VB8	K.KVADALANAAGHLD(+57.02)DLPGALS(+79.96)ALSDLHAHK.L	Y	62.51	3127.54	30	6	626.518	5	41		F344:7000	1	62	91	Carbamidomethylation (DHKE X@N-term); Sulfation	D14:Carbamidomethylation (DHKE X@N-term):0.00;S21:Sulfation:22.45	Q91VB8	Q91VB8_MOUSE Alpha globin 1 OS=Mus musculus GN=Hba-a2 PE=1 SV=1	Hba-a2
1	106	Q91VB8	K.KVADALAN(+.98)AAGHLDD(+57.02)LPGALSALSDLHAHK.L	Y	62.49	3048.56	30	-3.4	763.145	4	37.01	1410000	F339:6207	4	62	91	Deamidation (NQ); Carbamidomethylation (DHKE X@N-term)	N8:Deamidation (NQ):1000.00;D15:Carbamidomethylation (DHKE X@N-term):12.33	Q91VB8	Q91VB8_MOUSE Alpha globin 1 OS=Mus musculus GN=Hba-a2 PE=1 SV=1	Hba-a2
1	106	Q91VB8	K.KVAD(+21.98)ALANAAGHLDDLPGALSALSDLHAHK.L	Y	62.48	3012.54	30	-2.9	754.14	4	33.5	259000	F339:5552	4	62	91	Sodium adduct	D4:Sodium adduct:3.41	Q91VB8	Q91VB8_MOUSE Alpha globin 1 OS=Mus musculus GN=Hba-a2 PE=1 SV=1	Hba-a2
1	106	Q91VB8	K.VADALANAAGHLDD(-18.01)LPGALSALSDLHA.H	Y	62.45	2579.3	27	2.6	1290.66	2	45.77	165000	F356:7515	3	63	89	Dehydration	D14:Dehydration:0.00	Q91VB8	Q91VB8_MOUSE Alpha globin 1 OS=Mus musculus GN=Hba-a2 PE=1 SV=1	Hba-a2
1	106	Q91VB8	F.PT(+79.97)T(+79.97)KTYFPHFDVSHGSAQVK.G	N	62.44	2406.04	20	0.6	602.519	4	21.56	393000	F355:3323	2	38	57	Phosphorylation (STY)	T2:Phosphorylation (STY):0.00;T3:Phosphorylation (STY):0.00	Q91VB8	Q91VB8_MOUSE Alpha globin 1 OS=Mus musculus GN=Hba-a2 PE=1 SV=1	Hba-a2
1	106	Q91VB8	K.VADALANAAGH(+15.99)LDD(+14.02)LPGALSALSDLHAHK.L	Y	62.39	2892.47	29	-8.4	724.119	4	40.55	2440000	F359:6544	1	63	91	Oxidation (HW); Methyl ester	H11:Oxidation (HW):65.29;D14:Methyl ester:12.28	Q91VB8	Q91VB8_MOUSE Alpha globin 1 OS=Mus musculus GN=Hba-a2 PE=1 SV=1	Hba-a2
1	106	Q91VB8	T.PAVHASLDK.F	N	62.37	936.503	9	1.1	469.259	2	15.47	9040	F351:1868	5	120	128			Q91VB8	Q91VB8_MOUSE Alpha globin 1 OS=Mus musculus GN=Hba-a2 PE=1 SV=1	Hba-a2
1	106	Q91VB8	K.IGGHGAEYGAEALERM.F	N	62.37	1659.77	16	0.6	830.891	2	21.63	88300	F337:3068	1	18	33			Q91VB8	Q91VB8_MOUSE Alpha globin 1 OS=Mus musculus GN=Hba-a2 PE=1 SV=1	Hba-a2
1	106	Q91VB8	K.T(+27.99)YFPHFDVSHGSAQVKGHGKK.V	N	62.37	2354.16	21	0.5	471.839	5	15.94	291000	F341:2406	1	42	62	Formylation	T1:Formylation:77.79	Q91VB8	Q91VB8_MOUSE Alpha globin 1 OS=Mus musculus GN=Hba-a2 PE=1 SV=1	Hba-a2
1	106	Q91VB8	K.LLSHC(+57.02)LLVTLASHHPA.D	N	62.32	1767.95	16	-4.8	884.976	2	22.55	18200000	F345:3655	13	101	116	Carbamidomethylation	C5:Carbamidomethylation:1000.00	Q91VB8	Q91VB8_MOUSE Alpha globin 1 OS=Mus musculus GN=Hba-a2 PE=1 SV=1	Hba-a2
1	106	Q91VB8	D.ALANAAGHLDDLPGALSALS(+42.01)DLHAHK.L	Y	62.32	2619.34	26	2.9	874.123	3	31.48	151000	F359:4925	4	66	91	Acetylation (TSCYH)	S20:Acetylation (TSCYH):22.34	Q91VB8	Q91VB8_MOUSE Alpha globin 1 OS=Mus musculus GN=Hba-a2 PE=1 SV=1	Hba-a2
1	106	Q91VB8	V.ADALANAAGHLDDLPGALSAL(+21.98).S	Y	62.3	1996.98	21	-0.6	999.498	2	42.26	56900	F352:7080	1	64	84	Sodium adduct	L21:Sodium adduct:12.96	Q91VB8	Q91VB8_MOUSE Alpha globin 1 OS=Mus musculus GN=Hba-a2 PE=1 SV=1	Hba-a2
1	106	Q91VB8	L.ASHHPAD(+57.02)FTPAVHASLDKFLASVSTVLTSK.Y	N	62.3	3190.64	30	0.9	798.668	4	37.9	1670000	F346:6340	2	111	140	Carbamidomethylation (DHKE X@N-term)	D7:Carbamidomethylation (DHKE X@N-term):22.09	Q91VB8	Q91VB8_MOUSE Alpha globin 1 OS=Mus musculus GN=Hba-a2 PE=1 SV=1	Hba-a2
1	106	Q91VB8	A.LSALSDLHAHKLR.V	N	62.29	1459.83	13	0.7	730.921	2	34.12	1460000	F343:5304	15	81	93			Q91VB8	Q91VB8_MOUSE Alpha globin 1 OS=Mus musculus GN=Hba-a2 PE=1 SV=1	Hba-a2
1	106	Q91VB8	A.LSALSDLHAHK.L	N	62.29	1190.64	11	2.4	596.329	2	26.08	1510000	F355:4135	23	81	91			Q91VB8	Q91VB8_MOUSE Alpha globin 1 OS=Mus musculus GN=Hba-a2 PE=1 SV=1	Hba-a2
1	106	Q91VB8	D.ALAN(-17.03)AAGHLDDLPGALSALSDLHAHK.L	Y	62.29	2560.3	26	2.3	854.444	3	33.1	534000	F356:5246	8	66	91	Ammonia-loss (N)	N4:Ammonia-loss (N):1000.00	Q91VB8	Q91VB8_MOUSE Alpha globin 1 OS=Mus musculus GN=Hba-a2 PE=1 SV=1	Hba-a2
1	106	Q91VB8	K.KVADALANAAGHLDD(-.98).L	Y	62.29	1478.75	15	-0.9	740.38	2	19.03	153000	F339:2910	5	62	76	Amidation	D15:Amidation:1000.00	Q91VB8	Q91VB8_MOUSE Alpha globin 1 OS=Mus musculus GN=Hba-a2 PE=1 SV=1	Hba-a2
1	106	Q91VB8	K.GHGKKVADALAN(+.98)AAGHLDDLPGALSALSDLHAHKLR.V	Y	62.28	3639.92	36	5.5	607.664	6	30.27	411000	F344:4982	1	58	93	Deamidation (NQ)	N12:Deamidation (NQ):1000.00	Q91VB8	Q91VB8_MOUSE Alpha globin 1 OS=Mus musculus GN=Hba-a2 PE=1 SV=1	Hba-a2
1	106	Q91VB8	H.A(+27.99)SLDKFLASVSTVLTSK.Y	N	62.19	1793.98	17	-1.6	897.995	2	50.99		F347:8535	1	124	140	Formylation	A1:Formylation:14.19	Q91VB8	Q91VB8_MOUSE Alpha globin 1 OS=Mus musculus GN=Hba-a2 PE=1 SV=1	Hba-a2
1	106	Q91VB8	K.AAW(+15.99)GKIGGH(+57.02)GAEYGAEALER.M	N	62.19	2115.01	20	-0.3	706.011	3	16.17	20300	F349:2494	2	13	32	Oxidation (HW); Carbamidomethylation (DHKE X@N-term)	W3:Oxidation (HW):1000.00;H9:Carbamidomethylation (DHKE X@N-term):0.00	Q91VB8	Q91VB8_MOUSE Alpha globin 1 OS=Mus musculus GN=Hba-a2 PE=1 SV=1	Hba-a2
1	106	Q91VB8	K.KVADALANAAGHLDDLPGALSALN(sub S)DLHAHKLR.V	Y	62.18	3286.75	32	5	658.361	5	33.31	724000	F343:5152	1	62	93	Mutation		Q91VB8	Q91VB8_MOUSE Alpha globin 1 OS=Mus musculus GN=Hba-a2 PE=1 SV=1	Hba-a2
1	106	Q91VB8	D.LPGALSALS(+42.01)DLHAHK.L	N	62.17	1570.85	15	-1.5	393.718	4	23.46		F340:3681	4	77	91	Acetylation (TSCYH)	S9:Acetylation (TSCYH):12.33	Q91VB8	Q91VB8_MOUSE Alpha globin 1 OS=Mus musculus GN=Hba-a2 PE=1 SV=1	Hba-a2
1	106	Q91VB8	H.PADFTPAVHASLDKFLASVSTVLTS(+42.01)K.Y	N	62.13	2743.44	26	2.5	686.87	4	46.74	166000	F347:7783	1	115	140	Acetylation (TSCYH)	S25:Acetylation (TSCYH):8.14	Q91VB8	Q91VB8_MOUSE Alpha globin 1 OS=Mus musculus GN=Hba-a2 PE=1 SV=1	Hba-a2
1	106	Q91VB8	D.LPGALSALSDLHAHKL.R	N	62.1	1641.92	16	-2.8	548.312	3	25.68	1650000	F339:4104	3	77	92			Q91VB8	Q91VB8_MOUSE Alpha globin 1 OS=Mus musculus GN=Hba-a2 PE=1 SV=1	Hba-a2
1	106	Q91VB8	K.LRVDPVNFKLLSHC(+57.02)LLVTLASHHPADF.T	N	62.08	3098.65	27	0.9	620.737	5	38.81	2810000	F346:6504	4	92	118	Carbamidomethylation	C14:Carbamidomethylation:1000.00	Q91VB8	Q91VB8_MOUSE Alpha globin 1 OS=Mus musculus GN=Hba-a2 PE=1 SV=1	Hba-a2
1	106	Q91VB8	M.VLSGEDKSNIK(+57.02)AAWGK.I	N	62.08	1758.93	16	-0.8	440.738	4	15.38	2980000	F353:2282	15	2	17	Carbamidomethylation (DHKE X@N-term)	K11:Carbamidomethylation (DHKE X@N-term):25.70	Q91VB8	Q91VB8_MOUSE Alpha globin 1 OS=Mus musculus GN=Hba-a2 PE=1 SV=1	Hba-a2
1	106	Q91VB8	K.TYFPHFDVS(+44.01)HGSAQVK.G	N	62.02	1862.88	16	9.2	932.455	2	17.6	207000	F339:2654	3	42	57	S-Ethylcystine from Serine	S9:S-Ethylcystine from Serine:40.63	Q91VB8	Q91VB8_MOUSE Alpha globin 1 OS=Mus musculus GN=Hba-a2 PE=1 SV=1	Hba-a2
1	106	Q91VB8	K.KVADALANAAGHLDD(+15.99)LPGALSALSDLHAHK.L	Y	61.99	3006.55	30	-1.4	602.317	5	32.31		F340:5320	1	62	91	Hydroxylation	D15:Hydroxylation:2.90	Q91VB8	Q91VB8_MOUSE Alpha globin 1 OS=Mus musculus GN=Hba-a2 PE=1 SV=1	Hba-a2
1	106	Q91VB8	K.KVADALAN(-17.03)AAGHLDDLPGALSALSDLH.A	Y	61.97	2637.34	27	2.3	880.123	3	43.5	76100	F359:7065	1	62	88	Ammonia-loss (N)	N8:Ammonia-loss (N):1000.00	Q91VB8	Q91VB8_MOUSE Alpha globin 1 OS=Mus musculus GN=Hba-a2 PE=1 SV=1	Hba-a2
1	106	Q91VB8	G.HLDDLPGALSALSDLHAHQ(sub K)LR.V	N	61.95	2278.18	21	-0.2	570.553	4	26.22	15500	F358:4000	4	73	93	Mutation		Q91VB8	Q91VB8_MOUSE Alpha globin 1 OS=Mus musculus GN=Hba-a2 PE=1 SV=1	Hba-a2
1	106	Q91VB8	K.LLSHC(+57.02)LLVTLASHHP(+15.99)AD(+14.02)FTPAVHASLDKFLASVSTVLTSK.Y	N	61.94	4313.29	40	-1.4	1079.33	4	47.48		F347:7914	1	101	140	Carbamidomethylation; Hydroxylation; Methyl ester	C5:Carbamidomethylation:1000.00;P15:Hydroxylation:7.38;D17:Methyl ester:0.00	Q91VB8	Q91VB8_MOUSE Alpha globin 1 OS=Mus musculus GN=Hba-a2 PE=1 SV=1	Hba-a2
1	106	Q91VB8	K.TYFPHFDVSHGSAQ(+.98)VKGHGK.K	N	61.86	2199.05	20	1.1	440.818	5	15.41		F341:2312	2	42	61	Deamidation (NQ)	Q14:Deamidation (NQ):1000.00	Q91VB8	Q91VB8_MOUSE Alpha globin 1 OS=Mus musculus GN=Hba-a2 PE=1 SV=1	Hba-a2
1	106	Q91VB8	K.KVADALAN(+.98)AAGHLDDLPGA.L	Y	61.86	1818.91	19	-1.1	910.462	2	30.87	6860000	F348:5170	2	62	80	Deamidation (NQ)	N8:Deamidation (NQ):1000.00	Q91VB8	Q91VB8_MOUSE Alpha globin 1 OS=Mus musculus GN=Hba-a2 PE=1 SV=1	Hba-a2
1	106	Q91VB8	H.HPADFTPAVHAS(+162.05)LDKFLASVSTVLTSK.Y	N	61.84	3000.54	27	-4.1	751.14	4	41.71	366000	F346:7031	2	114	140	Hexose (NSY)	S12:Hexose (NSY):38.64	Q91VB8	Q91VB8_MOUSE Alpha globin 1 OS=Mus musculus GN=Hba-a2 PE=1 SV=1	Hba-a2
1	106	Q91VB8	K.VADALANAAGHLDDLPGALSALSDLHAHKLQ(sub R).V	Y	61.81	3103.61	31	0.4	621.729	5	38.18	625000	F343:6063	2	63	93	Mutation		Q91VB8	Q91VB8_MOUSE Alpha globin 1 OS=Mus musculus GN=Hba-a2 PE=1 SV=1	Hba-a2
1	106	Q91VB8	K.IGGHGAEYE(sub G)AEALER.M	N	61.81	1600.75	15	1.5	801.383	2	15.58	102000	F342:2296	4	18	32	Mutation		Q91VB8	Q91VB8_MOUSE Alpha globin 1 OS=Mus musculus GN=Hba-a2 PE=1 SV=1	Hba-a2
1	106	Q91VB8	K.TYFPHF(+31.99)DVSHGSAQ(+.98)VK.G	N	61.78	1851.84	16	4.3	618.291	3	24.58	1210000	F344:3931	8	42	57	Dihydroxy; Deamidation (NQ)	F6:Dihydroxy:32.28;Q14:Deamidation (NQ):1000.00	Q91VB8	Q91VB8_MOUSE Alpha globin 1 OS=Mus musculus GN=Hba-a2 PE=1 SV=1	Hba-a2
1	106	Q91VB8	G.KK(+27.99)VADALANAAGHLDDLPGALSALSDLHAHK.L	Y	61.78	3146.65	31	-4.9	525.446	6	31.09	1280000	F341:5140	1	61	91	Formylation	K2:Formylation:0.00	Q91VB8	Q91VB8_MOUSE Alpha globin 1 OS=Mus musculus GN=Hba-a2 PE=1 SV=1	Hba-a2
1	106	Q91VB8	K.T(+42.01)(-18.01)YFPHFDVSHGSAQVK.G	N	61.78	1842.87	16	-0.3	461.724	4	19.6	130000	F338:3022	2	42	57	Acetylation (N-term); Dehydration	T1:Acetylation (N-term):1000.00;T1:Dehydration:7.65	Q91VB8	Q91VB8_MOUSE Alpha globin 1 OS=Mus musculus GN=Hba-a2 PE=1 SV=1	Hba-a2
1	106	Q91VB8	T.KT(+42.01)YFPHFDVSHGSAQVK.G	N	61.78	1988.97	17	0.8	498.251	4	18.08	2790000	F338:2741	1	41	57	Acetylation (TSCYH)	T2:Acetylation (TSCYH):0.00	Q91VB8	Q91VB8_MOUSE Alpha globin 1 OS=Mus musculus GN=Hba-a2 PE=1 SV=1	Hba-a2
1	106	Q91VB8	K.LRVDPVNFKLLSHC(+57.02)LLVTLASHHPADFTPAVHA.S	N	61.76	3674.95	33	1.2	735.998	5	37.72	3470000	F346:6306	4	92	124	Carbamidomethylation	C14:Carbamidomethylation:1000.00	Q91VB8	Q91VB8_MOUSE Alpha globin 1 OS=Mus musculus GN=Hba-a2 PE=1 SV=1	Hba-a2
1	106	Q91VB8	K.AAWGK(+162.05)IGGHGAEYGAEALER.M	N	61.74	2204.05	20	-1.5	1103.03	2	19.27	208000	F342:2964	3	13	32	Hexose	K5:Hexose:9.86	Q91VB8	Q91VB8_MOUSE Alpha globin 1 OS=Mus musculus GN=Hba-a2 PE=1 SV=1	Hba-a2
1	106	Q91VB8	L.DDLPGALSALSDLHAHQ(sub K)LR.V	N	61.74	2028.04	19	1.7	1015.03	2	26.15	150000	F357:3525	3	75	93	Mutation		Q91VB8	Q91VB8_MOUSE Alpha globin 1 OS=Mus musculus GN=Hba-a2 PE=1 SV=1	Hba-a2
1	106	Q91VB8	T.TKTYFPHFDVSHGSAQVK.G	N	61.73	2048.01	18	3.7	513.012	4	17.04	245000	F360:2532	2	40	57			Q91VB8	Q91VB8_MOUSE Alpha globin 1 OS=Mus musculus GN=Hba-a2 PE=1 SV=1	Hba-a2
1	106	Q91VB8	L.LVTLASHHPADFTPAVHASLDKFLASVSTVLTSKYR	N	61.72	3879.07	36	0.2	776.821	5	39.09	1280000	F347:6391	4	107	142			Q91VB8	Q91VB8_MOUSE Alpha globin 1 OS=Mus musculus GN=Hba-a2 PE=1 SV=1	Hba-a2
1	106	Q91VB8	K.LLSHC(+57.02)LLVTLASHHPADFTPAVHASLD(+15.99)K(+42.01)FLASVSTVLTSKYR	N	61.7	4660.45	42	-0.1	933.097	5	44.8		F347:7429	1	101	142	Carbamidomethylation; Hydroxylation; Acetylation (K)	C5:Carbamidomethylation:1000.00;D27:Hydroxylation:6.69;K28:Acetylation (K):69.38	Q91VB8	Q91VB8_MOUSE Alpha globin 1 OS=Mus musculus GN=Hba-a2 PE=1 SV=1	Hba-a2
1	106	Q91VB8	K.KVADALAN(+.98)AAGHLDD(+14.02)LPGALSALSDLHAHK.L	Y	61.7	3005.56	30	8.1	602.124	5	32.23		F338:5367	2	62	91	Deamidation (NQ); Methyl ester	N8:Deamidation (NQ):1000.00;D15:Methyl ester:0.00	Q91VB8	Q91VB8_MOUSE Alpha globin 1 OS=Mus musculus GN=Hba-a2 PE=1 SV=1	Hba-a2
1	106	Q91VB8	L.S(-18.01)ALSDLHAHK.L	N	61.67	1059.55	10	4.7	530.783	2	20.65	72400	F360:3150	1	82	91	Dehydration	S1:Dehydration:0.00	Q91VB8	Q91VB8_MOUSE Alpha globin 1 OS=Mus musculus GN=Hba-a2 PE=1 SV=1	Hba-a2
1	106	Q91VB8	A.AWGK(+57.02)IGGHGAEYGAEALER.M	N	61.64	2027.98	19	-1.2	677	3	17.71		F349:2767	1	14	32	Carbamidomethylation (DHKE X@N-term)	K4:Carbamidomethylation (DHKE X@N-term):16.66	Q91VB8	Q91VB8_MOUSE Alpha globin 1 OS=Mus musculus GN=Hba-a2 PE=1 SV=1	Hba-a2
1	106	Q91VB8	F.PHFDVS(-18.01)HGSAQVK.G	N	61.64	1389.68	13	-0.4	464.233	3	18.64		F356:2674	3	45	57	Dehydration	S6:Dehydration:0.00	Q91VB8	Q91VB8_MOUSE Alpha globin 1 OS=Mus musculus GN=Hba-a2 PE=1 SV=1	Hba-a2
1	106	Q91VB8	K.KVADALANAAGHLDDLQ(sub P)GALSALSDLHAHK.L	Y	61.64	3021.56	30	-5.4	756.394	4	39.38		F356:6386	2	62	91	Mutation		Q91VB8	Q91VB8_MOUSE Alpha globin 1 OS=Mus musculus GN=Hba-a2 PE=1 SV=1	Hba-a2
1	106	Q91VB8	K.IGGHD(sub G)AEYGAEALER.M	N	61.61	1586.73	15	-5.9	794.369	2	16.04	173000	F343:1998	1	18	32	Mutation		Q91VB8	Q91VB8_MOUSE Alpha globin 1 OS=Mus musculus GN=Hba-a2 PE=1 SV=1	Hba-a2
1	106	Q91VB8	R.MFASFPTTKT(-18.01)YFPHFDVSHGSAQVK.G	N	61.6	2811.35	25	-1.7	703.843	4	27.47		F346:4465	1	33	57	Dehydration	T10:Dehydration:12.33	Q91VB8	Q91VB8_MOUSE Alpha globin 1 OS=Mus musculus GN=Hba-a2 PE=1 SV=1	Hba-a2
1	106	Q91VB8	K.VADALANAAGHLD.D	Y	61.59	1236.61	13	1.4	619.313	2	20.99	1610000	F355:3220	24	63	75			Q91VB8	Q91VB8_MOUSE Alpha globin 1 OS=Mus musculus GN=Hba-a2 PE=1 SV=1	Hba-a2
1	106	Q91VB8	K.TYFP(+13.98)HFDVSHGSAQVK.G	N	61.58	1832.85	16	0.6	917.432	2	32.12	4180000	F356:5068	24	42	57	Proline oxidation to pyroglutamic acid	P4:Proline oxidation to pyroglutamic acid:1000.00	Q91VB8	Q91VB8_MOUSE Alpha globin 1 OS=Mus musculus GN=Hba-a2 PE=1 SV=1	Hba-a2
1	106	Q91VB8	H.LDDLPGALS(-18.01)ALSDLHAHK.L	N	61.54	1853.96	18	-0.3	464.498	4	29.41	172000	F350:4886	2	74	91	Dehydration	S9:Dehydration:13.03	Q91VB8	Q91VB8_MOUSE Alpha globin 1 OS=Mus musculus GN=Hba-a2 PE=1 SV=1	Hba-a2
1	106	Q91VB8	K.LLSHC(+57.02)LLVTLASHHPAD(+43.99)FTPAVHASLD(+14.02)KFLASVSTVLTSK.Y	N	61.47	4341.28	40	3.4	869.267	5	40.85	78100	F347:6708	2	101	140	Carbamidomethylation; Carboxylation (DKW); Methyl ester	C5:Carbamidomethylation:1000.00;D17:Carboxylation (DKW):0.00;D27:Methyl ester:0.00	Q91VB8	Q91VB8_MOUSE Alpha globin 1 OS=Mus musculus GN=Hba-a2 PE=1 SV=1	Hba-a2
1	106	Q91VB8	H.A(+163.05)SLDKFLASVSTVLTSK.Y	N	61.44	1929.03	17	-3.1	644.015	3	41.23	162000	F347:6780	1	124	140	Phenethyl isothiocyanate	A1:Phenethyl isothiocyanate:28.70	Q91VB8	Q91VB8_MOUSE Alpha globin 1 OS=Mus musculus GN=Hba-a2 PE=1 SV=1	Hba-a2
1	106	Q91VB8	H.C(+57.02)LLVTLASHHPAN(sub D)FTPAVHASLDKFLASVSTVLTSK.Y	N	61.44	3832.03	36	-5	959.011	4	43.94		F347:7270	1	105	140	Carbamidomethylation; Mutation	C1:Carbamidomethylation:1000.00	Q91VB8	Q91VB8_MOUSE Alpha globin 1 OS=Mus musculus GN=Hba-a2 PE=1 SV=1	Hba-a2
1	106	Q91VB8	H.LDD(-18.01)LPGALSALSDLHAHK.L	N	61.44	1853.96	18	3.3	618.997	3	29.65	43600	F359:4602	6	74	91	Dehydration	D3:Dehydration:0.00	Q91VB8	Q91VB8_MOUSE Alpha globin 1 OS=Mus musculus GN=Hba-a2 PE=1 SV=1	Hba-a2
1	106	Q91VB8	K.LLSHC(+57.02)LLVTLASHHPAD.F	N	61.44	1882.97	17	-0.9	942.493	2	23.01	11400000	F342:3658	10	101	117	Carbamidomethylation	C5:Carbamidomethylation:1000.00	Q91VB8	Q91VB8_MOUSE Alpha globin 1 OS=Mus musculus GN=Hba-a2 PE=1 SV=1	Hba-a2
1	106	Q91VB8	L.DDLPGALSALSDLHAH(+57.02)K.L	N	61.43	1815.91	17	-1	908.962	2	27.35	193000	F352:4374	1	75	91	Carbamidomethylation (DHKE X@N-term)	H16:Carbamidomethylation (DHKE X@N-term):8.69	Q91VB8	Q91VB8_MOUSE Alpha globin 1 OS=Mus musculus GN=Hba-a2 PE=1 SV=1	Hba-a2
1	106	Q91VB8	K.KVADALANAAGHLDDLPGALSALSDLHAHK(+14.02)(+43.99).L	Y	61.41	3048.56	30	1.3	1017.2	3	36.23	1370000	F352:6000	2	62	91	Methyl ester; Carboxylation (DKW)	K30:Methyl ester:22.07;K30:Carboxylation (DKW):22.07	Q91VB8	Q91VB8_MOUSE Alpha globin 1 OS=Mus musculus GN=Hba-a2 PE=1 SV=1	Hba-a2
1	106	Q91VB8	K.TYFPHFDVSHGSAQVKGH(+138.10)GK.K	N	61.39	2336.17	20	-9.9	468.237	5	15.83	2430000	F338:2333	1	42	61	Dehydrated 4-hydroxynonenal	H18:Dehydrated 4-hydroxynonenal:5.99	Q91VB8	Q91VB8_MOUSE Alpha globin 1 OS=Mus musculus GN=Hba-a2 PE=1 SV=1	Hba-a2
1	106	Q91VB8	K.LLSHC(+57.02)LLVT(-18.01)LASHHPADFTPAVHASLDKFLASVSTVLTSK.Y	N	61.32	4265.27	40	1.6	711.886	6	38.19	516000	F349:6520	1	101	140	Carbamidomethylation; Dehydration	C5:Carbamidomethylation:1000.00;T9:Dehydration:3.64	Q91VB8	Q91VB8_MOUSE Alpha globin 1 OS=Mus musculus GN=Hba-a2 PE=1 SV=1	Hba-a2
1	106	Q91VB8	A.SH(+70.04)HPADFTPAVHASLDKFLASVSTVLTSK.Y	N	61.31	3132.62	29	-8.9	627.527	5	42.1	1770000	F346:7102	3	112	140	Crotonaldehyde	H2:Crotonaldehyde:11.06	Q91VB8	Q91VB8_MOUSE Alpha globin 1 OS=Mus musculus GN=Hba-a2 PE=1 SV=1	Hba-a2
1	106	Q91VB8	K.VADALANAAGHLDDLPGALSALSDLHAHK(+31.99).L	Y	61.3	2894.45	29	-4.5	965.82	3	40.42		F339:6843	10	63	91	Dihydroxy	K29:Dihydroxy:67.11	Q91VB8	Q91VB8_MOUSE Alpha globin 1 OS=Mus musculus GN=Hba-a2 PE=1 SV=1	Hba-a2
1	106	Q91VB8	I.KAAWGKIGGHGAEYGAEALER.M	N	61.28	2170.09	21	0.3	724.371	3	16.5		F351:2047	2	12	32			Q91VB8	Q91VB8_MOUSE Alpha globin 1 OS=Mus musculus GN=Hba-a2 PE=1 SV=1	Hba-a2
1	106	Q91VB8	K.VADALAN(+.98)AAGHLDDLPGALSALSDLHAHK(+27.99).L	Y	61.27	2891.44	29	1.5	723.869	4	41.31		F350:7036	5	63	91	Deamidation (NQ); Formylation	N7:Deamidation (NQ):1000.00;K29:Formylation:88.13	Q91VB8	Q91VB8_MOUSE Alpha globin 1 OS=Mus musculus GN=Hba-a2 PE=1 SV=1	Hba-a2
1	106	Q91VB8	K.AAWGKIGGH(+57.02)GAEYGAEALER.M	N	61.24	2099.02	20	-0.8	525.761	4	18.72		F350:2919	1	13	32	Carbamidomethylation (DHKE X@N-term)	H9:Carbamidomethylation (DHKE X@N-term):0.00	Q91VB8	Q91VB8_MOUSE Alpha globin 1 OS=Mus musculus GN=Hba-a2 PE=1 SV=1	Hba-a2
1	106	Q91VB8	K.VADALANAAGHLDDLPGALSALSDLHAHK(+43.01)L.R	Y	61.16	3018.55	30	-6.4	604.714	5	32.67	3980000	F341:5435	4	63	92	Carbamylation	K29:Carbamylation:134.92	Q91VB8	Q91VB8_MOUSE Alpha globin 1 OS=Mus musculus GN=Hba-a2 PE=1 SV=1	Hba-a2
1	106	Q91VB8	K.LRVDPVNFKLLSHC(+57.02)LLVTLASHHPAD.F	N	61.16	2951.58	26	1.5	738.903	4	35.62	1780000	F346:5926	3	92	117	Carbamidomethylation	C14:Carbamidomethylation:1000.00	Q91VB8	Q91VB8_MOUSE Alpha globin 1 OS=Mus musculus GN=Hba-a2 PE=1 SV=1	Hba-a2
1	106	Q91VB8	K.VADALANAAGHLDDLP(+13.98)GALSALSDLHAHK.L	Y	61.14	2876.44	29	-0.5	959.821	3	41.66	3720000	F338:7141	42	63	91	Proline oxidation to pyroglutamic acid	P16:Proline oxidation to pyroglutamic acid:1000.00	Q91VB8	Q91VB8_MOUSE Alpha globin 1 OS=Mus musculus GN=Hba-a2 PE=1 SV=1	Hba-a2
1	106	Q91VB8	K.KVAD(+55.92)ALANAAGHLDDLPGALSALSDLHAHK.L	Y	61.14	3046.48	30	8	610.308	5	41.35	1080000	F357:6239	3	62	91	Replacement of 2 protons by nickel	D4:Replacement of 2 protons by nickel:1.16	Q91VB8	Q91VB8_MOUSE Alpha globin 1 OS=Mus musculus GN=Hba-a2 PE=1 SV=1	Hba-a2
1	106	Q91VB8	K.T(+120.03)YFPHFDVSHGSAQVK.G	N	61.13	1938.9	16	2	485.734	4	22.44	112000	F359:3335	1	42	57	O-Isopropylmethylphosphonylation	T1:O-Isopropylmethylphosphonylation:0.00	Q91VB8	Q91VB8_MOUSE Alpha globin 1 OS=Mus musculus GN=Hba-a2 PE=1 SV=1	Hba-a2
1	106	Q91VB8	K.VADALANAAGHLDDLPGALC(sub S)ALSDLHAHK.L	Y	61.13	2878.44	29	-5.8	576.692	5	33.03		F354:5465	8	63	91	Mutation		Q91VB8	Q91VB8_MOUSE Alpha globin 1 OS=Mus musculus GN=Hba-a2 PE=1 SV=1	Hba-a2
1	106	Q91VB8	T.PAVHASLDK(+362.14)FLASVSTVLTSKYR	N	61.13	2851.5	23	-0.8	951.507	3	43.41		F347:7173	1	120	142	Nucleophilic addtion to cytopiloyne	K9:Nucleophilic addtion to cytopiloyne:61.69	Q91VB8	Q91VB8_MOUSE Alpha globin 1 OS=Mus musculus GN=Hba-a2 PE=1 SV=1	Hba-a2
1	106	Q91VB8	K.VADALANAAGHLDDLPGALSALSD(+21.98).L	Y	61.12	2298.11	24	-0.6	1150.06	2	42.72	1420000	F352:7161	5	63	86	Sodium adduct	D24:Sodium adduct:29.41	Q91VB8	Q91VB8_MOUSE Alpha globin 1 OS=Mus musculus GN=Hba-a2 PE=1 SV=1	Hba-a2
1	106	Q91VB8	K.VADALAN(+.98)AAGHLDDLPGALSALSDLHAHK(+42.01).L	Y	61.02	2905.46	29	2.5	969.495	3	39.06	2420000	F356:6330	13	63	91	Deamidation (NQ); Acetylation (K)	N7:Deamidation (NQ):1000.00;K29:Acetylation (K):1000.00	Q91VB8	Q91VB8_MOUSE Alpha globin 1 OS=Mus musculus GN=Hba-a2 PE=1 SV=1	Hba-a2
1	106	Q91VB8	K.KVADALANAAGHLDDLPGALS(-18.01)A.L	Y	61	2071.07	22	-9.6	691.357	3	34.01	165000	F353:5615	1	62	83	Dehydration	S21:Dehydration:53.23	Q91VB8	Q91VB8_MOUSE Alpha globin 1 OS=Mus musculus GN=Hba-a2 PE=1 SV=1	Hba-a2
1	106	Q91VB8	K.TYFPHFDVSHGSAQVKGHGKK(+6.02)VADA.L	N	61	2688.35	25	-2.5	673.093	4	32.69	1240000	F346:5395	4	42	66	SILAC K6	K21:SILAC K6:11.06	Q91VB8	Q91VB8_MOUSE Alpha globin 1 OS=Mus musculus GN=Hba-a2 PE=1 SV=1	Hba-a2
1	106	Q91VB8	L.LSHC(+57.02)LLVTLASHHPADFT(+365.13)PAVHASLDKFLASVSTVLTSK.Y	N	61	4535.33	39	-6.6	756.89	6	45.8	12500000	F347:7614	5	102	140	Carbamidomethylation; Hex1HexNAc1	C4:Carbamidomethylation:1000.00;T18:Hex1HexNAc1:5.50	Q91VB8	Q91VB8_MOUSE Alpha globin 1 OS=Mus musculus GN=Hba-a2 PE=1 SV=1	Hba-a2
1	106	Q91VB8	K.TYFPH(+15.99)FDVSHGSAQ(+.98)VK.G	N	60.94	1835.85	16	-0.6	918.931	2	25.05	469000	F347:3844	1	42	57	Oxidation (HW); Deamidation (NQ)	H5:Oxidation (HW):46.62;Q14:Deamidation (NQ):1000.00	Q91VB8	Q91VB8_MOUSE Alpha globin 1 OS=Mus musculus GN=Hba-a2 PE=1 SV=1	Hba-a2
1	106	Q91VB8	K.V(+57.02)AD(-18.01)ALANAAGHLDDLPGALSALSDLHAHK.L	Y	60.92	2901.47	29	4.9	726.379	4	44.97	405000	F355:7549	3	63	91	Carbamidomethylation (DHKE X@N-term); Dehydration	V1:Carbamidomethylation (DHKE X@N-term):16.72;D3:Dehydration:21.51	Q91VB8	Q91VB8_MOUSE Alpha globin 1 OS=Mus musculus GN=Hba-a2 PE=1 SV=1	Hba-a2
1	106	Q91VB8	K.IGGHGAEYGAEALERM(-48.00)FASFPTTK.T	N	60.87	2491.21	24	-6.6	623.807	4	28.38	329000	F338:4645	1	18	41	Dethiomethyl	M16:Dethiomethyl:1000.00	Q91VB8	Q91VB8_MOUSE Alpha globin 1 OS=Mus musculus GN=Hba-a2 PE=1 SV=1	Hba-a2
1	106	Q91VB8	K.K(+43.01)VADALANAAGHLDDLPGALSALSDLHAHK.L	Y	60.83	3033.56	30	2.8	607.722	5	40.92	538000	F359:6608	7	62	91	Carbamylation	K1:Carbamylation:123.21	Q91VB8	Q91VB8_MOUSE Alpha globin 1 OS=Mus musculus GN=Hba-a2 PE=1 SV=1	Hba-a2
1	106	Q91VB8	K.VADALAN(+.98)AAGHLD(+57.02)DLPGALSALSDLHAHK.L	Y	60.81	2920.47	29	1.6	585.102	5	38.72	6160000	F349:6615	9	63	91	Deamidation (NQ); Carbamidomethylation (DHKE X@N-term)	N7:Deamidation (NQ):1000.00;D13:Carbamidomethylation (DHKE X@N-term):0.00	Q91VB8	Q91VB8_MOUSE Alpha globin 1 OS=Mus musculus GN=Hba-a2 PE=1 SV=1	Hba-a2
1	106	Q91VB8	H.LDDLPGALSALSDLHAHQ(sub K).L	N	60.8	1871.94	18	7.5	468.995	4	28.77	22000000	F354:4695	7	74	91	Mutation		Q91VB8	Q91VB8_MOUSE Alpha globin 1 OS=Mus musculus GN=Hba-a2 PE=1 SV=1	Hba-a2
1	106	Q91VB8	D.LPGALSALSDLHAH(+57.02)K.L	N	60.79	1585.86	15	2.4	793.938	2	20.31	81400	F360:3094	5	77	91	Carbamidomethylation (DHKE X@N-term)	H14:Carbamidomethylation (DHKE X@N-term):0.00	Q91VB8	Q91VB8_MOUSE Alpha globin 1 OS=Mus musculus GN=Hba-a2 PE=1 SV=1	Hba-a2
1	106	Q91VB8	K.VADALANAAGHLDDLPG.A	Y	60.78	1618.8	17	1.6	810.406	2	30.38	20700000	F347:4803	26	63	79			Q91VB8	Q91VB8_MOUSE Alpha globin 1 OS=Mus musculus GN=Hba-a2 PE=1 SV=1	Hba-a2
1	106	Q91VB8	K.K(+15.99)VADALANAAGHLDDLPGALSALSDLHAHK.L	Y	60.77	3006.55	30	3.6	602.32	5	33.68	299000	F355:5486	1	62	91	Hydroxylation	K1:Hydroxylation:0.00	Q91VB8	Q91VB8_MOUSE Alpha globin 1 OS=Mus musculus GN=Hba-a2 PE=1 SV=1	Hba-a2
1	106	Q91VB8	L.PGALS(+42.01)ALSDLHAHK.L	N	60.77	1457.76	14	1	486.929	3	38.98	123000	F356:6316	6	78	91	Acetylation (TSCYH)	S5:Acetylation (TSCYH):44.44	Q91VB8	Q91VB8_MOUSE Alpha globin 1 OS=Mus musculus GN=Hba-a2 PE=1 SV=1	Hba-a2
1	106	Q91VB8	K.LLSHC(+57.02)LLVTLASHHPADFTPAVHASL.D	N	60.77	2806.46	26	-5.5	936.488	3	30.94	823000	F345:5227	3	101	126	Carbamidomethylation	C5:Carbamidomethylation:1000.00	Q91VB8	Q91VB8_MOUSE Alpha globin 1 OS=Mus musculus GN=Hba-a2 PE=1 SV=1	Hba-a2
1	106	Q91VB8	K.VADALANAAGH(+154.10)LDDLPGALSALSDLHAHK.L	Y	60.76	3016.56	29	-6.7	604.316	5	42.41		F342:7247	5	63	91	4-Oxononenal (ONE)	H11:4-Oxononenal (ONE):57.31	Q91VB8	Q91VB8_MOUSE Alpha globin 1 OS=Mus musculus GN=Hba-a2 PE=1 SV=1	Hba-a2
1	106	Q91VB8	K.LLSHC(+57.02)LLVTLASHHPADC(sub F)TPAVHASLDKFLASVSTVLTSK.Y	N	60.74	4239.22	40	6.6	848.856	5	42.75		F347:7060	3	101	140	Carbamidomethylation; Mutation	C5:Carbamidomethylation:1000.00	Q91VB8	Q91VB8_MOUSE Alpha globin 1 OS=Mus musculus GN=Hba-a2 PE=1 SV=1	Hba-a2
1	106	Q91VB8	K.T(+27.99)YFPHFD(+57.02)VSHGSAQVK.G	N	60.73	1903.89	16	2.6	952.952	2	24.58	175000	F356:3705	1	42	57	Formylation; Carbamidomethylation (DHKE X@N-term)	T1:Formylation:81.20;D7:Carbamidomethylation (DHKE X@N-term):14.04	Q91VB8	Q91VB8_MOUSE Alpha globin 1 OS=Mus musculus GN=Hba-a2 PE=1 SV=1	Hba-a2
1	106	Q91VB8	K.LLSHC(+57.02)LP(sub L)VTLASHHPADFTPAVHASLDK.F	N	60.73	3033.55	28	7.1	607.721	5	27.52	2090000	F344:4475	2	101	128	Carbamidomethylation; Mutation	C5:Carbamidomethylation:1000.00	Q91VB8	Q91VB8_MOUSE Alpha globin 1 OS=Mus musculus GN=Hba-a2 PE=1 SV=1	Hba-a2
1	106	Q91VB8	K.VADALANAAGHLDD(-18.01)LPGALSALSD(+57.02)LHAHKLR.V	Y	60.67	3170.66	31	5.8	635.143	5	34.37	667000	F344:5759	1	63	93	Dehydration; Carbamidomethylation (DHKE X@N-term)	D14:Dehydration:41.57;D24:Carbamidomethylation (DHKE X@N-term):35.22	Q91VB8	Q91VB8_MOUSE Alpha globin 1 OS=Mus musculus GN=Hba-a2 PE=1 SV=1	Hba-a2
1	106	Q91VB8	A.LSDLHAHK.L	N	60.64	919.487	8	2.8	460.752	2	26.2	849000	F355:4158	22	84	91			Q91VB8	Q91VB8_MOUSE Alpha globin 1 OS=Mus musculus GN=Hba-a2 PE=1 SV=1	Hba-a2
1	106	Q91VB8	K.KVADALANAAGHLDDLPGAP(sub L)SALSDLHAHK.L	Y	60.64	2974.53	30	8.3	744.645	4	33.54		F360:5429	4	62	91	Mutation		Q91VB8	Q91VB8_MOUSE Alpha globin 1 OS=Mus musculus GN=Hba-a2 PE=1 SV=1	Hba-a2
1	106	Q91VB8	F.PK(sub T)TKTYFPHFDVSHGSAQVK.G	N	60.63	2273.16	20	1.2	569.298	4	22.41	408000	F344:3532	1	38	57	Mutation		Q91VB8	Q91VB8_MOUSE Alpha globin 1 OS=Mus musculus GN=Hba-a2 PE=1 SV=1	Hba-a2
1	106	Q91VB8	R.MFASFPTTKTYFPHFDVSHGSAQVKGHGKK.V	N	60.61	3336.65	30	0.5	557.116	6	19.78	1190000	F348:3145	2	33	62			Q91VB8	Q91VB8_MOUSE Alpha globin 1 OS=Mus musculus GN=Hba-a2 PE=1 SV=1	Hba-a2
1	106	Q91VB8	F.TPAVH(+57.02)ASLDKFLASVSTVLTSK.Y	N	60.59	2328.27	22	-0.8	1165.14	2	38.4	104000	F346:6430	1	119	140	Carbamidomethylation (DHKE X@N-term)	H5:Carbamidomethylation (DHKE X@N-term):25.70	Q91VB8	Q91VB8_MOUSE Alpha globin 1 OS=Mus musculus GN=Hba-a2 PE=1 SV=1	Hba-a2
1	106	Q91VB8	K.V(+57.02)ADALANAAGHLDDLPGALSALSDLHAH.K	Y	60.56	2791.39	28	2.5	931.473	3	41.14	246000	F356:6700	3	63	90	Carbamidomethylation (DHKE X@N-term)	V1:Carbamidomethylation (DHKE X@N-term):8.22	Q91VB8	Q91VB8_MOUSE Alpha globin 1 OS=Mus musculus GN=Hba-a2 PE=1 SV=1	Hba-a2
1	106	Q91VB8	A.SHHPADFTPAVHAS(+42.01)LDKFLASVSTVLTSK.Y	N	60.55	3104.59	29	-0.7	621.925	5	41.22	990000	F346:6944	2	112	140	Acetylation (TSCYH)	S14:Acetylation (TSCYH):0.00	Q91VB8	Q91VB8_MOUSE Alpha globin 1 OS=Mus musculus GN=Hba-a2 PE=1 SV=1	Hba-a2
1	106	Q91VB8	K.KVAD(+57.02)ALANAAGHLDD(-18.01)LPGALSALSDLHAHK.L	Y	60.5	3029.57	30	3.7	606.923	5	31.38	263000	F360:5045	1	62	91	Carbamidomethylation (DHKE X@N-term); Dehydration	D4:Carbamidomethylation (DHKE X@N-term):5.77;D15:Dehydration:0.00	Q91VB8	Q91VB8_MOUSE Alpha globin 1 OS=Mus musculus GN=Hba-a2 PE=1 SV=1	Hba-a2
1	106	Q91VB8	K.VADALANAAGHLDDLPGALSALSDLHAH(-.98).K	Y	60.48	2733.38	28	-2.8	912.133	3	38.24	467000	F339:6442	9	63	90	Amidation	H28:Amidation:1000.00	Q91VB8	Q91VB8_MOUSE Alpha globin 1 OS=Mus musculus GN=Hba-a2 PE=1 SV=1	Hba-a2
1	106	Q91VB8	K.VADALANAAGHLDDLPGALSALN(sub S)DLHAHKLR.V	Y	60.46	3158.66	31	-2.4	527.449	6	34.26	1180000	F343:5331	1	63	93	Mutation		Q91VB8	Q91VB8_MOUSE Alpha globin 1 OS=Mus musculus GN=Hba-a2 PE=1 SV=1	Hba-a2
1	106	Q91VB8	K.VADALANAAGHLDD(+21.98)LPGALSA.L	Y	60.46	1982.97	21	0.7	992.492	2	36.71	196000	F346:6123	2	63	83	Sodium adduct	D14:Sodium adduct:0.00	Q91VB8	Q91VB8_MOUSE Alpha globin 1 OS=Mus musculus GN=Hba-a2 PE=1 SV=1	Hba-a2
1	106	Q91VB8	L.PGALS(-18.01)ALSDLHAHK.L	N	60.46	1397.74	14	4.1	699.881	2	26.11	173000	F355:4142	8	78	91	Dehydration	S5:Dehydration:11.45	Q91VB8	Q91VB8_MOUSE Alpha globin 1 OS=Mus musculus GN=Hba-a2 PE=1 SV=1	Hba-a2
1	106	Q91VB8	A.LAN(-17.03)AAGHLDDLPGALSALSDLHAHK.L	Y	60.44	2489.27	25	2.4	830.765	3	34.54	455000	F356:5509	5	67	91	Ammonia-loss (N)	N3:Ammonia-loss (N):1000.00	Q91VB8	Q91VB8_MOUSE Alpha globin 1 OS=Mus musculus GN=Hba-a2 PE=1 SV=1	Hba-a2
1	106	Q91VB8	K.KVADALAN(+.98)AAGHLDDLPGALSALSDLHAHK(+14.02).L	Y	60.44	3005.56	30	-8.7	752.39	4	41.42	437000	F356:6749	4	62	91	Deamidation (NQ); Methyl ester	N8:Deamidation (NQ):1000.00;K30:Methyl ester:118.22	Q91VB8	Q91VB8_MOUSE Alpha globin 1 OS=Mus musculus GN=Hba-a2 PE=1 SV=1	Hba-a2
1	106	Q91VB8	K.KVADALAN(+.98)AAGHLD(+14.02)D(+14.02)LPGALSALSDLHAHK.L	Y	60.41	3019.57	30	1.7	504.27	6	30.58	2690000	F339:5005	4	62	91	Deamidation (NQ); Methyl ester	N8:Deamidation (NQ):1000.00;D14:Methyl ester:17.73;D15:Methyl ester:16.94	Q91VB8	Q91VB8_MOUSE Alpha globin 1 OS=Mus musculus GN=Hba-a2 PE=1 SV=1	Hba-a2
1	106	Q91VB8	K.TY(-2.02)FPHFDVSHGSAQVK.G	N	60.4	1816.85	16	2.6	606.627	3	17.82	687000	F354:2720	6	42	57	2-amino-3-oxo-butanoic_acid	Y2:2-amino-3-oxo-butanoic_acid:0.00	Q91VB8	Q91VB8_MOUSE Alpha globin 1 OS=Mus musculus GN=Hba-a2 PE=1 SV=1	Hba-a2
1	106	Q91VB8	K.KVADALANAAGHLD(+14.02)DLPGALSALSDLHAHK.L	Y	60.4	3004.57	30	3.1	601.924	5	36.24	76800	F360:5908	2	62	91	Methyl ester	D14:Methyl ester:0.00	Q91VB8	Q91VB8_MOUSE Alpha globin 1 OS=Mus musculus GN=Hba-a2 PE=1 SV=1	Hba-a2
1	106	Q91VB8	F.PH(+57.02)FDVSHGSAQ(+.98)VK.G	N	60.36	1465.69	13	1.6	489.573	3	19.38	74100	F352:2923	1	45	57	Carbamidomethylation (DHKE X@N-term); Deamidation (NQ)	H2:Carbamidomethylation (DHKE X@N-term):0.00;Q11:Deamidation (NQ):1000.00	Q91VB8	Q91VB8_MOUSE Alpha globin 1 OS=Mus musculus GN=Hba-a2 PE=1 SV=1	Hba-a2
1	106	Q91VB8	F.PHFDVSHGS(+42.01)AQVK.G	N	60.35	1449.7	13	1	484.241	3	21.22	56600	F355:3262	2	45	57	Acetylation (TSCYH)	S9:Acetylation (TSCYH):48.87	Q91VB8	Q91VB8_MOUSE Alpha globin 1 OS=Mus musculus GN=Hba-a2 PE=1 SV=1	Hba-a2
1	106	Q91VB8	K.T(+42.01)YFP(+15.99)HFDVSHGSAQVK.G	N	60.33	1876.87	16	-0.7	939.444	2	22.98	1560000	F350:3707	3	42	57	Acetylation (N-term); Hydroxylation	T1:Acetylation (N-term):1000.00;P4:Hydroxylation:0.00	Q91VB8	Q91VB8_MOUSE Alpha globin 1 OS=Mus musculus GN=Hba-a2 PE=1 SV=1	Hba-a2
1	106	Q91VB8	K.VADALANAAGHLD(+21.98)DLPGALSALSDLHAHK.L	Y	60.31	2884.44	29	-4.1	962.485	3	35.47	438000	F339:5914	4	63	91	Sodium adduct	D13:Sodium adduct:23.60	Q91VB8	Q91VB8_MOUSE Alpha globin 1 OS=Mus musculus GN=Hba-a2 PE=1 SV=1	Hba-a2
1	106	Q91VB8	N.AAGHLDDLPGALS(-18.01)ALSDLHAHK.L	N	60.23	2190.12	22	3.2	439.032	5	26.24	804000	F356:4005	4	70	91	Dehydration	S13:Dehydration:28.36	Q91VB8	Q91VB8_MOUSE Alpha globin 1 OS=Mus musculus GN=Hba-a2 PE=1 SV=1	Hba-a2
1	106	Q91VB8	R.VDPVNFKLLSHC(+57.02)LLVTLASHHPADFTPAVHASLDK.F	N	60.22	3849	35	-5.5	642.504	6	37.04	4090000	F345:6371	2	94	128	Carbamidomethylation	C12:Carbamidomethylation:1000.00	Q91VB8	Q91VB8_MOUSE Alpha globin 1 OS=Mus musculus GN=Hba-a2 PE=1 SV=1	Hba-a2
1	106	Q91VB8	T.K(+6.02)TYFPHFDVSHGSAQVK(+6.02).G	N	60.22	1959	17	1	490.759	4	16.07	108000	F360:2365	1	41	57	SILAC K6	K1:SILAC K6:1000.00;K17:SILAC K6:1000.00	Q91VB8	Q91VB8_MOUSE Alpha globin 1 OS=Mus musculus GN=Hba-a2 PE=1 SV=1	Hba-a2
1	106	Q91VB8	K.TYFPHFN(sub D)VSHGSAQVK.G	N	60.22	1817.88	16	-0.2	455.478	4	17.3		F339:2600	2	42	57	Mutation		Q91VB8	Q91VB8_MOUSE Alpha globin 1 OS=Mus musculus GN=Hba-a2 PE=1 SV=1	Hba-a2
1	106	Q91VB8	K.VADALANAAGHLDDLPGALSAL.S	Y	60.21	2074.07	22	2.5	1038.04	2	43.23	1980000	F355:7239	26	63	84			Q91VB8	Q91VB8_MOUSE Alpha globin 1 OS=Mus musculus GN=Hba-a2 PE=1 SV=1	Hba-a2
1	106	Q91VB8	K.KVADALAN(+.98)AAGHLDDLPGALSALSDLHAH.K	Y	60.18	2863.45	29	1.3	716.87	4	39.45	1240000	F349:6747	2	62	90	Deamidation (NQ)	N8:Deamidation (NQ):1000.00	Q91VB8	Q91VB8_MOUSE Alpha globin 1 OS=Mus musculus GN=Hba-a2 PE=1 SV=1	Hba-a2
1	106	Q91VB8	P.TTKTY(+15.99)FPHFDVSHGSAQVK.G	N	60.15	2165.05	19	8.7	434.022	5	21.78	394000	F343:3038	2	39	57	Hydroxylation	Y5:Hydroxylation:0.00	Q91VB8	Q91VB8_MOUSE Alpha globin 1 OS=Mus musculus GN=Hba-a2 PE=1 SV=1	Hba-a2
1	106	Q91VB8	K.Q(sub K)VADALANAAGHLDDLPGALSALSDLHA.H	Y	60.13	2725.37	28	-1.2	909.462	3	42.1	5520000	F357:6372	10	62	89	Mutation		Q91VB8	Q91VB8_MOUSE Alpha globin 1 OS=Mus musculus GN=Hba-a2 PE=1 SV=1	Hba-a2
1	106	Q91VB8	K.VADALANAAGH(+125.90)LDDLPGALSALSDLHAHK.L	Y	60.11	2988.36	29	-9.3	997.118	3	37.87	510000	F341:6430	5	63	91	Iodination	H11:Iodination:43.52	Q91VB8	Q91VB8_MOUSE Alpha globin 1 OS=Mus musculus GN=Hba-a2 PE=1 SV=1	Hba-a2
1	106	Q91VB8	K.IGGHGAEYD(sub G)AEALER.M	N	60.1	1586.73	15	0.8	794.374	2	16.58	49400	F354:2499	4	18	32	Mutation		Q91VB8	Q91VB8_MOUSE Alpha globin 1 OS=Mus musculus GN=Hba-a2 PE=1 SV=1	Hba-a2
1	106	Q91VB8	V.A(+27.99)DALANAAGHLDDLPGALSALSDLHAHK.L	Y	60.08	2791.39	28	2.1	698.856	4	41.43		F355:6916	1	64	91	Formylation	A1:Formylation:59.49	Q91VB8	Q91VB8_MOUSE Alpha globin 1 OS=Mus musculus GN=Hba-a2 PE=1 SV=1	Hba-a2
1	106	Q91VB8	K.KVADALANAAGHLDDLP(+29.04)GALSALSDLHAHK.L	Y	60.06	3019.6	30	-5.2	504.271	6	30.39	1220000	F340:4961	1	62	91	Dimethylation of proline residue	P17:Dimethylation of proline residue:1000.00	Q91VB8	Q91VB8_MOUSE Alpha globin 1 OS=Mus musculus GN=Hba-a2 PE=1 SV=1	Hba-a2
1	106	Q91VB8	K.IGGHGAE(+14.02)YGAEALER.M	N	60.05	1542.74	15	2	515.256	3	15.51	38600	F358:2129	1	18	32	Methyl ester	E7:Methyl ester:0.00	Q91VB8	Q91VB8_MOUSE Alpha globin 1 OS=Mus musculus GN=Hba-a2 PE=1 SV=1	Hba-a2
1	106	Q91VB8	K.TYFPHFDVSHGSAQ(+.98)VK(+57.02)GHGK.K	N	60.04	2256.07	20	3.3	452.223	5	14.93	430000	F354:2212	3	42	61	Deamidation (NQ); Carbamidomethylation (DHKE X@N-term)	Q14:Deamidation (NQ):1000.00;K16:Carbamidomethylation (DHKE X@N-term):12.19	Q91VB8	Q91VB8_MOUSE Alpha globin 1 OS=Mus musculus GN=Hba-a2 PE=1 SV=1	Hba-a2
1	106	Q91VB8	A.SY(sub H)HPADFTPAVHASLDKFLASVSTVLTSK.Y	N	60.03	3088.59	29	-7.1	773.149	4	42.26	639000	F346:7131	2	112	140	Mutation		Q91VB8	Q91VB8_MOUSE Alpha globin 1 OS=Mus musculus GN=Hba-a2 PE=1 SV=1	Hba-a2
1	106	Q91VB8	K.KVADALANAP(sub A)GHLDDLPGALSALSDLHAHK.L	Y	60	3016.57	30	3	604.324	5	35.84		F344:6039	1	62	91	Mutation		Q91VB8	Q91VB8_MOUSE Alpha globin 1 OS=Mus musculus GN=Hba-a2 PE=1 SV=1	Hba-a2
1	106	Q91VB8	K.G(+57.02)HGKKVADALANAAGHLDDLPGALSALSDLHAHK.L	Y	59.98	3426.78	34	0.3	572.137	6	29.5	424000	F342:4853	1	58	91	Carbamidomethylation (DHKE X@N-term)	G1:Carbamidomethylation (DHKE X@N-term):0.00	Q91VB8	Q91VB8_MOUSE Alpha globin 1 OS=Mus musculus GN=Hba-a2 PE=1 SV=1	Hba-a2
1	106	Q91VB8	F.TPAVHAS(+162.05)LDKFLASVSTVLTSK.Y	N	59.98	2433.3	22	-0.3	1217.66	2	37.81	89800	F346:6322	1	119	140	Hexose (NSY)	S7:Hexose (NSY):16.56	Q91VB8	Q91VB8_MOUSE Alpha globin 1 OS=Mus musculus GN=Hba-a2 PE=1 SV=1	Hba-a2
1	106	Q91VB8	K.VADALANAAGHLDDLPGALSALSDLHAD(sub H)KLR.V	Y	59.97	3109.62	31	4.3	622.933	5	38.11	297000	F359:6104	2	63	93	Mutation		Q91VB8	Q91VB8_MOUSE Alpha globin 1 OS=Mus musculus GN=Hba-a2 PE=1 SV=1	Hba-a2
1	106	Q91VB8	A.D(+226.08)ALANAAGHLDDLPGALSALSDLHAHK.L	Y	59.9	2918.43	27	-9	973.81	3	48.04	161000	F357:7407	8	65	91	Biotinylation	D1:Biotinylation:110.43	Q91VB8	Q91VB8_MOUSE Alpha globin 1 OS=Mus musculus GN=Hba-a2 PE=1 SV=1	Hba-a2
1	106	Q91VB8	L.LS(+114.04)HC(+57.02)LLVTLASHHPADFTPAVHA.S	N	59.9	2607.3	23	0.2	652.833	4	31.54	8470000	F341:5225	8	102	124	Ubiquitin; Carbamidomethylation	S2:Ubiquitin:71.27;C4:Carbamidomethylation:1000.00	Q91VB8	Q91VB8_MOUSE Alpha globin 1 OS=Mus musculus GN=Hba-a2 PE=1 SV=1	Hba-a2
1	106	Q91VB8	K.F(sub I)GGHGAEYGAEALER.M	N	59.87	1562.71	15	-1.6	782.362	2	25.86	110000	F346:4169	1	18	32	Mutation		Q91VB8	Q91VB8_MOUSE Alpha globin 1 OS=Mus musculus GN=Hba-a2 PE=1 SV=1	Hba-a2
1	106	Q91VB8	K.LLSHC(+57.02)LLVTLASHHPADFTPAVHASLD(-.98).K	N	59.86	2920.5	27	-5.2	731.129	4	30.14	945000	F345:5079	1	101	127	Carbamidomethylation; Amidation	C5:Carbamidomethylation:1000.00;D27:Amidation:1000.00	Q91VB8	Q91VB8_MOUSE Alpha globin 1 OS=Mus musculus GN=Hba-a2 PE=1 SV=1	Hba-a2
1	106	Q91VB8	G.ALSALSDLHAHK.L	N	59.81	1261.68	12	-2	631.845	2	35.7	1620000	F339:5959	34	80	91			Q91VB8	Q91VB8_MOUSE Alpha globin 1 OS=Mus musculus GN=Hba-a2 PE=1 SV=1	Hba-a2
1	106	Q91VB8	R.M(+42.01)(+15.99)FASFPTTK.T	N	59.81	1086.51	9	-7.7	544.256	2	26.36	153000	F353:4223	3	33	41	Acetylation (N-term); Oxidation (M)	M1:Acetylation (N-term):1000.00;M1:Oxidation (M):1000.00	Q91VB8	Q91VB8_MOUSE Alpha globin 1 OS=Mus musculus GN=Hba-a2 PE=1 SV=1	Hba-a2
1	106	Q91VB8	A.WGK(+170.04)IGGHGAEYGAEALER.M	N	59.8	2069.96	18	4.9	1035.99	2	24.49	847000	F341:3928	1	15	32	Menadione quinone derivative	K3:Menadione quinone derivative:1000.00	Q91VB8	Q91VB8_MOUSE Alpha globin 1 OS=Mus musculus GN=Hba-a2 PE=1 SV=1	Hba-a2
1	106	Q91VB8	K.KVADALANAAGHLDDLPGALSALSDF(sub L)HAHK.L	Y	59.8	3024.54	30	0.3	605.916	5	37.24		F337:5952	1	62	91	Mutation		Q91VB8	Q91VB8_MOUSE Alpha globin 1 OS=Mus musculus GN=Hba-a2 PE=1 SV=1	Hba-a2
1	106	Q91VB8	G.HLDDLPGALSALSDLHA.H	N	59.78	1743.88	17	-1.1	872.946	2	37.18	326000	F346:6208	2	73	89			Q91VB8	Q91VB8_MOUSE Alpha globin 1 OS=Mus musculus GN=Hba-a2 PE=1 SV=1	Hba-a2
1	106	Q91VB8	T.YFPHFDVSHGSAQVKGHGK.K	N	59.78	2097.02	19	0.9	420.411	5	13.84	420000	F337:1733	2	43	61			Q91VB8	Q91VB8_MOUSE Alpha globin 1 OS=Mus musculus GN=Hba-a2 PE=1 SV=1	Hba-a2
1	106	Q91VB8	K.VADALAN(+.98)AAGHLDDLPGALSALSDLHAHKLRVDPVNFK.L	Y	59.77	3932.05	38	5.2	787.422	5	35.46		F342:5969	2	63	100	Deamidation (NQ)	N7:Deamidation (NQ):135.94	Q91VB8	Q91VB8_MOUSE Alpha globin 1 OS=Mus musculus GN=Hba-a2 PE=1 SV=1	Hba-a2
1	106	Q91VB8	P.HFDVSHGSAQVKGH(+57.02)GKK.V	N	59.76	1874.95	17	0.2	625.991	3	12.06	273000	F337:1424	1	46	62	Carbamidomethylation (DHKE X@N-term)	H14:Carbamidomethylation (DHKE X@N-term):0.00	Q91VB8	Q91VB8_MOUSE Alpha globin 1 OS=Mus musculus GN=Hba-a2 PE=1 SV=1	Hba-a2
1	106	Q91VB8	K.IGGHGAEYGAEE(sub A)LER.M	N	59.75	1586.73	15	-0.3	529.918	3	16.8	637000	F344:2488	1	18	32	Mutation		Q91VB8	Q91VB8_MOUSE Alpha globin 1 OS=Mus musculus GN=Hba-a2 PE=1 SV=1	Hba-a2
1	106	Q91VB8	K.IGGH(+136.09)GAEYGAEALER.M	N	59.73	1664.82	15	-1.7	833.414	2	36.91		F352:6123	2	18	32	Dehydrated 4-Oxononenal Michael adduct	H4:Dehydrated 4-Oxononenal Michael adduct:1000.00	Q91VB8	Q91VB8_MOUSE Alpha globin 1 OS=Mus musculus GN=Hba-a2 PE=1 SV=1	Hba-a2
1	106	Q91VB8	R.VDPVN(+.98)FKLLSHC(+57.02)LLVTLASHHPADFTPAVHASLDKFLASVSTVLTSK.Y	N	59.71	5083.68	47	6.2	848.293	6	50.04		F347:8368	5	94	140	Deamidation (NQ); Carbamidomethylation	N5:Deamidation (NQ):1000.00;C12:Carbamidomethylation:1000.00	Q91VB8	Q91VB8_MOUSE Alpha globin 1 OS=Mus musculus GN=Hba-a2 PE=1 SV=1	Hba-a2
1	106	Q91VB8	K.V(+42.01)AD(+14.02)ALANAAGHLD(+14.02)DLPGALSALSDLHAHK.L	Y	59.71	2932.5	29	-6.2	734.129	4	43.99	765000	F355:7374	3	63	91	Acetylation (N-term); Methyl ester	V1:Acetylation (N-term):1000.00;D3:Methyl ester:0.00;D13:Methyl ester:0.00	Q91VB8	Q91VB8_MOUSE Alpha globin 1 OS=Mus musculus GN=Hba-a2 PE=1 SV=1	Hba-a2
1	106	Q91VB8	H.LDDLPGALSALSDLHAH.K	N	59.7	1743.88	17	0.8	582.301	3	34.96	426000	F352:5767	1	74	90			Q91VB8	Q91VB8_MOUSE Alpha globin 1 OS=Mus musculus GN=Hba-a2 PE=1 SV=1	Hba-a2
1	106	Q91VB8	A.SLDKFLASVS(-18.01)TVLTSK.Y	N	59.67	1676.93	16	0.9	559.986	3	38.38	371000	F347:6263	1	125	140	Dehydration	S10:Dehydration:0.00	Q91VB8	Q91VB8_MOUSE Alpha globin 1 OS=Mus musculus GN=Hba-a2 PE=1 SV=1	Hba-a2
1	106	Q91VB8	K.LLSHC(+57.02)LLVTLASHHPAD(-18.01)F.T	N	59.66	2012.03	18	0.7	504.015	4	29.19		F346:4785	2	101	118	Carbamidomethylation; Dehydration	C5:Carbamidomethylation:1000.00;D17:Dehydration:19.39	Q91VB8	Q91VB8_MOUSE Alpha globin 1 OS=Mus musculus GN=Hba-a2 PE=1 SV=1	Hba-a2
1	106	Q91VB8	G.HLDDLPGALSALSD(-18.01)LHAHK.L	N	59.65	1991.02	19	1.1	664.682	3	25.67	418000	F355:4059	1	73	91	Dehydration	D14:Dehydration:11.06	Q91VB8	Q91VB8_MOUSE Alpha globin 1 OS=Mus musculus GN=Hba-a2 PE=1 SV=1	Hba-a2
1	106	Q91VB8	K.VADALANAAGHLN(sub D)DLPGALSALSDLHAHK.L	Y	59.63	2861.48	29	-6.3	573.299	5	44.38		F343:7183	2	63	91	Mutation		Q91VB8	Q91VB8_MOUSE Alpha globin 1 OS=Mus musculus GN=Hba-a2 PE=1 SV=1	Hba-a2
1	106	Q91VB8	K.KVADALANAAGHP(sub L)DDLPGALSALSDLHAHK.L	Y	59.63	2974.53	30	1.1	992.517	3	30.73		F338:5091	2	62	91	Mutation		Q91VB8	Q91VB8_MOUSE Alpha globin 1 OS=Mus musculus GN=Hba-a2 PE=1 SV=1	Hba-a2
1	106	Q91VB8	K.KVADALAN(+162.05)AAGHLDDLPGALSALSDLHAHK.L	Y	59.59	3152.61	30	1.4	526.443	6	34.65	142000	F349:5876	30	62	91	Hexose (NSY)	N8:Hexose (NSY):6.38	Q91VB8	Q91VB8_MOUSE Alpha globin 1 OS=Mus musculus GN=Hba-a2 PE=1 SV=1	Hba-a2
1	106	Q91VB8	K.IGGHGAEYGAEALER(+72.02).M	N	59.58	1600.75	15	-1	801.38	2	16.73	92800	F345:2563	7	18	32	Dihydroxy methylglyoxal adduct	R15:Dihydroxy methylglyoxal adduct:1000.00	Q91VB8	Q91VB8_MOUSE Alpha globin 1 OS=Mus musculus GN=Hba-a2 PE=1 SV=1	Hba-a2
1	106	Q91VB8	L.PGALSALS(+42.01)DLHAHK.L	N	59.56	1457.76	14	2.7	486.93	3	37.61	159000	F359:6012	11	78	91	Acetylation (TSCYH)	S8:Acetylation (TSCYH):37.54	Q91VB8	Q91VB8_MOUSE Alpha globin 1 OS=Mus musculus GN=Hba-a2 PE=1 SV=1	Hba-a2
1	106	Q91VB8	R.MFASFPTTK(+43.99)TYFPHFDVSHGSAQVK.G	N	59.51	2873.35	25	-3.9	719.341	4	31.5		F341:5218	1	33	57	Carboxylation (DKW)	K9:Carboxylation (DKW):79.54	Q91VB8	Q91VB8_MOUSE Alpha globin 1 OS=Mus musculus GN=Hba-a2 PE=1 SV=1	Hba-a2
1	106	Q91VB8	K.K(+54.01)VADALANAAGHLDDLPGALSALSDLHAHK.L	Y	59.46	3044.57	30	9.7	762.157	4	50.06	63800	F338:8645	4	62	91	MDA adduct +54	K1:MDA adduct +54:87.94	Q91VB8	Q91VB8_MOUSE Alpha globin 1 OS=Mus musculus GN=Hba-a2 PE=1 SV=1	Hba-a2
1	106	Q91VB8	K.VADALAN(+.98)AAGHLDD(+57.02)LPGALSALSDLHAHKLR.V	Y	59.46	3189.65	31	-2.8	532.615	6	36.47	395000	F339:6106	1	63	93	Deamidation (NQ); Carbamidomethylation (DHKE X@N-term)	N7:Deamidation (NQ):1000.00;D14:Carbamidomethylation (DHKE X@N-term):0.00	Q91VB8	Q91VB8_MOUSE Alpha globin 1 OS=Mus musculus GN=Hba-a2 PE=1 SV=1	Hba-a2
1	106	Q91VB8	K.KVADALANAAGHLDDLPGALSALC(sub S)DLHAHK.L	Y	59.45	3006.53	30	-8.2	602.309	5	37.79		F358:6043	2	62	91	Mutation		Q91VB8	Q91VB8_MOUSE Alpha globin 1 OS=Mus musculus GN=Hba-a2 PE=1 SV=1	Hba-a2
1	106	Q91VB8	K.KVADALAN(+.98)AAGHLDDLPGAL.S	Y	59.39	1932	20	0.6	967.005	2	35.85	2600000	F350:6058	4	62	81	Deamidation (NQ)	N8:Deamidation (NQ):1000.00	Q91VB8	Q91VB8_MOUSE Alpha globin 1 OS=Mus musculus GN=Hba-a2 PE=1 SV=1	Hba-a2
1	106	Q91VB8	G.KKVADALANAAGHLDDLPGALSALSDLHAHKLR.V	Y	59.38	3387.84	33	6.7	565.651	6	30.14	2860000	F344:4958	1	61	93			Q91VB8	Q91VB8_MOUSE Alpha globin 1 OS=Mus musculus GN=Hba-a2 PE=1 SV=1	Hba-a2
1	106	Q91VB8	K.LLSHC(+57.02)LLVT(-15.99)LASHHPADFTPAVHASLDKFLASVSTVLTSK.Y	N	59.36	4267.28	40	-1.9	712.22	6	43.61	11100000	F347:7207	1	101	140	Carbamidomethylation; Deoxy	C5:Carbamidomethylation:1000.00;T9:Deoxy:3.29	Q91VB8	Q91VB8_MOUSE Alpha globin 1 OS=Mus musculus GN=Hba-a2 PE=1 SV=1	Hba-a2
1	106	Q91VB8	K.KVAD(+28.03)ALANAAGHLDDLPGALSALSDLHAHK.L	Y	59.36	3018.59	30	-1.3	604.724	5	32.83	570000	F340:5420	2	62	91	Ethylation	D4:Ethylation:12.33	Q91VB8	Q91VB8_MOUSE Alpha globin 1 OS=Mus musculus GN=Hba-a2 PE=1 SV=1	Hba-a2
1	106	Q91VB8	R.MFASFPTTKTYFPHFDVSHGSAQVKGHGK.K	N	59.31	3208.56	29	0.1	535.766	6	22.6	967000	F346:3569	1	33	61			Q91VB8	Q91VB8_MOUSE Alpha globin 1 OS=Mus musculus GN=Hba-a2 PE=1 SV=1	Hba-a2
1	106	Q91VB8	L.PGALSALSDLHAHKL.R	N	59.3	1528.84	15	1.3	765.426	2	37.16	151000	F340:6231	3	78	92			Q91VB8	Q91VB8_MOUSE Alpha globin 1 OS=Mus musculus GN=Hba-a2 PE=1 SV=1	Hba-a2
1	106	Q91VB8	K.LLSHC(+57.02)LLVTLASHHPADFTPAVHASLD(+15.99)KFLASVSTVLTSKYR	N	59.3	4618.44	42	-1.7	660.783	7	41.77		F348:7161	1	101	142	Carbamidomethylation; Hydroxylation	C5:Carbamidomethylation:1000.00;D27:Hydroxylation:0.00	Q91VB8	Q91VB8_MOUSE Alpha globin 1 OS=Mus musculus GN=Hba-a2 PE=1 SV=1	Hba-a2
1	106	Q91VB8	C.L(+87.03)LVTLASHHPADFTPAVHASLDKFLASVSTVLTSK.Y	N	59.27	3760.02	35	-0.3	941.012	4	44.39		F347:7352	2	106	140	Glycidamide adduct	L1:Glycidamide adduct:30.06	Q91VB8	Q91VB8_MOUSE Alpha globin 1 OS=Mus musculus GN=Hba-a2 PE=1 SV=1	Hba-a2
1	106	Q91VB8	D.ALANAAGHLDDLPGALS(+42.01)ALSDLHAHK.L	Y	59.26	2619.34	26	3.9	524.877	5	30.94	113000	F359:4829	3	66	91	Acetylation (TSCYH)	S17:Acetylation (TSCYH):28.36	Q91VB8	Q91VB8_MOUSE Alpha globin 1 OS=Mus musculus GN=Hba-a2 PE=1 SV=1	Hba-a2
1	106	Q91VB8	G.KIGGHGAEYGAEALER.M	N	59.26	1656.82	16	-6.1	829.413	2	19.53		F338:3010	6	17	32			Q91VB8	Q91VB8_MOUSE Alpha globin 1 OS=Mus musculus GN=Hba-a2 PE=1 SV=1	Hba-a2
1	106	Q91VB8	K.KVADALANAAGHLDDLPGALSALS.D	Y	59.21	2289.2	24	2.7	764.075	3	39.68	2360000	F356:6440	11	62	85			Q91VB8	Q91VB8_MOUSE Alpha globin 1 OS=Mus musculus GN=Hba-a2 PE=1 SV=1	Hba-a2
1	106	Q91VB8	K.K(+42.01)(+15.99)VADALANAAGHLDDLPGALSALSDLHAHK.L	Y	59.16	3048.56	30	-8.2	1017.19	3	37		F353:6157	1	62	91	Acetylation (N-term); Hydroxylation	K1:Acetylation (N-term):1000.00;K1:Hydroxylation:18.00	Q91VB8	Q91VB8_MOUSE Alpha globin 1 OS=Mus musculus GN=Hba-a2 PE=1 SV=1	Hba-a2
1	106	Q91VB8	K.TY(-18.01)FPHFDVSHGSAQ(+.98)VK.G	N	59.16	1801.84	16	0.7	451.468	4	19.92	4650000	F352:3013	9	42	57	Dehydration; Deamidation (NQ)	Y2:Dehydration:0.00;Q14:Deamidation (NQ):1000.00	Q91VB8	Q91VB8_MOUSE Alpha globin 1 OS=Mus musculus GN=Hba-a2 PE=1 SV=1	Hba-a2
1	106	Q91VB8	K.TYFPHFDVSHGSAQVK(+43.01).G	N	59.16	1861.87	16	-7.9	931.937	2	22.39	1310000	F349:3616	6	42	57	Carbamylation	K16:Carbamylation:106.64	Q91VB8	Q91VB8_MOUSE Alpha globin 1 OS=Mus musculus GN=Hba-a2 PE=1 SV=1	Hba-a2
1	106	Q91VB8	K.KVADALAN(+.98)AAGHLDDLPGALSALSD(-18.01)LHAHK.L	Y	59.15	2973.53	30	6.4	992.191	3	33.36		F344:5565	3	62	91	Deamidation (NQ); Dehydration	N8:Deamidation (NQ):1000.00;D25:Dehydration:27.19	Q91VB8	Q91VB8_MOUSE Alpha globin 1 OS=Mus musculus GN=Hba-a2 PE=1 SV=1	Hba-a2
1	106	Q91VB8	K.K(+72.02)VADALANAAGHLDDLPGALSALSDLHAHK.L	Y	59.14	3062.58	30	-10	613.517	5	41.1	1510000	F356:6693	4	62	91	Carboxyethyl	K1:Carboxyethyl:118.76	Q91VB8	Q91VB8_MOUSE Alpha globin 1 OS=Mus musculus GN=Hba-a2 PE=1 SV=1	Hba-a2
1	106	Q91VB8	K.VADALANAAGHLDDLPGALS(+79.97)ALSDLHAHK.L	Y	59.13	2942.43	29	-9.6	736.607	4	37.53	512000	F353:6251	1	63	91	Phosphorylation (STY)	S20:Phosphorylation (STY):32.97	Q91VB8	Q91VB8_MOUSE Alpha globin 1 OS=Mus musculus GN=Hba-a2 PE=1 SV=1	Hba-a2
1	106	Q91VB8	A.N(+.98)AAGH(+57.02)LDDLPGALSALSDLHAHK.L	Y	59.12	2380.18	23	5.3	794.404	3	36.35	532000	F355:5974	2	69	91	Deamidation (NQ); Carbamidomethylation (DHKE X@N-term)	N1:Deamidation (NQ):1000.00;H5:Carbamidomethylation (DHKE X@N-term):26.31	Q91VB8	Q91VB8_MOUSE Alpha globin 1 OS=Mus musculus GN=Hba-a2 PE=1 SV=1	Hba-a2
1	106	Q91VB8	K.VADAL(+53.97)ANAAGHLDDLPGALSALSDLHAHK.L	Y	59.08	2916.43	29	3.4	973.155	3	46.45	2890000	F341:7974	3	63	91	Trifluoroleucine	L5:Trifluoroleucine:19.54	Q91VB8	Q91VB8_MOUSE Alpha globin 1 OS=Mus musculus GN=Hba-a2 PE=1 SV=1	Hba-a2
1	106	Q91VB8	K.VADALANAAGHLDDLPGALSALSDLHAHC(+57.02)(sub K)LR.V	Y	59.03	3163.58	31	0.4	633.724	5	37.37	279000	F357:5527	2	63	93	Carbamidomethylation; Mutation	C29:Carbamidomethylation:1000.00	Q91VB8	Q91VB8_MOUSE Alpha globin 1 OS=Mus musculus GN=Hba-a2 PE=1 SV=1	Hba-a2
1	106	Q91VB8	K.VADALAN(+.98)AAGH(+57.02)LDDLPGALSALSDLHAHK.L	Y	58.96	2920.47	29	-6.4	1461.23	2	36.12	1470000	F354:6017	5	63	91	Deamidation (NQ); Carbamidomethylation (DHKE X@N-term)	N7:Deamidation (NQ):1000.00;H11:Carbamidomethylation (DHKE X@N-term):11.10	Q91VB8	Q91VB8_MOUSE Alpha globin 1 OS=Mus musculus GN=Hba-a2 PE=1 SV=1	Hba-a2
1	106	Q91VB8	G.Q(sub K)IGGHGAEYGAEALER.M	N	58.93	1656.79	16	-6	829.395	2	19.72	5490000	F343:2660	5	17	32	Mutation		Q91VB8	Q91VB8_MOUSE Alpha globin 1 OS=Mus musculus GN=Hba-a2 PE=1 SV=1	Hba-a2
1	106	Q91VB8	K.VADALANAAGHLN(sub D)DLPGALSALSDLHAHKLR.V	Y	58.84	3130.66	31	-5.6	522.782	6	45.85		F342:7852	4	63	93	Mutation		Q91VB8	Q91VB8_MOUSE Alpha globin 1 OS=Mus musculus GN=Hba-a2 PE=1 SV=1	Hba-a2
1	106	Q91VB8	K.VADALAN(+.98)AAGHLD.D	Y	58.79	1237.59	13	0.4	619.804	2	23.61	1640000	F347:3581	10	63	75	Deamidation (NQ)	N7:Deamidation (NQ):1000.00	Q91VB8	Q91VB8_MOUSE Alpha globin 1 OS=Mus musculus GN=Hba-a2 PE=1 SV=1	Hba-a2
1	106	Q91VB8	K.VADALANAAGHLDDLPGALS(+42.01)ALSDLHA.H	Y	58.76	2639.32	27	4.7	1320.67	2	45.64	130000	F356:7493	2	63	89	Acetylation (TSCYH)	S20:Acetylation (TSCYH):47.09	Q91VB8	Q91VB8_MOUSE Alpha globin 1 OS=Mus musculus GN=Hba-a2 PE=1 SV=1	Hba-a2
1	106	Q91VB8	A.DFTPAVHASLDKFLASVSTVLTSKY.R	N	58.75	2696.41	25	1.3	899.811	3	49.33	698000	F346:8401	1	117	141			Q91VB8	Q91VB8_MOUSE Alpha globin 1 OS=Mus musculus GN=Hba-a2 PE=1 SV=1	Hba-a2
1	106	Q91VB8	K.LRVDPVNFK(+27.99).L	N	58.74	1114.61	9	2.4	558.315	2	23.59	235000	F356:3530	1	92	100	Formylation	K9:Formylation:99.23	Q91VB8	Q91VB8_MOUSE Alpha globin 1 OS=Mus musculus GN=Hba-a2 PE=1 SV=1	Hba-a2
1	106	Q91VB8	K.VADALANAAGHP(sub L)DDLPGALSALSDLHAHK.L	Y	58.74	2846.43	29	4.8	570.296	5	32.13		F338:5349	7	63	91	Mutation		Q91VB8	Q91VB8_MOUSE Alpha globin 1 OS=Mus musculus GN=Hba-a2 PE=1 SV=1	Hba-a2
1	106	Q91VB8	A.AGHLDDLPGALSALS(-18.01)DLHAHK.L	N	58.73	2119.08	21	4.7	530.78	4	26.1	410000	F355:4139	2	71	91	Dehydration	S15:Dehydration:0.00	Q91VB8	Q91VB8_MOUSE Alpha globin 1 OS=Mus musculus GN=Hba-a2 PE=1 SV=1	Hba-a2
1	106	Q91VB8	M.VLSGEDKSN(+.98)IKAAWGK.I	N	58.72	1702.89	16	0	426.729	4	14.84	33600	F350:2222	2	2	17	Deamidation (NQ)	N9:Deamidation (NQ):1000.00	Q91VB8	Q91VB8_MOUSE Alpha globin 1 OS=Mus musculus GN=Hba-a2 PE=1 SV=1	Hba-a2
1	106	Q91VB8	K.TYFPQ(sub H)FDVSHGSAQVK.G	N	58.71	1809.87	16	2.5	905.944	2	18.56	124000	F358:2658	1	42	57	Mutation		Q91VB8	Q91VB8_MOUSE Alpha globin 1 OS=Mus musculus GN=Hba-a2 PE=1 SV=1	Hba-a2
1	106	Q91VB8	K.T(+57.02)Y(+15.99)FPHFDVSHGSAQVK.G	N	58.67	1891.89	16	-7.6	473.975	4	20.96	124000	F359:3074	2	42	57	Carbamidomethylation (DHKE X@N-term); Hydroxylation	T1:Carbamidomethylation (DHKE X@N-term):33.81;Y2:Hydroxylation:14.04	Q91VB8	Q91VB8_MOUSE Alpha globin 1 OS=Mus musculus GN=Hba-a2 PE=1 SV=1	Hba-a2
1	106	Q91VB8	K.LLSHC(+57.02)LLVTLASHHPADFTPAVH(-.98).A	N	58.67	2534.32	23	0.6	634.588	4	26.31	4010000	F346:4251	4	101	123	Carbamidomethylation; Amidation	C5:Carbamidomethylation:1000.00;H23:Amidation:1000.00	Q91VB8	Q91VB8_MOUSE Alpha globin 1 OS=Mus musculus GN=Hba-a2 PE=1 SV=1	Hba-a2
1	106	Q91VB8	D.LPGALSALSDLHAH.K	N	58.62	1400.74	14	3	701.38	2	25.61	259000	F356:3891	5	77	90			Q91VB8	Q91VB8_MOUSE Alpha globin 1 OS=Mus musculus GN=Hba-a2 PE=1 SV=1	Hba-a2
1	106	Q91VB8	L.SALSDLHAHK(+6.02)LR.V	N	58.53	1352.76	12	2.1	677.39	2	33.27	398000	F343:5146	1	82	93	SILAC K6	K10:SILAC K6:1000.00	Q91VB8	Q91VB8_MOUSE Alpha globin 1 OS=Mus musculus GN=Hba-a2 PE=1 SV=1	Hba-a2
1	106	Q91VB8	K.VADALANAAGHLDD(-18.01)LPGALSALSDLH(+57.02)AHK.L	Y	58.52	2901.47	29	-9.7	968.156	3	36.81	3960000	F341:6229	4	63	91	Dehydration; Carbamidomethylation (DHKE X@N-term)	D14:Dehydration:0.00;H26:Carbamidomethylation (DHKE X@N-term):6.59	Q91VB8	Q91VB8_MOUSE Alpha globin 1 OS=Mus musculus GN=Hba-a2 PE=1 SV=1	Hba-a2
1	106	Q91VB8	K.IGGHGAE(+37.95)YGAEALER.M	N	58.51	1566.67	15	0.3	392.676	4	14.83	13400	F349:2266	4	18	32	Replacement of 2 protons by calcium	E7:Replacement of 2 protons by calcium:9.86	Q91VB8	Q91VB8_MOUSE Alpha globin 1 OS=Mus musculus GN=Hba-a2 PE=1 SV=1	Hba-a2
1	106	Q91VB8	K.TYFPN(sub H)FDVSHGSAQVK.G	N	58.47	1795.85	16	1.7	599.626	3	22.59		F352:3504	1	42	57	Mutation		Q91VB8	Q91VB8_MOUSE Alpha globin 1 OS=Mus musculus GN=Hba-a2 PE=1 SV=1	Hba-a2
1	106	Q91VB8	K.KV(+88.00)ADALANAAGHLDDLPGALSALSDLHAHK.L	Y	58.46	3078.56	30	8.5	770.653	4	37.83	311000	F359:6054	2	62	91	3-sulfanylpropanoyl	V2:3-sulfanylpropanoyl:10.11	Q91VB8	Q91VB8_MOUSE Alpha globin 1 OS=Mus musculus GN=Hba-a2 PE=1 SV=1	Hba-a2
1	106	Q91VB8	V.ADALANAAGHLD(-18.01)DLPGALSALSDLHAHK.L	Y	58.45	2745.38	28	-8.5	916.127	3	35.39	814000	F337:5604	3	64	91	Dehydration	D12:Dehydration:0.00	Q91VB8	Q91VB8_MOUSE Alpha globin 1 OS=Mus musculus GN=Hba-a2 PE=1 SV=1	Hba-a2
1	106	Q91VB8	K.IGGHGE(sub A)EYGAEALER.M	N	58.41	1586.73	15	1.6	794.375	2	17.24	262000	F343:2207	4	18	32	Mutation		Q91VB8	Q91VB8_MOUSE Alpha globin 1 OS=Mus musculus GN=Hba-a2 PE=1 SV=1	Hba-a2
1	106	Q91VB8	K.TYFPHFDVSHGSAQVKA(sub G)HGK.K	N	58.39	2212.08	20	2.5	554.029	4	14.73	141000	F337:1892	3	42	61	Mutation		Q91VB8	Q91VB8_MOUSE Alpha globin 1 OS=Mus musculus GN=Hba-a2 PE=1 SV=1	Hba-a2
1	106	Q91VB8	K.LLSHC(+57.02)LLVTLASHHPAD(+14.02)FTPAVHASLD(+57.02)KFLASVSTVLTSK.Y	N	58.39	4354.31	40	2.3	871.872	5	44.28	283000	F347:7332	1	101	140	Carbamidomethylation; Methyl ester; Carbamidomethylation (DHKE X@N-term)	C5:Carbamidomethylation:1000.00;D17:Methyl ester:17.40;D27:Carbamidomethylation (DHKE X@N-term):10.59	Q91VB8	Q91VB8_MOUSE Alpha globin 1 OS=Mus musculus GN=Hba-a2 PE=1 SV=1	Hba-a2
1	106	Q91VB8	D.ALAN(+.98)AAGHLDDLPGALSALSDLHAHKLR.V	Y	58.39	2847.5	28	4.9	712.885	4	30.76	21200	F359:4798	2	66	93	Deamidation (NQ)	N4:Deamidation (NQ):1000.00	Q91VB8	Q91VB8_MOUSE Alpha globin 1 OS=Mus musculus GN=Hba-a2 PE=1 SV=1	Hba-a2
1	106	Q91VB8	F.PHFDVSHGSAQVK(+57.02)GHGKK.V	N	58.38	1972	18	0.9	494.008	4	12.3	457000	F337:1462	1	45	62	Carbamidomethylation (DHKE X@N-term)	K13:Carbamidomethylation (DHKE X@N-term):9.16	Q91VB8	Q91VB8_MOUSE Alpha globin 1 OS=Mus musculus GN=Hba-a2 PE=1 SV=1	Hba-a2
1	106	Q91VB8	K.V(+27.99)ADALANAAGHLDDLPGALSALSDLHAH(+57.02)K.L	Y	58.36	2947.48	29	0.6	737.877	4	45.65		F359:7444	1	63	91	Formylation; Carbamidomethylation (DHKE X@N-term)	V1:Formylation:78.14;H28:Carbamidomethylation (DHKE X@N-term):0.00	Q91VB8	Q91VB8_MOUSE Alpha globin 1 OS=Mus musculus GN=Hba-a2 PE=1 SV=1	Hba-a2
1	106	Q91VB8	M.V(+43.01)LSGEDKSNIK.A	N	58.35	1231.64	11	0.6	616.828	2	15.84	813000	F342:2343	1	2	12	Carbamylation	V1:Carbamylation:111.20	Q91VB8	Q91VB8_MOUSE Alpha globin 1 OS=Mus musculus GN=Hba-a2 PE=1 SV=1	Hba-a2
1	106	Q91VB8	K.LLSHC(+57.02)LLVTLASHHP(+13.98)ADFTPAVHASLDK.F	N	58.34	3063.56	28	-2.7	613.718	5	30.23	3200000	F345:5095	2	101	128	Carbamidomethylation; Proline oxidation to pyroglutamic acid	C5:Carbamidomethylation:1000.00;P15:Proline oxidation to pyroglutamic acid:23.70	Q91VB8	Q91VB8_MOUSE Alpha globin 1 OS=Mus musculus GN=Hba-a2 PE=1 SV=1	Hba-a2
1	106	Q91VB8	R.M(+42.01)(+15.99)FASFPTTKTYFPHFDVSHGSAQ(+.98)VK.G	N	58.29	2888.35	25	1.2	723.095	4	30.9	715000	F338:5123	1	33	57	Acetylation (N-term); Oxidation (M); Deamidation (NQ)	M1:Acetylation (N-term):1000.00;M1:Oxidation (M):1000.00;Q23:Deamidation (NQ):1000.00	Q91VB8	Q91VB8_MOUSE Alpha globin 1 OS=Mus musculus GN=Hba-a2 PE=1 SV=1	Hba-a2
1	106	Q91VB8	D.D(+27.99)LPGALSALSDLHAHK.L	N	58.27	1671.86	16	3.9	558.295	3	33.01	109000	F356:5231	1	76	91	Formylation	D1:Formylation:108.83	Q91VB8	Q91VB8_MOUSE Alpha globin 1 OS=Mus musculus GN=Hba-a2 PE=1 SV=1	Hba-a2
1	106	Q91VB8	D.ALANAAGHLDDLPGALSALSDLHAH.K	Y	58.25	2449.23	25	3.7	817.422	3	33.91	1540000	F355:5526	4	66	90			Q91VB8	Q91VB8_MOUSE Alpha globin 1 OS=Mus musculus GN=Hba-a2 PE=1 SV=1	Hba-a2
1	106	Q91VB8	L.LVTLASHHPADFTPAVHA.S	N	58.22	1882.97	18	3.2	628.666	3	18.22	305000	F354:2792	2	107	124			Q91VB8	Q91VB8_MOUSE Alpha globin 1 OS=Mus musculus GN=Hba-a2 PE=1 SV=1	Hba-a2
1	106	Q91VB8	C.LLVTLASHH(+70.04)PADFTPAVHASLDKFLASVSTVLTSK.Y	N	58.21	3743.03	35	-8	749.607	5	51.98	4850000	F347:8703	1	106	140	Crotonaldehyde	H9:Crotonaldehyde:0.00	Q91VB8	Q91VB8_MOUSE Alpha globin 1 OS=Mus musculus GN=Hba-a2 PE=1 SV=1	Hba-a2
1	106	Q91VB8	K.KVADALAN(+.98)AAGHLDDLPG.A	Y	58.21	1747.87	18	-0.6	874.944	2	29.31	6760000	F338:4819	7	62	79	Deamidation (NQ)	N8:Deamidation (NQ):1000.00	Q91VB8	Q91VB8_MOUSE Alpha globin 1 OS=Mus musculus GN=Hba-a2 PE=1 SV=1	Hba-a2
1	106	Q91VB8	K.VADALANAAGHLDDLPGALS(+164.06)ALSDLHAHK.L	Y	58.18	3026.52	29	-7.3	606.307	5	38.78		F359:6226	3	63	91	O-Diisopropylphosphorylation	S20:O-Diisopropylphosphorylation:32.97	Q91VB8	Q91VB8_MOUSE Alpha globin 1 OS=Mus musculus GN=Hba-a2 PE=1 SV=1	Hba-a2
1	106	Q91VB8	K.VADALANAAGHLDDLPGALSALSDLH(+14.02)AHK.L	Y	58.16	2876.48	29	-8.7	720.12	4	39.75	12500000	F359:6400	2	63	91	Methylation	H26:Methylation:7.32	Q91VB8	Q91VB8_MOUSE Alpha globin 1 OS=Mus musculus GN=Hba-a2 PE=1 SV=1	Hba-a2
1	106	Q91VB8	K.K(+27.99)VADALANAAGHLDD.L	Y	58.15	1507.73	15	-0.5	754.87	2	30.66	20400	F347:4855	2	62	76	Formylation	K1:Formylation:1000.00	Q91VB8	Q91VB8_MOUSE Alpha globin 1 OS=Mus musculus GN=Hba-a2 PE=1 SV=1	Hba-a2
1	106	Q91VB8	K.LLSHC(+57.02)LLVTLASHHPADFTP(+29.04)AVHASLDKFLASVSTVLTSK.Y	N	58.12	4312.32	40	-6.9	719.722	6	41.17		F347:6770	3	101	140	Carbamidomethylation; Dimethylation of proline residue	C5:Carbamidomethylation:1000.00;P20:Dimethylation of proline residue:0.00	Q91VB8	Q91VB8_MOUSE Alpha globin 1 OS=Mus musculus GN=Hba-a2 PE=1 SV=1	Hba-a2
1	106	Q91VB8	K.VADALANAAGH(+57.02)LD(+57.02)D(+14.02)LPGALSALSDLHAHK.L	Y	58.1	2990.52	29	-1.3	599.111	5	39.44	6200000	F356:6396	1	63	91	Carbamidomethylation (DHKE X@N-term); Methyl ester	H11:Carbamidomethylation (DHKE X@N-term):21.81;D13:Carbamidomethylation (DHKE X@N-term):0.00;D14:Methyl ester:0.00	Q91VB8	Q91VB8_MOUSE Alpha globin 1 OS=Mus musculus GN=Hba-a2 PE=1 SV=1	Hba-a2
1	106	Q91VB8	K.KVAD(-18.01)ALANAAGHLD(+14.02)DLPGALSALSDLHAHK.L	Y	58.1	2986.56	30	8.2	747.654	4	52.61	594000	F338:9098	1	62	91	Dehydration; Methyl ester	D4:Dehydration:0.00;D14:Methyl ester:0.00	Q91VB8	Q91VB8_MOUSE Alpha globin 1 OS=Mus musculus GN=Hba-a2 PE=1 SV=1	Hba-a2
1	106	Q91VB8	K.VADALANAAGHLDDR(sub L)PGALSALSDLHAHK.L	Y	58.08	2905.48	29	1.1	582.104	5	37.52		F355:6192	4	63	91	Mutation		Q91VB8	Q91VB8_MOUSE Alpha globin 1 OS=Mus musculus GN=Hba-a2 PE=1 SV=1	Hba-a2
1	106	Q91VB8	A.NAAGHLDDLPGALSALSDLHE(sub A)HK.L	Y	58.06	2380.18	23	1.5	794.401	3	36.16	707000	F356:5805	2	69	91	Mutation		Q91VB8	Q91VB8_MOUSE Alpha globin 1 OS=Mus musculus GN=Hba-a2 PE=1 SV=1	Hba-a2
1	106	Q91VB8	K.LLSHC(+57.02)LLVTLASHHPADFTPAVHASLDKFLASVS(+42.01)TVLTSK.Y	N	58.05	4325.29	40	1.3	618.906	7	46.03	11200000	F348:7937	1	101	140	Carbamidomethylation; Acetylation (TSCYH)	C5:Carbamidomethylation:1000.00;S34:Acetylation (TSCYH):7.65	Q91VB8	Q91VB8_MOUSE Alpha globin 1 OS=Mus musculus GN=Hba-a2 PE=1 SV=1	Hba-a2
1	106	Q91VB8	A.GHLDDLPGALS(-18.01)ALSDLHAHK.L	N	58.03	2048.04	20	1.6	513.019	4	26.21	226000	F356:4002	1	72	91	Dehydration	S11:Dehydration:25.70	Q91VB8	Q91VB8_MOUSE Alpha globin 1 OS=Mus musculus GN=Hba-a2 PE=1 SV=1	Hba-a2
1	106	Q91VB8	A.LANAAGY(sub H)LDDLPGALSALSDLHAHK.L	Y	58.01	2532.3	25	-6.3	845.101	3	38.54	400000	F359:6182	3	67	91	Mutation		Q91VB8	Q91VB8_MOUSE Alpha globin 1 OS=Mus musculus GN=Hba-a2 PE=1 SV=1	Hba-a2
1	106	Q91VB8	L.PGALSALSDLHAH.K	N	57.98	1287.66	13	3	644.838	2	39.56	649000	F355:6572	4	78	90			Q91VB8	Q91VB8_MOUSE Alpha globin 1 OS=Mus musculus GN=Hba-a2 PE=1 SV=1	Hba-a2
1	106	Q91VB8	R.VDPVNFKLLSHC(+57.02)LLVTLASHH.P	N	57.98	2399.28	21	-0.5	600.827	4	36.77	502000	F346:6134	2	94	114	Carbamidomethylation	C12:Carbamidomethylation:1000.00	Q91VB8	Q91VB8_MOUSE Alpha globin 1 OS=Mus musculus GN=Hba-a2 PE=1 SV=1	Hba-a2
1	106	Q91VB8	K.VADALANAAGHLDD(-18.01)L.P	Y	57.95	1446.71	15	1.2	724.363	2	34.55		F347:5564	55	63	77	Dehydration	D14:Dehydration:0.00	Q91VB8	Q91VB8_MOUSE Alpha globin 1 OS=Mus musculus GN=Hba-a2 PE=1 SV=1	Hba-a2
1	106	Q91VB8	K.IGGHGAEYGAE(+21.98)ALE.R	N	57.94	1394.61	14	-1.3	698.31	2	17.44	704000	F342:2628	4	18	31	Sodium adduct	E11:Sodium adduct:31.56	Q91VB8	Q91VB8_MOUSE Alpha globin 1 OS=Mus musculus GN=Hba-a2 PE=1 SV=1	Hba-a2
1	106	Q91VB8	M.VLSGEDKSNIK(+88.00)AAWGK.I	N	57.94	1789.9	16	8.2	895.966	2	18.04	163000	F352:2682	2	2	17	3-sulfanylpropanoyl	K11:3-sulfanylpropanoyl:10.11	Q91VB8	Q91VB8_MOUSE Alpha globin 1 OS=Mus musculus GN=Hba-a2 PE=1 SV=1	Hba-a2
1	106	Q91VB8	A.SHHPADFTPAVHASLDKFLASVS(+42.01)TVLTSK.Y	N	57.93	3104.59	29	-0.9	621.925	5	40.63		F346:6838	2	112	140	Acetylation (TSCYH)	S23:Acetylation (TSCYH):0.00	Q91VB8	Q91VB8_MOUSE Alpha globin 1 OS=Mus musculus GN=Hba-a2 PE=1 SV=1	Hba-a2
1	106	Q91VB8	K.KVADALANAAGHLDDLT(sub P)GALSALSDLHAHKLR.V	Y	57.91	3263.74	32	-5.1	653.751	5	35.49		F343:5561	1	62	93	Mutation		Q91VB8	Q91VB8_MOUSE Alpha globin 1 OS=Mus musculus GN=Hba-a2 PE=1 SV=1	Hba-a2
1	106	Q91VB8	K.VADALANAAGHLDDLPGALSALSDLHAH(+57.02)K(+14.02)(+42.01).L	Y	57.91	2975.51	29	-2.1	596.108	5	37.78	679000	F358:6041	3	63	91	Carbamidomethylation (DHKE X@N-term); Methyl ester; Acetylation (K)	H28:Carbamidomethylation (DHKE X@N-term):26.31;K29:Methyl ester:45.16;K29:Acetylation (K):1000.00	Q91VB8	Q91VB8_MOUSE Alpha globin 1 OS=Mus musculus GN=Hba-a2 PE=1 SV=1	Hba-a2
1	106	Q91VB8	K.AAW(+162.05)GKIGGHGAEYGAEALER.M	N	57.89	2204.05	20	-0.7	735.69	3	18.2	1890000	F350:2823	4	13	32	Hexose	W3:Hexose:0.00	Q91VB8	Q91VB8_MOUSE Alpha globin 1 OS=Mus musculus GN=Hba-a2 PE=1 SV=1	Hba-a2
1	106	Q91VB8	K.A(+57.02)AWGK(+57.02)IGGHGAEYGAEALER.M	N	57.88	2156.04	20	0.2	1079.03	2	19.72	60400	F348:3135	1	13	32	Carbamidomethylation (DHKE X@N-term)	A1:Carbamidomethylation (DHKE X@N-term):42.55;K5:Carbamidomethylation (DHKE X@N-term):53.80	Q91VB8	Q91VB8_MOUSE Alpha globin 1 OS=Mus musculus GN=Hba-a2 PE=1 SV=1	Hba-a2
1	106	Q91VB8	K.KVADALANAAGHLDDLPGALSALSDLHAHKLRE(sub V)D.P	Y	57.85	3503.81	34	5.9	701.774	5	31.22	1450000	F343:4763	3	62	95	Mutation		Q91VB8	Q91VB8_MOUSE Alpha globin 1 OS=Mus musculus GN=Hba-a2 PE=1 SV=1	Hba-a2
1	106	Q91VB8	K.VADALANAAGH(+14.02)LDDLPGALSALSDLHAHK.L	Y	57.84	2876.48	29	-8.1	959.826	3	44.41	286000	F359:7225	1	63	91	Methylation	H11:Methylation:0.00	Q91VB8	Q91VB8_MOUSE Alpha globin 1 OS=Mus musculus GN=Hba-a2 PE=1 SV=1	Hba-a2
1	106	Q91VB8	G.KKVAD(+14.02)ALANAAGHLDDLPGALSALSDLHAHK.L	Y	57.84	3132.67	31	-9.7	627.535	5	40.4	3780000	F342:6882	2	61	91	Methyl ester	D5:Methyl ester:27.14	Q91VB8	Q91VB8_MOUSE Alpha globin 1 OS=Mus musculus GN=Hba-a2 PE=1 SV=1	Hba-a2
1	106	Q91VB8	K.VADALANAAGHLDD(-18.01)LPG.A	Y	57.79	1600.78	17	-0.6	801.399	2	31.02	1390000	F351:4686	3	63	79	Dehydration	D14:Dehydration:23.10	Q91VB8	Q91VB8_MOUSE Alpha globin 1 OS=Mus musculus GN=Hba-a2 PE=1 SV=1	Hba-a2
1	106	Q91VB8	G.HLDDLPGALSALSDLHAHK(+58.01).L	N	57.77	2067.04	19	0.4	690.02	3	30.03	165000	F352:4866	1	73	91	Carboxymethyl (KW X@N-term)	K19:Carboxymethyl (KW X@N-term):167.11	Q91VB8	Q91VB8_MOUSE Alpha globin 1 OS=Mus musculus GN=Hba-a2 PE=1 SV=1	Hba-a2
1	106	Q91VB8	A.GHLDDLPGALSALSDLHAHKLRVD.P	N	57.75	2549.34	24	3.5	510.876	5	28.22	20900	F359:4351	1	72	95			Q91VB8	Q91VB8_MOUSE Alpha globin 1 OS=Mus musculus GN=Hba-a2 PE=1 SV=1	Hba-a2
1	106	Q91VB8	I.GGH(+26.02)GAEYGAEALER.M	N	57.75	1441.66	14	-1.6	721.835	2	18.8	327000	F345:2949	2	19	32	Acetaldehyde +26	H3:Acetaldehyde +26:1000.00	Q91VB8	Q91VB8_MOUSE Alpha globin 1 OS=Mus musculus GN=Hba-a2 PE=1 SV=1	Hba-a2
1	106	Q91VB8	H.C(+58.01)LLVTLASHHPADFTPAVHASLDKFLASVSTVLTSK.Y	N	57.72	3834	36	0.4	767.808	5	47.21	14300000	F346:8026	2	105	140	Carboxymethyl	C1:Carboxymethyl:1000.00	Q91VB8	Q91VB8_MOUSE Alpha globin 1 OS=Mus musculus GN=Hba-a2 PE=1 SV=1	Hba-a2
1	106	Q91VB8	H.P(+13.98)ADFTPAVHASLDKFLASVSTVLTSK.Y	N	57.72	2715.41	26	-2.2	906.143	3	51.88	1910000	F346:8841	1	115	140	Proline oxidation to pyroglutamic acid	P1:Proline oxidation to pyroglutamic acid:23.70	Q91VB8	Q91VB8_MOUSE Alpha globin 1 OS=Mus musculus GN=Hba-a2 PE=1 SV=1	Hba-a2
1	106	Q91VB8	D.ALANAAGHLDDLPGALSALSDLHA.H	Y	57.7	2312.18	24	4.4	771.736	3	38.97	225000	F355:6465	3	66	89			Q91VB8	Q91VB8_MOUSE Alpha globin 1 OS=Mus musculus GN=Hba-a2 PE=1 SV=1	Hba-a2
1	106	Q91VB8	G.ALSALSDLHAHKLRVDPVNFK.L	N	57.67	2330.29	21	-8.8	583.574	4	21.43	375000	F341:3368	1	80	100			Q91VB8	Q91VB8_MOUSE Alpha globin 1 OS=Mus musculus GN=Hba-a2 PE=1 SV=1	Hba-a2
1	106	Q91VB8	F.PTT(+79.97)K(+6.02)TYFPHFDVSHGSAQVK.G	N	57.64	2332.1	20	8.1	467.431	5	22.24	5390000	F341:3516	1	38	57	Phosphorylation (STY); SILAC K6	T3:Phosphorylation (STY):0.00;K4:SILAC K6:122.77	Q91VB8	Q91VB8_MOUSE Alpha globin 1 OS=Mus musculus GN=Hba-a2 PE=1 SV=1	Hba-a2
1	106	Q91VB8	K.KVADALANAAGHLDDLPG(-.98).A	Y	57.56	1745.91	18	-0.1	873.96	2	26.47	395000	F352:4211	1	62	79	Amidation	G18:Amidation:1000.00	Q91VB8	Q91VB8_MOUSE Alpha globin 1 OS=Mus musculus GN=Hba-a2 PE=1 SV=1	Hba-a2
1	106	Q91VB8	K.TYFPHFDVSHGN(sub S)AQVKGHGK.K	N	57.53	2225.08	20	1.6	446.023	5	14.66	511000	F338:2125	4	42	61	Mutation		Q91VB8	Q91VB8_MOUSE Alpha globin 1 OS=Mus musculus GN=Hba-a2 PE=1 SV=1	Hba-a2
1	106	Q91VB8	R.VDPVNFKLLSHC(+57.02)LLVTLASH.H	N	57.52	2262.22	20	1.4	1132.12	2	40.1		F346:6742	1	94	113	Carbamidomethylation	C12:Carbamidomethylation:1000.00	Q91VB8	Q91VB8_MOUSE Alpha globin 1 OS=Mus musculus GN=Hba-a2 PE=1 SV=1	Hba-a2
1	106	Q91VB8	A.AGHLDDLPGALS(+42.01)ALSDLHAHK.L	N	57.52	2179.1	21	-9.6	727.368	3	35.42	2040000	F341:5962	1	71	91	Acetylation (TSCYH)	S12:Acetylation (TSCYH):32.97	Q91VB8	Q91VB8_MOUSE Alpha globin 1 OS=Mus musculus GN=Hba-a2 PE=1 SV=1	Hba-a2
1	106	Q91VB8	L.ASVSTVLTSKYR	N	57.5	1310.72	12	1.7	656.368	2	37.13	262000	F347:6033	1	131	142			Q91VB8	Q91VB8_MOUSE Alpha globin 1 OS=Mus musculus GN=Hba-a2 PE=1 SV=1	Hba-a2
1	106	Q91VB8	M.V(+43.01)LSGEDKSNIKAAWGK.I	N	57.5	1744.91	16	0	582.644	3	18.06	59400	F349:2830	4	2	17	Carbamylation	V1:Carbamylation:22.09	Q91VB8	Q91VB8_MOUSE Alpha globin 1 OS=Mus musculus GN=Hba-a2 PE=1 SV=1	Hba-a2
1	106	Q91VB8	L.VTLASHHPAN(sub D)FTPAVHASLDKFLASVSTVLTSKYR	N	57.46	3765	35	-5.2	754.003	5	38.07		F347:6205	1	108	142	Mutation		Q91VB8	Q91VB8_MOUSE Alpha globin 1 OS=Mus musculus GN=Hba-a2 PE=1 SV=1	Hba-a2
1	106	Q91VB8	K.I(+42.01)GGH(+15.99)GAEYGAEALER.M	N	57.41	1586.73	15	1.1	529.919	3	18	15900	F359:2554	2	18	32	Acetylation (Protein N-term); Oxidation (HW)	I1:Acetylation (Protein N-term):1000.00;H4:Oxidation (HW):1000.00	Q91VB8	Q91VB8_MOUSE Alpha globin 1 OS=Mus musculus GN=Hba-a2 PE=1 SV=1	Hba-a2
1	106	Q91VB8	T.KTYFPHFDVS(+42.01)HGSAQVK.G	N	57.4	1988.97	17	-0.2	498.251	4	17.91	2440000	F337:2461	3	41	57	Acetylation (TSCYH)	S10:Acetylation (TSCYH):17.01	Q91VB8	Q91VB8_MOUSE Alpha globin 1 OS=Mus musculus GN=Hba-a2 PE=1 SV=1	Hba-a2
1	106	Q91VB8	G.ALS(-18.01)ALSDLHAHKLR.V	N	57.39	1512.85	14	0.5	379.221	4	13.76	45700	F337:1718	1	80	93	Dehydration	S3:Dehydration:22.78	Q91VB8	Q91VB8_MOUSE Alpha globin 1 OS=Mus musculus GN=Hba-a2 PE=1 SV=1	Hba-a2
1	106	Q91VB8	K.KVADALANAAGHLDDLPGALC(sub S)ALSDLHAHK.L	Y	57.38	3006.53	30	-8.4	602.309	5	38.72	1090000	F357:5768	3	62	91	Mutation		Q91VB8	Q91VB8_MOUSE Alpha globin 1 OS=Mus musculus GN=Hba-a2 PE=1 SV=1	Hba-a2
1	106	Q91VB8	K.T(+27.99)YFPHFDVSHGSA.Q	N	57.37	1491.64	13	-0.3	746.828	2	30.7	421000	F352:4991	1	42	54	Formylation	T1:Formylation:1000.00	Q91VB8	Q91VB8_MOUSE Alpha globin 1 OS=Mus musculus GN=Hba-a2 PE=1 SV=1	Hba-a2
1	106	Q91VB8	K.KVADALANAAGHLDDLPGALSAH(sub L)SDLHAHK.L	Y	57.37	3014.53	30	4.7	754.644	4	36.31		F345:6233	3	62	91	Mutation		Q91VB8	Q91VB8_MOUSE Alpha globin 1 OS=Mus musculus GN=Hba-a2 PE=1 SV=1	Hba-a2
1	106	Q91VB8	K.LLSHC(+57.02)LLVTLASHHPADFTPAVHAS(+136.00)LDKFLASVSTVLTSK.Y	N	57.37	4419.28	40	-9.1	737.547	6	45.22	2660000	F347:7509	1	101	140	Carbamidomethylation; Dithiothreitol (DTT)	C5:Carbamidomethylation:1000.00;S25:Dithiothreitol (DTT):0.00	Q91VB8	Q91VB8_MOUSE Alpha globin 1 OS=Mus musculus GN=Hba-a2 PE=1 SV=1	Hba-a2
1	106	Q91VB8	R.M(+57.02)FASFPTTK.T	N	57.34	1085.52	9	0.5	543.768	2	22.36	43400000	F338:3520	5	33	41	Carbamidomethylation (DHKE X@N-term)	M1:Carbamidomethylation (DHKE X@N-term):81.59	Q91VB8	Q91VB8_MOUSE Alpha globin 1 OS=Mus musculus GN=Hba-a2 PE=1 SV=1	Hba-a2
1	106	Q91VB8	K.VADALANAAGHLD(+14.02)D(+14.02)LPGALSALSDLHAHK.L	Y	57.33	2890.49	29	-9.3	579.101	5	36.36		F356:5841	1	63	91	Methyl ester	D13:Methyl ester:22.33;D14:Methyl ester:21.04	Q91VB8	Q91VB8_MOUSE Alpha globin 1 OS=Mus musculus GN=Hba-a2 PE=1 SV=1	Hba-a2
1	106	Q91VB8	N.AAGHLDDLPGALSALSDLH.A	N	57.32	1871.94	19	-7.8	936.969	2	35.55	279000	F353:5896	1	70	88			Q91VB8	Q91VB8_MOUSE Alpha globin 1 OS=Mus musculus GN=Hba-a2 PE=1 SV=1	Hba-a2
1	106	Q91VB8	K.FLAS(-18.01)VSTVLTSK.Y	N	57.31	1233.7	12	-0.1	617.856	2	26.67	777000	F346:4317	2	129	140	Dehydration	S4:Dehydration:0.00	Q91VB8	Q91VB8_MOUSE Alpha globin 1 OS=Mus musculus GN=Hba-a2 PE=1 SV=1	Hba-a2
1	106	Q91VB8	V.AD(+294.18)ALANAAGHLDDLPGALSALSDLHAHK.L	Y	57.3	3057.58	28	3.6	765.404	4	49.06	99600	F354:8323	1	64	91	CHDH	D2:CHDH:32.22	Q91VB8	Q91VB8_MOUSE Alpha globin 1 OS=Mus musculus GN=Hba-a2 PE=1 SV=1	Hba-a2
1	106	Q91VB8	R.MFASFPTTKTYFPHFDVSHGS(+42.01)AQVK.G	N	57.29	2871.37	25	-3.4	575.279	5	28.51	687000	F345:4778	1	33	57	Acetylation (TSCYH)	S21:Acetylation (TSCYH):0.00	Q91VB8	Q91VB8_MOUSE Alpha globin 1 OS=Mus musculus GN=Hba-a2 PE=1 SV=1	Hba-a2
1	106	Q91VB8	K.V(+42.01)AD(+14.02)ALANAAGHLDDLPGALSALSDLHAHK.L	Y	57.26	2918.49	29	0.9	730.63	4	43.47	428000	F359:7060	2	63	91	Acetylation (N-term); Methyl ester	V1:Acetylation (N-term):1000.00;D3:Methyl ester:21.51	Q91VB8	Q91VB8_MOUSE Alpha globin 1 OS=Mus musculus GN=Hba-a2 PE=1 SV=1	Hba-a2
1	106	Q91VB8	K.LLSHC(+57.02)LLVTLASHHPADF(+31.99)TPAVHASLDK.F	N	57.19	3081.57	28	2	771.402	4	31.22		F344:5157	1	101	128	Carbamidomethylation; Dihydroxy	C5:Carbamidomethylation:1000.00;F18:Dihydroxy:0.00	Q91VB8	Q91VB8_MOUSE Alpha globin 1 OS=Mus musculus GN=Hba-a2 PE=1 SV=1	Hba-a2
1	106	Q91VB8	K.T(+27.99)YFPHFDVSHG.S	N	57.19	1333.57	11	-8.2	667.788	2	31.22	4330000	F353:5109	5	42	52	Formylation	T1:Formylation:1000.00	Q91VB8	Q91VB8_MOUSE Alpha globin 1 OS=Mus musculus GN=Hba-a2 PE=1 SV=1	Hba-a2
1	106	Q91VB8	R.VDPVN(+.98)FKLLSHC(+57.02)LLVTLASHHPADFTPAVHASLDKFLASVSTVLTSKYR	N	57.16	5402.85	49	1.5	772.844	7	48.67	9130000	F347:8124	4	94	142	Deamidation (NQ); Carbamidomethylation	N5:Deamidation (NQ):1000.00;C12:Carbamidomethylation:1000.00	Q91VB8	Q91VB8_MOUSE Alpha globin 1 OS=Mus musculus GN=Hba-a2 PE=1 SV=1	Hba-a2
1	106	Q91VB8	N.AAGHLDDLPGALSALSDLH(+57.02)AHK.L	N	57.15	2265.15	22	3	454.039	5	25.57	194000	F355:4042	1	70	91	Carbamidomethylation (DHKE X@N-term)	H19:Carbamidomethylation (DHKE X@N-term):22.85	Q91VB8	Q91VB8_MOUSE Alpha globin 1 OS=Mus musculus GN=Hba-a2 PE=1 SV=1	Hba-a2
1	106	Q91VB8	V.A(+233.05)DALANAAGHLDDLPGALSALSDLHAHKLR.V	Y	57.13	3265.63	30	-1.6	545.278	6	36.29	10500000	F345:6230	7	64	93	5-dimethylaminonaphthalene-1-sulfonyl	A1:5-dimethylaminonaphthalene-1-sulfonyl:132.19	Q91VB8	Q91VB8_MOUSE Alpha globin 1 OS=Mus musculus GN=Hba-a2 PE=1 SV=1	Hba-a2
1	106	Q91VB8	R.MFAC(sub S)FPTTKTYFPHFDVSHGSAQVK.G	N	57.11	2845.34	25	-6.7	949.446	3	25.58	10400000	F345:4231	2	33	57	Mutation		Q91VB8	Q91VB8_MOUSE Alpha globin 1 OS=Mus musculus GN=Hba-a2 PE=1 SV=1	Hba-a2
1	106	Q91VB8	A.NAAGHLDDLPGALSALSDLHAHKQ(sub L).R	Y	57.1	2450.23	24	4.2	613.567	4	31.93	1050000	F341:5297	3	69	92	Mutation		Q91VB8	Q91VB8_MOUSE Alpha globin 1 OS=Mus musculus GN=Hba-a2 PE=1 SV=1	Hba-a2
1	106	Q91VB8	G.HLD(+21.97)DLPGALSALSDLHAHK.L	N	57.06	2031	19	-5.5	678.004	3	26.7	28900	F357:3625	1	73	91	Replacement of 2 protons by magnesium	D3:Replacement of 2 protons by magnesium:14.02	Q91VB8	Q91VB8_MOUSE Alpha globin 1 OS=Mus musculus GN=Hba-a2 PE=1 SV=1	Hba-a2
1	106	Q91VB8	K.LLSHC(+57.02)LLVTLASH(+15.99)HPADFTPAVHASLDK.F	N	57.04	3065.58	28	-3.3	614.12	5	26.78	580000	F345:4456	1	101	128	Carbamidomethylation; Oxidation (HW)	C5:Carbamidomethylation:1000.00;H13:Oxidation (HW):17.01	Q91VB8	Q91VB8_MOUSE Alpha globin 1 OS=Mus musculus GN=Hba-a2 PE=1 SV=1	Hba-a2
1	106	Q91VB8	K.IGGHGAEYGAEALERT(sub M)FA.S	N	57.03	1847.88	18	6.7	616.971	3	17.43	1870000	F348:2719	6	18	35	Mutation		Q91VB8	Q91VB8_MOUSE Alpha globin 1 OS=Mus musculus GN=Hba-a2 PE=1 SV=1	Hba-a2
1	106	Q91VB8	F.PTTKTY(+15.01)FPHFDVSHGSAQVK.G	N	57.01	2261.12	20	2.1	566.289	4	20	3260000	F339:3085	5	38	57	Tyrosine oxidation to 2-aminotyrosine	Y6:Tyrosine oxidation to 2-aminotyrosine:1000.00	Q91VB8	Q91VB8_MOUSE Alpha globin 1 OS=Mus musculus GN=Hba-a2 PE=1 SV=1	Hba-a2
1	106	Q91VB8	A.NAAGHLDDLPGALSALSDLHA.H	Y	57	2057.02	21	-1.4	1029.51	2	37.21	187000	F352:6176	3	69	89			Q91VB8	Q91VB8_MOUSE Alpha globin 1 OS=Mus musculus GN=Hba-a2 PE=1 SV=1	Hba-a2
1	106	Q91VB8	K.VADALANAAGHLDDV(sub L)PGALSALSDLHAHK.L	Y	56.96	2848.45	29	-0.5	570.696	5	38		F356:6141	2	63	91	Mutation		Q91VB8	Q91VB8_MOUSE Alpha globin 1 OS=Mus musculus GN=Hba-a2 PE=1 SV=1	Hba-a2
1	106	Q91VB8	K.LLSHC(+57.02)LLVTLASHHPAD(+14.02)FTPAVHASLD(+43.99)KFLASVSTVLTSK.Y	N	56.95	4341.28	40	2	724.556	6	46.66		F348:8051	2	101	140	Carbamidomethylation; Methyl ester; Carboxylation (DKW)	C5:Carbamidomethylation:1000.00;D17:Methyl ester:0.00;D27:Carboxylation (DKW):0.00	Q91VB8	Q91VB8_MOUSE Alpha globin 1 OS=Mus musculus GN=Hba-a2 PE=1 SV=1	Hba-a2
1	106	Q91VB8	K.TYFPHFDVSHGSAQVK(+57.02)GH(+57.02)GKK.V	N	56.95	2440.2	21	0.3	407.708	6	11.99	231000	F337:1411	1	42	62	Carbamidomethylation (DHKE X@N-term)	K16:Carbamidomethylation (DHKE X@N-term):12.65;H18:Carbamidomethylation (DHKE X@N-term):0.00	Q91VB8	Q91VB8_MOUSE Alpha globin 1 OS=Mus musculus GN=Hba-a2 PE=1 SV=1	Hba-a2
1	106	Q91VB8	K.VADALAN(+.98)AAGHLDDLPGALSALSDLHAHK(+31.99).L	Y	56.93	2895.44	29	-0.8	966.152	3	41.28	586000	F355:6888	10	63	91	Deamidation (NQ); Dihydroxy	N7:Deamidation (NQ):1000.00;K29:Dihydroxy:107.72	Q91VB8	Q91VB8_MOUSE Alpha globin 1 OS=Mus musculus GN=Hba-a2 PE=1 SV=1	Hba-a2
1	106	Q91VB8	A.DFT(-18.01)PAVHASLDKFLASVSTVLTSK.Y	N	56.88	2515.33	24	0.3	629.841	4	47.43	1150000	F346:8066	2	117	140	Dehydration	T3:Dehydration:7.32	Q91VB8	Q91VB8_MOUSE Alpha globin 1 OS=Mus musculus GN=Hba-a2 PE=1 SV=1	Hba-a2
1	106	Q91VB8	K.KVADALAN(+.98)AAGHLDDLPGALSALSD(+57.02)LHAHK.L	Y	56.86	3048.56	30	-4	610.717	5	34.14	706000	F353:5639	1	62	91	Deamidation (NQ); Carbamidomethylation (DHKE X@N-term)	N8:Deamidation (NQ):1000.00;D25:Carbamidomethylation (DHKE X@N-term):7.37	Q91VB8	Q91VB8_MOUSE Alpha globin 1 OS=Mus musculus GN=Hba-a2 PE=1 SV=1	Hba-a2
1	106	Q91VB8	K.IGGHGAEYGAE(+57.02)ALER.M	N	56.84	1585.75	15	1.8	793.883	2	15.13	46400	F359:2055	1	18	32	Carbamidomethylation (DHKE X@N-term)	E11:Carbamidomethylation (DHKE X@N-term):6.63	Q91VB8	Q91VB8_MOUSE Alpha globin 1 OS=Mus musculus GN=Hba-a2 PE=1 SV=1	Hba-a2
1	106	Q91VB8	K.KVAD(+21.98)ALANAAGHLD(+14.02)DLPGALSALSDLHAHK.L	Y	56.83	3026.55	30	-7.4	757.64	4	40.99	1660000	F359:6620	4	62	91	Sodium adduct; Methyl ester	D4:Sodium adduct:3.84;D14:Methyl ester:14.02	Q91VB8	Q91VB8_MOUSE Alpha globin 1 OS=Mus musculus GN=Hba-a2 PE=1 SV=1	Hba-a2
1	106	Q91VB8	K.VADALANAAGHLDDLP(+15.99)GALSALSDLHAHK.L	Y	56.8	2878.46	29	1.9	576.7	5	33.11	2030000	F356:5248	5	63	91	Hydroxylation	P16:Hydroxylation:0.00	Q91VB8	Q91VB8_MOUSE Alpha globin 1 OS=Mus musculus GN=Hba-a2 PE=1 SV=1	Hba-a2
1	106	Q91VB8	K.VADALANAAGHLDDLPGALSAL(+21.97).S	Y	56.79	2096.04	22	-9.7	1049.02	2	43.73	111000	F357:6658	3	63	84	Replacement of 2 protons by magnesium	L22:Replacement of 2 protons by magnesium:10.34	Q91VB8	Q91VB8_MOUSE Alpha globin 1 OS=Mus musculus GN=Hba-a2 PE=1 SV=1	Hba-a2
1	106	Q91VB8	R.MFASFPTTKTYFPH(+57.02)FDVSHGSAQVK.G	N	56.77	2886.38	25	-3.5	578.281	5	26.59	4240000	F345:4421	1	33	57	Carbamidomethylation (DHKE X@N-term)	H14:Carbamidomethylation (DHKE X@N-term):18.23	Q91VB8	Q91VB8_MOUSE Alpha globin 1 OS=Mus musculus GN=Hba-a2 PE=1 SV=1	Hba-a2
1	106	Q91VB8	K.LLS(+58.03)HC(+57.02)LLVTLASHHPADFTPAVHASLDKFLASVSTVLTSK.Y	N	56.75	4341.31	40	-1.6	724.557	6	47.51	46400000	F346:8081	1	101	140	2 3-dihydro-2 2-dimethyl-7-benzofuranol N-methyl carbamate; Carbamidomethylation	S3:2 3-dihydro-2 2-dimethyl-7-benzofuranol N-methyl carbamate:31.37;C5:Carbamidomethylation:1000.00	Q91VB8	Q91VB8_MOUSE Alpha globin 1 OS=Mus musculus GN=Hba-a2 PE=1 SV=1	Hba-a2
1	106	Q91VB8	K.KVADALANAAGHLDD(-15.99)LPGALSALSDLHAHK.L	Y	56.73	2974.56	30	-5.1	992.523	3	30.74	128000	F342:5085	2	62	91	Deoxy	D15:Deoxy:0.00	Q91VB8	Q91VB8_MOUSE Alpha globin 1 OS=Mus musculus GN=Hba-a2 PE=1 SV=1	Hba-a2
1	106	Q91VB8	A.DALANAAGHLDDLPGALS(+42.01)ALSDLHAHK.L	Y	56.73	2734.37	27	3.1	684.601	4	36.75	137000	F355:6051	4	65	91	Acetylation (TSCYH)	S18:Acetylation (TSCYH):24.24	Q91VB8	Q91VB8_MOUSE Alpha globin 1 OS=Mus musculus GN=Hba-a2 PE=1 SV=1	Hba-a2
1	106	Q91VB8	K.LLSHC(+57.02)LLVTLASHHPADFTPAVH(+15.99)ASLDKFLASVSTVLTSKYR	N	56.67	4618.44	42	2.5	660.786	7	46.21	706000	F348:7969	1	101	142	Carbamidomethylation; Oxidation (HW)	C5:Carbamidomethylation:1000.00;H23:Oxidation (HW):9.69	Q91VB8	Q91VB8_MOUSE Alpha globin 1 OS=Mus musculus GN=Hba-a2 PE=1 SV=1	Hba-a2
1	106	Q91VB8	K.LLSH(+57.02)C(+57.02)LLVTLASHHPADF.T	N	56.67	2087.06	18	-0.3	522.773	4	29.32		F342:4819	2	101	118	Carbamidomethylation (DHKE X@N-term); Carbamidomethylation	H4:Carbamidomethylation (DHKE X@N-term):9.42;C5:Carbamidomethylation:1000.00	Q91VB8	Q91VB8_MOUSE Alpha globin 1 OS=Mus musculus GN=Hba-a2 PE=1 SV=1	Hba-a2
1	106	Q91VB8	K.IGGHGAEYS(sub G)AEALER.M	N	56.62	1558.74	15	0.1	520.587	3	13.6		F343:1604	1	18	32	Mutation		Q91VB8	Q91VB8_MOUSE Alpha globin 1 OS=Mus musculus GN=Hba-a2 PE=1 SV=1	Hba-a2
1	106	Q91VB8	K.TYFPHFDVSHGSAQVK(+68.06)GHG.K	N	56.62	2138.03	19	1.3	1070.03	2	19.14	179000	F338:2943	6	42	60	Piperidination	K16:Piperidination:170.25	Q91VB8	Q91VB8_MOUSE Alpha globin 1 OS=Mus musculus GN=Hba-a2 PE=1 SV=1	Hba-a2
1	106	Q91VB8	K.VADALANAAGHLDDLPA(sub G)ALSALSDLHAHK.L	Y	56.6	2876.48	29	-8.2	959.825	3	41.35	1810000	F359:6685	1	63	91	Mutation		Q91VB8	Q91VB8_MOUSE Alpha globin 1 OS=Mus musculus GN=Hba-a2 PE=1 SV=1	Hba-a2
1	106	Q91VB8	K.VADALANAAGH(+57.02)LD(+14.02)D(+57.02)LPGALSALSDLHAHK.L	Y	56.6	2990.52	29	-2.5	997.845	3	39.04	1510000	F356:6328	3	63	91	Carbamidomethylation (DHKE X@N-term); Methyl ester	H11:Carbamidomethylation (DHKE X@N-term):36.20;D13:Methyl ester:0.00;D14:Carbamidomethylation (DHKE X@N-term):0.00	Q91VB8	Q91VB8_MOUSE Alpha globin 1 OS=Mus musculus GN=Hba-a2 PE=1 SV=1	Hba-a2
1	106	Q91VB8	H.ASLDKFLASVSTVLTSKY.R	N	56.59	1929.05	18	1.2	965.531	2	41.94	138000	F347:6914	1	124	141			Q91VB8	Q91VB8_MOUSE Alpha globin 1 OS=Mus musculus GN=Hba-a2 PE=1 SV=1	Hba-a2
1	106	Q91VB8	K.VAD(-18.01)ALANAAGHLDDLPGALSALSDLHA.H	Y	56.58	2579.3	27	3.7	860.776	3	42.01	2300000	F355:7021	2	63	89	Dehydration	D3:Dehydration:44.83	Q91VB8	Q91VB8_MOUSE Alpha globin 1 OS=Mus musculus GN=Hba-a2 PE=1 SV=1	Hba-a2
1	106	Q91VB8	K.T(+42.01)Y(+31.99)FPHFDVSHGSAQVK.G	N	56.58	1892.87	16	0.2	947.442	2	21.92	325000	F352:3381	11	42	57	Acetylation (N-term); Dihydroxy	T1:Acetylation (N-term):1000.00;Y2:Dihydroxy:9.34	Q91VB8	Q91VB8_MOUSE Alpha globin 1 OS=Mus musculus GN=Hba-a2 PE=1 SV=1	Hba-a2
1	106	Q91VB8	H.HPADFTP(+15.99)AVHASLDKFLASVSTVLTSK.Y	N	56.58	2854.49	27	1.2	952.504	3	47.23		F346:8031	1	114	140	Hydroxylation	P7:Hydroxylation:8.82	Q91VB8	Q91VB8_MOUSE Alpha globin 1 OS=Mus musculus GN=Hba-a2 PE=1 SV=1	Hba-a2
1	106	Q91VB8	K.LLSHC(+57.02)LLVTLASHHPADFTPAVHASLN(sub D)KFLASVSTVLTSK.Y	N	56.58	4282.29	40	-0.3	714.723	6	41.56		F347:6842	2	101	140	Carbamidomethylation; Mutation	C5:Carbamidomethylation:1000.00	Q91VB8	Q91VB8_MOUSE Alpha globin 1 OS=Mus musculus GN=Hba-a2 PE=1 SV=1	Hba-a2
1	106	Q91VB8	K.LRVDPVNFKLLSHC(+57.02)LLVTLASHH.P	N	56.57	2668.46	23	0.8	445.752	6	35.45	743000	F347:5727	1	92	114	Carbamidomethylation	C14:Carbamidomethylation:1000.00	Q91VB8	Q91VB8_MOUSE Alpha globin 1 OS=Mus musculus GN=Hba-a2 PE=1 SV=1	Hba-a2
1	106	Q91VB8	K.VADALANAAGHLDDLPGALSALS(+42.01)DLHAHKL.R	Y	56.56	3017.56	30	0.8	604.519	5	39.54		F342:6727	1	63	92	Acetylation (TSCYH)	S23:Acetylation (TSCYH):29.32	Q91VB8	Q91VB8_MOUSE Alpha globin 1 OS=Mus musculus GN=Hba-a2 PE=1 SV=1	Hba-a2
1	106	Q91VB8	K.LLSHC(+57.02)LLVTLASHHPADFTPAVHAS(-18.01).L	N	56.52	2675.36	25	2.4	669.85	4	28.82	212000	F346:4716	1	101	125	Carbamidomethylation; Dehydration	C5:Carbamidomethylation:1000.00;S25:Dehydration:22.09	Q91VB8	Q91VB8_MOUSE Alpha globin 1 OS=Mus musculus GN=Hba-a2 PE=1 SV=1	Hba-a2
1	106	Q91VB8	K.LRVDPVNFKLLSHC(+57.02)LLVTLASHHPADFTPAVHASLDE(sub K)FLASVSTVLTSK.Y	N	56.51	5352.83	49	10.1	1339.23	4	48.25	1000000	F348:8331	2	92	140	Carbamidomethylation; Mutation	C14:Carbamidomethylation:1000.00	Q91VB8	Q91VB8_MOUSE Alpha globin 1 OS=Mus musculus GN=Hba-a2 PE=1 SV=1	Hba-a2
1	106	Q91VB8	K.VADALANAAGHLD(-18.01)DLPGALSALSDLHA.H	Y	56.49	2579.3	27	4.4	1290.66	2	45.79	491000	F360:7583	2	63	89	Dehydration	D13:Dehydration:0.00	Q91VB8	Q91VB8_MOUSE Alpha globin 1 OS=Mus musculus GN=Hba-a2 PE=1 SV=1	Hba-a2
1	106	Q91VB8	T.L(sub K)TYFPHFDVSHGSAQVK.G	N	56.48	1931.95	17	4.5	966.988	2	21.88	102000	F360:3365	2	41	57	Mutation		Q91VB8	Q91VB8_MOUSE Alpha globin 1 OS=Mus musculus GN=Hba-a2 PE=1 SV=1	Hba-a2
1	106	Q91VB8	K.LLSHC(+57.02)LLVTLASHHPADFTP(+31.99)AVHASLDK(+6.02)FLASVSTVLTSK.Y	N	56.36	4321.29	40	2.8	1081.33	4	47.82	252000	F347:7977	1	101	140	Carbamidomethylation; Dihydroxy; SILAC K6	C5:Carbamidomethylation:1000.00;P20:Dihydroxy:0.00;K28:SILAC K6:83.60	Q91VB8	Q91VB8_MOUSE Alpha globin 1 OS=Mus musculus GN=Hba-a2 PE=1 SV=1	Hba-a2
1	106	Q91VB8	K.KVADALANAAGHLDDLPGALSALS(-18.01)DLHAHKLR.V	Y	56.34	3241.73	32	-0.6	541.296	6	31.85	2760000	F345:5395	2	62	93	Dehydration	S24:Dehydration:0.00	Q91VB8	Q91VB8_MOUSE Alpha globin 1 OS=Mus musculus GN=Hba-a2 PE=1 SV=1	Hba-a2
1	106	Q91VB8	K.VADALANAAGHL.D	Y	56.33	1121.58	12	0.5	561.799	2	22.25	20100000	F349:3591	11	63	74			Q91VB8	Q91VB8_MOUSE Alpha globin 1 OS=Mus musculus GN=Hba-a2 PE=1 SV=1	Hba-a2
1	106	Q91VB8	K.TYFPHFDVSHGSAQ(+.98)VK(+42.01).G	N	56.33	1861.86	16	-9.2	931.931	2	21.82	5640000	F353:3408	8	42	57	Deamidation (NQ); Acetylation (K)	Q14:Deamidation (NQ):1000.00;K16:Acetylation (K):1000.00	Q91VB8	Q91VB8_MOUSE Alpha globin 1 OS=Mus musculus GN=Hba-a2 PE=1 SV=1	Hba-a2
1	106	Q91VB8	K.KVAD(+105.90)ALANAAGHLDDLPGALSALSDLHAHK.L	Y	56.29	3096.45	30	6.7	775.126	4	46.7	5180000	F355:7857	18	62	91	Replacement of proton by silver	D4:Replacement of proton by silver:12.23	Q91VB8	Q91VB8_MOUSE Alpha globin 1 OS=Mus musculus GN=Hba-a2 PE=1 SV=1	Hba-a2
1	106	Q91VB8	K.L(+42.01)LSH(+15.99)C(+57.02)LLVTLASHHPADFTPAVHASLDKFLASVSTVLTSKYR	N	56.29	4660.45	42	-0.4	777.748	6	44.79	2720000	F347:7427	1	101	142	Acetylation (N-term); Oxidation (HW); Carbamidomethylation	L1:Acetylation (N-term):1000.00;H4:Oxidation (HW):11.41;C5:Carbamidomethylation:1000.00	Q91VB8	Q91VB8_MOUSE Alpha globin 1 OS=Mus musculus GN=Hba-a2 PE=1 SV=1	Hba-a2
1	106	Q91VB8	K.LLSHC(+57.02)LLVTLAS(+42.01)HHPADFTPAVHASLDK.F	N	56.28	3091.59	28	-3.1	773.903	4	28.09		F345:4700	2	101	128	Carbamidomethylation; Acetylation (TSCYH)	C5:Carbamidomethylation:1000.00;S12:Acetylation (TSCYH):0.00	Q91VB8	Q91VB8_MOUSE Alpha globin 1 OS=Mus musculus GN=Hba-a2 PE=1 SV=1	Hba-a2
1	106	Q91VB8	K.FLASVS(-18.01)TVLTSK.Y	N	56.26	1233.7	12	1.6	617.857	2	28.35	1260000	F346:4629	1	129	140	Dehydration	S6:Dehydration:0.00	Q91VB8	Q91VB8_MOUSE Alpha globin 1 OS=Mus musculus GN=Hba-a2 PE=1 SV=1	Hba-a2
1	106	Q91VB8	D.DLPGALSALS(+42.01)DLHAHK.L	N	56.26	1685.87	16	2.8	843.947	2	29.8	158000	F359:4628	2	76	91	Acetylation (TSCYH)	S10:Acetylation (TSCYH):16.66	Q91VB8	Q91VB8_MOUSE Alpha globin 1 OS=Mus musculus GN=Hba-a2 PE=1 SV=1	Hba-a2
1	106	Q91VB8	H.LDDLPGALSALSDLHA.H	N	56.26	1606.82	16	-8.6	804.41	2	41.55		F353:6968	3	74	89			Q91VB8	Q91VB8_MOUSE Alpha globin 1 OS=Mus musculus GN=Hba-a2 PE=1 SV=1	Hba-a2
1	106	Q91VB8	K.VADALANAAGHLDD(-18.01)LP.G	Y	56.23	1543.76	16	-0.3	772.889	2	35.55	86500	F348:6029	3	63	78	Dehydration	D14:Dehydration:9.34	Q91VB8	Q91VB8_MOUSE Alpha globin 1 OS=Mus musculus GN=Hba-a2 PE=1 SV=1	Hba-a2
1	106	Q91VB8	K.VADALANAAGHLD(+21.98)DLPGALSALSDLHA.H	Y	56.2	2619.29	27	1.7	874.106	3	44.17	403000	F356:7233	3	63	89	Sodium adduct	D13:Sodium adduct:11.06	Q91VB8	Q91VB8_MOUSE Alpha globin 1 OS=Mus musculus GN=Hba-a2 PE=1 SV=1	Hba-a2
1	106	Q91VB8	K.GHGK(+15.99)KVADALANAAGHLDDLPGALSALSDLHAHK.L	Y	56.18	3385.75	34	6	565.302	6	30.79	131000	F344:5079	1	58	91	Hydroxylation	K4:Hydroxylation:0.00	Q91VB8	Q91VB8_MOUSE Alpha globin 1 OS=Mus musculus GN=Hba-a2 PE=1 SV=1	Hba-a2
1	106	Q91VB8	D.FTPAVHASLD(+57.02)KFLASVSTVLTSK.Y	N	56.17	2475.34	23	0.2	826.12	3	41.83	57000	F348:7171	1	118	140	Carbamidomethylation (DHKE X@N-term)	D10:Carbamidomethylation (DHKE X@N-term):2.76	Q91VB8	Q91VB8_MOUSE Alpha globin 1 OS=Mus musculus GN=Hba-a2 PE=1 SV=1	Hba-a2
1	106	Q91VB8	K.VADALANAAGHLDDLPGAH(sub L)SALSDLHAHK.L	Y	56.16	2886.44	29	5.9	578.298	5	38.74	66300	F339:6535	8	63	91	Mutation		Q91VB8	Q91VB8_MOUSE Alpha globin 1 OS=Mus musculus GN=Hba-a2 PE=1 SV=1	Hba-a2
1	106	Q91VB8	H.PADFTPAVHASLN(sub D)KFLASVSTVLTSK.Y	N	56.15	2700.45	26	0.9	676.12	4	46.28		F348:7982	2	115	140	Mutation		Q91VB8	Q91VB8_MOUSE Alpha globin 1 OS=Mus musculus GN=Hba-a2 PE=1 SV=1	Hba-a2
1	106	Q91VB8	K.IGGHGAEY(+31.99)GAEALER.M	N	56.15	1560.72	15	0.5	781.366	2	18.63	8740000	F342:2847	20	18	32	Dihydroxy	Y8:Dihydroxy:51.59	Q91VB8	Q91VB8_MOUSE Alpha globin 1 OS=Mus musculus GN=Hba-a2 PE=1 SV=1	Hba-a2
1	106	Q91VB8	K.V(+42.01)ADALANAAGHLD(+57.02)D(+14.02)LPGALSALSDLHAHK.L	Y	56.09	2975.51	29	9.6	596.115	5	38.71		F360:6347	10	63	91	Acetylation (N-term); Carbamidomethylation (DHKE X@N-term); Methyl ester	V1:Acetylation (N-term):1000.00;D13:Carbamidomethylation (DHKE X@N-term):0.00;D14:Methyl ester:0.00	Q91VB8	Q91VB8_MOUSE Alpha globin 1 OS=Mus musculus GN=Hba-a2 PE=1 SV=1	Hba-a2
1	106	Q91VB8	K.KVADALANAAGHLDDLPGALSALSDLHAHK(+163.05).L	Y	56.09	3153.6	30	4.8	631.731	5	37.22	502000	F339:6248	1	62	91	Phenethyl isothiocyanate	K30:Phenethyl isothiocyanate:88.26	Q91VB8	Q91VB8_MOUSE Alpha globin 1 OS=Mus musculus GN=Hba-a2 PE=1 SV=1	Hba-a2
1	106	Q91VB8	K.TYFPHFDVN(sub S)HGSAQVK.G	N	56.07	1845.88	16	1.8	462.478	4	18.72	61800	F355:2817	2	42	57	Mutation		Q91VB8	Q91VB8_MOUSE Alpha globin 1 OS=Mus musculus GN=Hba-a2 PE=1 SV=1	Hba-a2
1	106	Q91VB8	R.M(+15.99)FASFPTTKTY(+162.05)FPHFDVSHGSAQVK.G	N	56.01	3007.41	25	-8.8	1003.47	3	26.46		F341:4287	3	33	57	Oxidation (M); Hexose (NSY)	M1:Oxidation (M):1000.00;Y11:Hexose (NSY):11.90	Q91VB8	Q91VB8_MOUSE Alpha globin 1 OS=Mus musculus GN=Hba-a2 PE=1 SV=1	Hba-a2
1	106	Q91VB8	R.MFASFPTTKTY(-18.01)FPHFDVSHGSAQVK.G	N	55.95	2811.35	25	0.7	563.277	5	27.48	255000	F346:4466	1	33	57	Dehydration	Y11:Dehydration:0.00	Q91VB8	Q91VB8_MOUSE Alpha globin 1 OS=Mus musculus GN=Hba-a2 PE=1 SV=1	Hba-a2
1	106	Q91VB8	K.VADALAN(+.98)AAGHLD(+14.02)DLPGALSALSDLHAHK.L	Y	55.94	2877.46	29	-8.2	720.367	4	33.4		F357:4818	3	63	91	Deamidation (NQ); Methyl ester	N7:Deamidation (NQ):1000.00;D13:Methyl ester:0.00	Q91VB8	Q91VB8_MOUSE Alpha globin 1 OS=Mus musculus GN=Hba-a2 PE=1 SV=1	Hba-a2
1	106	Q91VB8	K.TYFPHFDVSHGSAQVK(+156.12).G	N	55.93	1974.98	16	-5.8	988.494	2	17.03	417000	F338:2551	8	42	57	4-hydroxynonenal (HNE)	K16:4-hydroxynonenal (HNE):49.37	Q91VB8	Q91VB8_MOUSE Alpha globin 1 OS=Mus musculus GN=Hba-a2 PE=1 SV=1	Hba-a2
1	106	Q91VB8	L.ANAAGH(+183.04)LDDLPGALSALSDLHAHK.L	Y	55.9	2576.24	24	6.4	859.761	3	39.71	469000	F358:6381	3	68	91	Aminoethylbenzenesulfonylation	H6:Aminoethylbenzenesulfonylation:85.31	Q91VB8	Q91VB8_MOUSE Alpha globin 1 OS=Mus musculus GN=Hba-a2 PE=1 SV=1	Hba-a2
1	106	Q91VB8	S.F(+225.09)PTTKTYFPHFDVSHGSAQVK.G	N	55.89	2618.27	21	-2.8	524.661	5	27.75	2270000	F341:4527	3	37	57	Iminobiotinylation	F1:Iminobiotinylation:0.00	Q91VB8	Q91VB8_MOUSE Alpha globin 1 OS=Mus musculus GN=Hba-a2 PE=1 SV=1	Hba-a2
1	106	Q91VB8	T.L(sub T)KTYFPHFDVSHGSAQVK.G	N	55.87	2060.05	18	0.4	516.019	4	19.04	643000	F341:2922	2	40	57	Mutation		Q91VB8	Q91VB8_MOUSE Alpha globin 1 OS=Mus musculus GN=Hba-a2 PE=1 SV=1	Hba-a2
1	106	Q91VB8	K.LLSHC(+57.02)LLVTLASHHPAD(-18.01).F	N	55.84	1864.96	17	6	622.665	3	28.86	3470000	F344:4722	5	101	117	Carbamidomethylation; Dehydration	C5:Carbamidomethylation:1000.00;D17:Dehydration:15.48	Q91VB8	Q91VB8_MOUSE Alpha globin 1 OS=Mus musculus GN=Hba-a2 PE=1 SV=1	Hba-a2
1	106	Q91VB8	D.LPGALSALSDLHAHQ(sub K).L	N	55.82	1528.8	15	8.6	765.414	2	20.76	2640000	F358:3044	5	77	91	Mutation		Q91VB8	Q91VB8_MOUSE Alpha globin 1 OS=Mus musculus GN=Hba-a2 PE=1 SV=1	Hba-a2
1	106	Q91VB8	T.YFPHFDVSHGS(+42.01)AQVK.G	N	55.8	1759.83	15	2.2	440.966	4	20.31	73900	F359:2960	2	43	57	Acetylation (TSCYH)	S11:Acetylation (TSCYH):26.31	Q91VB8	Q91VB8_MOUSE Alpha globin 1 OS=Mus musculus GN=Hba-a2 PE=1 SV=1	Hba-a2
1	106	Q91VB8	S.HHPADFTPAVHASLN(sub D)KFLASVSTVLTSK.Y	N	55.75	2974.57	28	-7.2	595.916	5	38.54		F346:6456	1	113	140	Mutation		Q91VB8	Q91VB8_MOUSE Alpha globin 1 OS=Mus musculus GN=Hba-a2 PE=1 SV=1	Hba-a2
1	106	Q91VB8	A.GHLDDLPGALSALSDLH.A	N	55.75	1729.86	17	-9.5	865.931	2	35.46		F353:5879	1	72	88			Q91VB8	Q91VB8_MOUSE Alpha globin 1 OS=Mus musculus GN=Hba-a2 PE=1 SV=1	Hba-a2
1	106	Q91VB8	H.HPAD(-18.01)FTPAVHASLDKFLASVSTVLTSK.Y	N	55.7	2820.48	27	4.1	706.13	4	42.32	1300000	F346:7142	2	114	140	Dehydration	D4:Dehydration:18.53	Q91VB8	Q91VB8_MOUSE Alpha globin 1 OS=Mus musculus GN=Hba-a2 PE=1 SV=1	Hba-a2
1	106	Q91VB8	K.KVADALAN(+.98)AAGHLDDLPGALSALSDLHAH(+57.02)KLR.V	Y	55.69	3317.75	32	-0.1	830.444	4	32.74		F359:5153	1	62	93	Deamidation (NQ); Carbamidomethylation (DHKE X@N-term)	N8:Deamidation (NQ):1000.00;H29:Carbamidomethylation (DHKE X@N-term):0.00	Q91VB8	Q91VB8_MOUSE Alpha globin 1 OS=Mus musculus GN=Hba-a2 PE=1 SV=1	Hba-a2
1	106	Q91VB8	K.VADALANAAGHLD(+14.02)D(-18.01)LPGALSALSDLHAHK.L	Y	55.68	2858.47	29	-9.6	953.821	3	44.43		F342:7610	1	63	91	Methyl ester; Dehydration	D13:Methyl ester:0.00;D14:Dehydration:0.00	Q91VB8	Q91VB8_MOUSE Alpha globin 1 OS=Mus musculus GN=Hba-a2 PE=1 SV=1	Hba-a2
1	106	Q91VB8	L.LSHC(+57.02)LLVTLAS(+114.04)HHPADFTPAVHASLDKFLASVSTVLTSK.Y	N	55.67	4284.24	39	9	1072.08	4	44.35		F346:7506	1	102	140	Carbamidomethylation; Ubiquitin	C4:Carbamidomethylation:1000.00;S11:Ubiquitin:10.80	Q91VB8	Q91VB8_MOUSE Alpha globin 1 OS=Mus musculus GN=Hba-a2 PE=1 SV=1	Hba-a2
1	106	Q91VB8	K.KVADALANAAGHLDDLPGALSALSDLHAHK(+104.03)LR.V	Y	55.6	3363.77	32	7.7	841.956	4	34.02	1050000	F343:5286	1	62	93	Benzoyl	K30:Benzoyl:178.19	Q91VB8	Q91VB8_MOUSE Alpha globin 1 OS=Mus musculus GN=Hba-a2 PE=1 SV=1	Hba-a2
1	106	Q91VB8	K.KVADALANAAGHLDDLPGALSAR(sub L)SDLHAHK.L	Y	55.59	3033.57	30	-1	1012.2	3	36.1		F342:6092	2	62	91	Mutation		Q91VB8	Q91VB8_MOUSE Alpha globin 1 OS=Mus musculus GN=Hba-a2 PE=1 SV=1	Hba-a2
1	106	Q91VB8	K.K(+27.99)VADALANAAGHLDDLPGAL.S	Y	55.56	1959.01	20	0.3	980.511	2	43.09	219000	F351:6857	1	62	81	Formylation	K1:Formylation:1000.00	Q91VB8	Q91VB8_MOUSE Alpha globin 1 OS=Mus musculus GN=Hba-a2 PE=1 SV=1	Hba-a2
1	106	Q91VB8	A.L(+225.09)SALSDLHAHK.L	N	55.55	1415.73	11	-2.6	708.873	2	26.72	3130000	F357:3627	154	81	91	Iminobiotinylation	L1:Iminobiotinylation:182.27	Q91VB8	Q91VB8_MOUSE Alpha globin 1 OS=Mus musculus GN=Hba-a2 PE=1 SV=1	Hba-a2
1	106	Q91VB8	M.VLSGEDKSNIK.A	N	55.54	1188.63	11	2.1	595.326	2	13.75	95700	F360:1967	11	2	12			Q91VB8	Q91VB8_MOUSE Alpha globin 1 OS=Mus musculus GN=Hba-a2 PE=1 SV=1	Hba-a2
1	106	Q91VB8	K.TYFPHFDVSHGSAQV(-.98).K	N	55.53	1689.79	15	2.1	845.904	2	22.54		F359:3352	2	42	56	Amidation	V15:Amidation:1000.00	Q91VB8	Q91VB8_MOUSE Alpha globin 1 OS=Mus musculus GN=Hba-a2 PE=1 SV=1	Hba-a2
1	106	Q91VB8	R.MFASFPT(-18.01)TK.T	N	55.53	1010.49	9	-9.2	506.247	2	24.02	1580000	F341:3841	13	33	41	Dehydration	T7:Dehydration:10.11	Q91VB8	Q91VB8_MOUSE Alpha globin 1 OS=Mus musculus GN=Hba-a2 PE=1 SV=1	Hba-a2
1	106	Q91VB8	R.MFASFPTTKTY(+15.99)FPHFDVSHG.S	N	55.51	2332.06	20	4.4	584.025	4	30.02	980000	F344:4936	3	33	52	Hydroxylation	Y11:Hydroxylation:26.31	Q91VB8	Q91VB8_MOUSE Alpha globin 1 OS=Mus musculus GN=Hba-a2 PE=1 SV=1	Hba-a2
1	106	Q91VB8	L.A(+42.01)SHHPADFTPAVHASLDKFLASVSTVLTSK.Y	N	55.49	3175.63	30	4.9	794.919	4	38.78	254000	F346:6499	1	111	140	Acetylation (N-term)	A1:Acetylation (N-term):1000.00	Q91VB8	Q91VB8_MOUSE Alpha globin 1 OS=Mus musculus GN=Hba-a2 PE=1 SV=1	Hba-a2
1	106	Q91VB8	K.L(+27.99)RVDPVN(+.98)FK.L	N	55.43	1115.6	9	0.1	558.806	2	27.92	200000	F350:4612	1	92	100	Formylation; Deamidation (NQ)	L1:Formylation:128.60;N7:Deamidation (NQ):1000.00	Q91VB8	Q91VB8_MOUSE Alpha globin 1 OS=Mus musculus GN=Hba-a2 PE=1 SV=1	Hba-a2
1	106	Q91VB8	G.HLDDLPGALSALSDLHAH(+57.02)KLR.V	N	55.41	2335.24	21	2.6	468.056	5	25.69	66100	F359:3907	1	73	93	Carbamidomethylation (DHKE X@N-term)	H18:Carbamidomethylation (DHKE X@N-term):7.21	Q91VB8	Q91VB8_MOUSE Alpha globin 1 OS=Mus musculus GN=Hba-a2 PE=1 SV=1	Hba-a2
1	106	Q91VB8	K.LLSHC(+57.02)LLVTLASHHPAD(+14.02)FTPAVHASLDK(+42.01)FLASVSTVLTSK.Y	N	55.4	4339.3	40	-2.1	724.223	6	43.38		F348:7458	1	101	140	Carbamidomethylation; Methyl ester; Acetylation (K)	C5:Carbamidomethylation:1000.00;D17:Methyl ester:0.00;K28:Acetylation (K):85.25	Q91VB8	Q91VB8_MOUSE Alpha globin 1 OS=Mus musculus GN=Hba-a2 PE=1 SV=1	Hba-a2
1	106	Q91VB8	K.KVADALANAAGHLDD(-18.01)LPGALSALSDLHAHKLRVD.P	Y	55.39	3455.83	34	5.5	692.177	5	35.2		F344:5918	2	62	95	Dehydration	D15:Dehydration:0.00	Q91VB8	Q91VB8_MOUSE Alpha globin 1 OS=Mus musculus GN=Hba-a2 PE=1 SV=1	Hba-a2
1	106	Q91VB8	K.TYFPHFDVSHGSAQVK(+14.02)(+42.01).G	N	55.37	1874.9	16	7.6	625.977	3	18.21	186000	F338:2766	1	42	57	Methyl ester; Acetylation (K)	K16:Methyl ester:42.99;K16:Acetylation (K):1000.00	Q91VB8	Q91VB8_MOUSE Alpha globin 1 OS=Mus musculus GN=Hba-a2 PE=1 SV=1	Hba-a2
1	106	Q91VB8	K.T(-18.01)YFPHFDVSHGSAQ(+.98)VK.G	N	55.36	1801.84	16	0.7	601.622	3	19.6	639000	F352:2962	3	42	57	Dehydration; Deamidation (NQ)	T1:Dehydration:0.00;Q14:Deamidation (NQ):1000.00	Q91VB8	Q91VB8_MOUSE Alpha globin 1 OS=Mus musculus GN=Hba-a2 PE=1 SV=1	Hba-a2
1	106	Q91VB8	K.LLSHC(+57.02)LLVTLASHHPADFTPAV(-.98).H	N	55.28	2397.26	22	-3.8	1199.63	2	29.02	267000	F346:4753	2	101	122	Carbamidomethylation; Amidation	C5:Carbamidomethylation:1000.00;V22:Amidation:1000.00	Q91VB8	Q91VB8_MOUSE Alpha globin 1 OS=Mus musculus GN=Hba-a2 PE=1 SV=1	Hba-a2
1	106	Q91VB8	T.Y(+329.05)FPHFDVSHGSAQVK.G	N	55.27	2046.87	15	7	512.729	4	19.88	272000	F354:3086	9	43	57	Phosphoadenosine	Y1:Phosphoadenosine:49.37	Q91VB8	Q91VB8_MOUSE Alpha globin 1 OS=Mus musculus GN=Hba-a2 PE=1 SV=1	Hba-a2
1	106	Q91VB8	K.KVADALANAAGHLDDLPGALSALSDLHAHK(+114.04)L.R	Y	55.25	3217.68	31	0.4	805.429	4	31.4	226000	F341:5199	1	62	92	Ubiquitin	K30:Ubiquitin:49.54	Q91VB8	Q91VB8_MOUSE Alpha globin 1 OS=Mus musculus GN=Hba-a2 PE=1 SV=1	Hba-a2
1	106	Q91VB8	W.G(+134.05)KIGGHGAEYGAEALER.M	N	55.22	1847.89	17	0.5	462.98	4	15.7	98500	F339:2327	3	16	32	3-methyl-2-pyridyl isocyanate	G1:3-methyl-2-pyridyl isocyanate:1000.00	Q91VB8	Q91VB8_MOUSE Alpha globin 1 OS=Mus musculus GN=Hba-a2 PE=1 SV=1	Hba-a2
1	106	Q91VB8	K.KVADALANAAGHH(sub L)DDLPGALSALSDLHAHK.L	Y	55.22	3014.53	30	5.2	754.644	4	32.42	1410000	F339:5346	3	62	91	Mutation		Q91VB8	Q91VB8_MOUSE Alpha globin 1 OS=Mus musculus GN=Hba-a2 PE=1 SV=1	Hba-a2
1	106	Q91VB8	K.KVADALANAAGHLDDF(sub L)PGALSALSDLHAHK.L	Y	55.2	3024.54	30	9.6	605.921	5	37.26		F360:6091	2	62	91	Mutation		Q91VB8	Q91VB8_MOUSE Alpha globin 1 OS=Mus musculus GN=Hba-a2 PE=1 SV=1	Hba-a2
1	106	Q91VB8	K.KVADALANAAGH(+40.03)LDDLPGALSALSDLHAHK.L	Y	55.17	3030.59	30	-8	607.12	5	38.01	116000	F360:6225	3	62	91	Propionaldehyde +40	H12:Propionaldehyde +40:19.79	Q91VB8	Q91VB8_MOUSE Alpha globin 1 OS=Mus musculus GN=Hba-a2 PE=1 SV=1	Hba-a2
1	106	Q91VB8	H.C(+58.01)LLVTLASHHPADFTPAVHASLDK.F	N	55.16	2600.31	24	3.1	651.086	4	28.86	418000	F355:4606	2	105	128	Carboxymethyl	C1:Carboxymethyl:1000.00	Q91VB8	Q91VB8_MOUSE Alpha globin 1 OS=Mus musculus GN=Hba-a2 PE=1 SV=1	Hba-a2
1	106	Q91VB8	K.VADALANAAGHLDDLP.G	Y	55.15	1561.77	16	-1	781.893	2	32.1	16000000	F348:5395	9	63	78			Q91VB8	Q91VB8_MOUSE Alpha globin 1 OS=Mus musculus GN=Hba-a2 PE=1 SV=1	Hba-a2
1	106	Q91VB8	L.VTLASHHPADFTPAVHASLDK.F	N	55.14	2213.12	21	-0.3	443.632	5	17.3	21800	F352:2552	3	108	128			Q91VB8	Q91VB8_MOUSE Alpha globin 1 OS=Mus musculus GN=Hba-a2 PE=1 SV=1	Hba-a2
1	106	Q91VB8	R.MFAW(sub S)FPTTKTYFPHFDVSHGSAQVK.G	N	55.12	2928.41	25	-8	586.684	5	28.82	484000	F345:4836	1	33	57	Mutation		Q91VB8	Q91VB8_MOUSE Alpha globin 1 OS=Mus musculus GN=Hba-a2 PE=1 SV=1	Hba-a2
1	106	Q91VB8	A.GY(sub H)LDDLPGALSALSDLHAHK.L	N	55.12	2092.06	20	-8.5	698.354	3	33.13	79200	F355:5383	1	72	91	Mutation		Q91VB8	Q91VB8_MOUSE Alpha globin 1 OS=Mus musculus GN=Hba-a2 PE=1 SV=1	Hba-a2
1	106	Q91VB8	L.LSHC(+57.02)LLVTLAS(+365.13)HHPADFTPAVHASLDKFLASVSTVLTSK.Y	N	55.08	4535.33	39	-4.1	908.069	5	51.47	1910000	F346:8770	6	102	140	Carbamidomethylation; Hex1HexNAc1	C4:Carbamidomethylation:1000.00;S11:Hex1HexNAc1:0.00	Q91VB8	Q91VB8_MOUSE Alpha globin 1 OS=Mus musculus GN=Hba-a2 PE=1 SV=1	Hba-a2
1	106	Q91VB8	K.VADALANAAGHLDD(-18.01)LPGALSALSD(+57.02)LHAHK.L	Y	55.03	2901.47	29	2.6	581.303	5	32.93	509000	F356:5216	2	63	91	Dehydration; Carbamidomethylation (DHKE X@N-term)	D14:Dehydration:0.00;D24:Carbamidomethylation (DHKE X@N-term):17.83	Q91VB8	Q91VB8_MOUSE Alpha globin 1 OS=Mus musculus GN=Hba-a2 PE=1 SV=1	Hba-a2
1	106	Q91VB8	L.SHC(+57.02)LLVTLASHHPAD(+57.02)FTPAVHASLDKFLASVSTVLTSK.Y	N	55.02	4114.13	38	1.8	686.697	6	40.58		F347:6659	2	103	140	Carbamidomethylation; Carbamidomethylation (DHKE X@N-term)	C3:Carbamidomethylation:1000.00;D15:Carbamidomethylation (DHKE X@N-term):0.00	Q91VB8	Q91VB8_MOUSE Alpha globin 1 OS=Mus musculus GN=Hba-a2 PE=1 SV=1	Hba-a2
1	106	Q91VB8	K.K(+42.01)VAD(+14.02)ALAN(+.98)AAGHLDDLPGALSALSDLHAHK.L	Y	55	3047.57	30	-10	762.892	4	33.74	16300000	F358:5325	2	62	91	Acetylation (N-term); Methyl ester; Deamidation (NQ)	K1:Acetylation (N-term):1000.00;D4:Methyl ester:17.73;N8:Deamidation (NQ):1000.00	Q91VB8	Q91VB8_MOUSE Alpha globin 1 OS=Mus musculus GN=Hba-a2 PE=1 SV=1	Hba-a2
1	106	Q91VB8	K.VADALAN(+.98)AAGHLDD(+21.98)LPGALSALSDLHAHK.L	Y	54.86	2885.43	29	6.3	962.823	3	37.15	145000	F356:5985	5	63	91	Deamidation (NQ); Sodium adduct	N7:Deamidation (NQ):1000.00;D14:Sodium adduct:0.00	Q91VB8	Q91VB8_MOUSE Alpha globin 1 OS=Mus musculus GN=Hba-a2 PE=1 SV=1	Hba-a2
1	106	Q91VB8	K.KVADALANAAGHLDDLPGALSALSDLH(-.98).A	Y	54.84	2653.38	27	-3.1	885.465	3	40.04	136000	F339:6774	3	62	88	Amidation	H27:Amidation:1000.00	Q91VB8	Q91VB8_MOUSE Alpha globin 1 OS=Mus musculus GN=Hba-a2 PE=1 SV=1	Hba-a2
1	106	Q91VB8	R.MFAS(-18.01)FPTTK.T	N	54.84	1010.49	9	5	506.255	2	25.31	34000	F359:3841	7	33	41	Dehydration	S4:Dehydration:28.36	Q91VB8	Q91VB8_MOUSE Alpha globin 1 OS=Mus musculus GN=Hba-a2 PE=1 SV=1	Hba-a2
1	106	Q91VB8	K.LLS(+154.00)HC(+57.02)LLVTLASHHPADFTPAVHASLDKFLASVSTVLTSKYR	N	54.81	4756.45	42	-4	1190.11	4	44.7		F347:7413	1	101	142	Glycerophospho; Carbamidomethylation	S3:Glycerophospho:0.00;C5:Carbamidomethylation:1000.00	Q91VB8	Q91VB8_MOUSE Alpha globin 1 OS=Mus musculus GN=Hba-a2 PE=1 SV=1	Hba-a2
1	106	Q91VB8	L.ANAAGHLDDLPGALS(+42.01)ALSDLHAHK.L	Y	54.75	2435.22	24	3	812.75	3	37.84	533000	F356:6112	3	68	91	Acetylation (TSCYH)	S15:Acetylation (TSCYH):29.32	Q91VB8	Q91VB8_MOUSE Alpha globin 1 OS=Mus musculus GN=Hba-a2 PE=1 SV=1	Hba-a2
1	106	Q91VB8	G.GY(sub H)GAEYGAEALER.M	N	54.71	1384.63	13	-8.6	693.314	2	17.45	253000	F342:2630	1	20	32	Mutation		Q91VB8	Q91VB8_MOUSE Alpha globin 1 OS=Mus musculus GN=Hba-a2 PE=1 SV=1	Hba-a2
1	106	Q91VB8	L.SALSDLHAHK(+57.02)LR.V	N	54.69	1403.76	12	-9.4	702.882	2	33.7	1530000	F341:5633	3	82	93	Carbamidomethylation (DHKE X@N-term)	K10:Carbamidomethylation (DHKE X@N-term):12.28	Q91VB8	Q91VB8_MOUSE Alpha globin 1 OS=Mus musculus GN=Hba-a2 PE=1 SV=1	Hba-a2
1	106	Q91VB8	K.V(-15.01)ADALANAAGHLDDLPGALSALSDLHAHK.L	Y	54.68	2847.45	29	-0.3	712.87	4	35.93	82500	F347:5815	16	63	91	ISD (z+2)-series	V1:ISD (z+2)-series:1000.00	Q91VB8	Q91VB8_MOUSE Alpha globin 1 OS=Mus musculus GN=Hba-a2 PE=1 SV=1	Hba-a2
1	106	Q91VB8	K.FLASVSTVLTSKY.R	N	54.67	1414.77	13	0.1	708.393	2	32.38	13100000	F346:5337	8	129	141			Q91VB8	Q91VB8_MOUSE Alpha globin 1 OS=Mus musculus GN=Hba-a2 PE=1 SV=1	Hba-a2
1	106	Q91VB8	K.LLSHC(+57.02)LLVTLASHHP.A	N	54.65	1696.91	15	-5.6	425.232	4	23.73	5630000	F345:3879	3	101	115	Carbamidomethylation	C5:Carbamidomethylation:1000.00	Q91VB8	Q91VB8_MOUSE Alpha globin 1 OS=Mus musculus GN=Hba-a2 PE=1 SV=1	Hba-a2
1	106	Q91VB8	D.DLPGALSALSDLHAHK(+6.01).L	N	54.63	1649.87	16	-9.6	825.935	2	27.4	136000	F357:3749	1	76	91	Replacement of proton by lithium	K16:Replacement of proton by lithium:22.36	Q91VB8	Q91VB8_MOUSE Alpha globin 1 OS=Mus musculus GN=Hba-a2 PE=1 SV=1	Hba-a2
1	106	Q91VB8	L.LSHC(+57.02)LLVTLASHHPADFTPAVHASLDK(+170.04)FLASVSTVLTSK.Y	N	54.63	4340.23	39	3.7	724.382	6	44.57	6750000	F348:7673	3	102	140	Carbamidomethylation; Menadione quinone derivative	C4:Carbamidomethylation:1000.00;K27:Menadione quinone derivative:83.24	Q91VB8	Q91VB8_MOUSE Alpha globin 1 OS=Mus musculus GN=Hba-a2 PE=1 SV=1	Hba-a2
1	106	Q91VB8	V.A(+149.03)DALANAAGHLDDLPGALSALSDLHAHK.L	Y	54.61	2912.42	28	-8.7	729.107	4	46.11		F358:7492	1	64	91	Benzyl isothiocyanate	A1:Benzyl isothiocyanate:100.83	Q91VB8	Q91VB8_MOUSE Alpha globin 1 OS=Mus musculus GN=Hba-a2 PE=1 SV=1	Hba-a2
1	106	Q91VB8	K.IW(sub G)GHGAEYGAEALER.M	N	54.61	1657.78	15	-8.9	829.892	2	16.39	50100	F343:2061	1	18	32	Mutation		Q91VB8	Q91VB8_MOUSE Alpha globin 1 OS=Mus musculus GN=Hba-a2 PE=1 SV=1	Hba-a2
1	106	Q91VB8	R.MFASFPTTK(+6.02).T	N	54.59	1034.52	9	0.2	518.268	2	20.79	621000	F340:3188	5	33	41	SILAC K6	K9:SILAC K6:1000.00	Q91VB8	Q91VB8_MOUSE Alpha globin 1 OS=Mus musculus GN=Hba-a2 PE=1 SV=1	Hba-a2
1	106	Q91VB8	K.TYFPHFD(+31.97)VSHGSAQVK.G	N	54.59	1850.84	16	1.2	926.429	2	22.01	937000	F353:3442	9	42	57	Persulfide	D7:Persulfide:1000.00	Q91VB8	Q91VB8_MOUSE Alpha globin 1 OS=Mus musculus GN=Hba-a2 PE=1 SV=1	Hba-a2
1	106	Q91VB8	K.K(+57.02)VADALAN(+.98)AAGHLDDLPGALSALSDLHAHK.L	Y	54.57	3048.56	30	2.1	1017.2	3	35.55	2730000	F356:5696	2	62	91	Carbamidomethylation (DHKE X@N-term); Deamidation (NQ)	K1:Carbamidomethylation (DHKE X@N-term):8.29;N8:Deamidation (NQ):1000.00	Q91VB8	Q91VB8_MOUSE Alpha globin 1 OS=Mus musculus GN=Hba-a2 PE=1 SV=1	Hba-a2
1	106	Q91VB8	K.KVADALAN(+.98)AAGHLDDLPGALSALSD.L	Y	54.56	2405.21	25	1.3	802.744	3	41.73	1190000	F352:6985	9	62	86	Deamidation (NQ)	N8:Deamidation (NQ):1000.00	Q91VB8	Q91VB8_MOUSE Alpha globin 1 OS=Mus musculus GN=Hba-a2 PE=1 SV=1	Hba-a2
1	106	Q91VB8	I.G(+225.09)GHGAEYGAEALER.M	N	54.54	1640.74	14	4.6	821.379	2	28.02	479000	F343:4175	2	19	32	Iminobiotinylation	G1:Iminobiotinylation:1000.00	Q91VB8	Q91VB8_MOUSE Alpha globin 1 OS=Mus musculus GN=Hba-a2 PE=1 SV=1	Hba-a2
1	106	Q91VB8	K.VADALAN(+.98)AAGHLDD(+57.02)LPGALSALSDLHAHK.L	Y	54.54	2920.47	29	-1.3	731.123	4	37.39		F348:6366	7	63	91	Deamidation (NQ); Carbamidomethylation (DHKE X@N-term)	N7:Deamidation (NQ):1000.00;D14:Carbamidomethylation (DHKE X@N-term):0.00	Q91VB8	Q91VB8_MOUSE Alpha globin 1 OS=Mus musculus GN=Hba-a2 PE=1 SV=1	Hba-a2
1	106	Q91VB8	L.PGALSALSDLHAHQ(sub K).L	N	54.53	1415.72	14	9.8	708.872	2	36.44	8200000	F357:5360	27	78	91	Mutation		Q91VB8	Q91VB8_MOUSE Alpha globin 1 OS=Mus musculus GN=Hba-a2 PE=1 SV=1	Hba-a2
1	106	Q91VB8	K.KVADALANAAGHLDDLPGAQ(sub L)SALSDLHAHK.L	Y	54.48	3005.53	30	1	752.391	4	37.84		F339:6366	6	62	91	Mutation		Q91VB8	Q91VB8_MOUSE Alpha globin 1 OS=Mus musculus GN=Hba-a2 PE=1 SV=1	Hba-a2
1	106	Q91VB8	R.MFASFPTTK(+57.02)TY(+15.99)FPHFDVSHGSAQVK.G	N	54.48	2902.37	25	0.1	581.482	5	27.41	555000	F343:4068	1	33	57	Carbamidomethylation (DHKE X@N-term); Hydroxylation	K9:Carbamidomethylation (DHKE X@N-term):19.61;Y11:Hydroxylation:14.04	Q91VB8	Q91VB8_MOUSE Alpha globin 1 OS=Mus musculus GN=Hba-a2 PE=1 SV=1	Hba-a2
1	106	Q91VB8	K.KVADALANAAGHLD(+14.02)D(+43.99)LPGALSALSDLHAHK.L	Y	54.48	3048.56	30	4.5	610.723	5	34.06		F352:5606	1	62	91	Methyl ester; Carboxylation (DKW)	D14:Methyl ester:0.00;D15:Carboxylation (DKW):0.00	Q91VB8	Q91VB8_MOUSE Alpha globin 1 OS=Mus musculus GN=Hba-a2 PE=1 SV=1	Hba-a2
1	106	Q91VB8	L.SHC(+57.02)LLVTLASH.H	N	54.45	1236.63	11	-4.1	619.319	2	25.69	1230000	F345:4252	1	103	113	Carbamidomethylation	C3:Carbamidomethylation:1000.00	Q91VB8	Q91VB8_MOUSE Alpha globin 1 OS=Mus musculus GN=Hba-a2 PE=1 SV=1	Hba-a2
1	106	Q91VB8	L.SHC(+57.02)LLVTLASHHPADFTPAVHASLDKFLASVSTVLT(+42.01)SK.Y	N	54.43	4099.12	38	1.5	820.832	5	41.01	144000	F347:6740	1	103	140	Carbamidomethylation; Acetylation (TSCYH)	C3:Carbamidomethylation:1000.00;T36:Acetylation (TSCYH):19.86	Q91VB8	Q91VB8_MOUSE Alpha globin 1 OS=Mus musculus GN=Hba-a2 PE=1 SV=1	Hba-a2
1	106	Q91VB8	K.KVADALANAAGHLDD(+21.98)LPGALSA.L	Y	54.43	2111.06	22	-8.1	704.689	3	34.03	75900	F353:5619	1	62	83	Sodium adduct	D15:Sodium adduct:17.01	Q91VB8	Q91VB8_MOUSE Alpha globin 1 OS=Mus musculus GN=Hba-a2 PE=1 SV=1	Hba-a2
1	106	Q91VB8	K.KVADALANAAGHLDDLPGALSALSDL.H	Y	54.43	2517.31	26	1.2	840.111	3	45.86	2630000	F356:7529	10	62	87			Q91VB8	Q91VB8_MOUSE Alpha globin 1 OS=Mus musculus GN=Hba-a2 PE=1 SV=1	Hba-a2
1	106	Q91VB8	H.LDDLPGALSALSD(-18.01)LHAHK.L	N	54.42	1853.96	18	0.9	464.499	4	29.86	79400	F343:4513	1	74	91	Dehydration	D13:Dehydration:10.11	Q91VB8	Q91VB8_MOUSE Alpha globin 1 OS=Mus musculus GN=Hba-a2 PE=1 SV=1	Hba-a2
1	106	Q91VB8	K.VADALANAAGHLDDLPGAL.S	Y	54.42	1802.92	19	4.2	902.469	2	36.45	26400000	F344:6155	24	63	81			Q91VB8	Q91VB8_MOUSE Alpha globin 1 OS=Mus musculus GN=Hba-a2 PE=1 SV=1	Hba-a2
1	106	Q91VB8	K.TYFPH(+57.02)FDVS(-18.01)HGSAQVK.G	N	54.42	1857.88	16	-1.3	929.946	2	17.86	72800	F339:2702	1	42	57	Carbamidomethylation (DHKE X@N-term); Dehydration	H5:Carbamidomethylation (DHKE X@N-term):46.20;S9:Dehydration:0.00	Q91VB8	Q91VB8_MOUSE Alpha globin 1 OS=Mus musculus GN=Hba-a2 PE=1 SV=1	Hba-a2
1	106	Q91VB8	K.VADALAN(+349.14)AAGHLDDLPGALSALSDLHAHK.L	Y	54.41	3211.6	29	-1.6	803.906	4	36.12		F344:6092	1	63	91	HexNAc1dHex1	N7:HexNAc1dHex1:1000.00	Q91VB8	Q91VB8_MOUSE Alpha globin 1 OS=Mus musculus GN=Hba-a2 PE=1 SV=1	Hba-a2
1	106	Q91VB8	R.VDPVNFKLLSHC(+57.02)LLVTLASHHPADFTPAVHA.S	N	54.39	3405.77	31	-2.6	682.159	5	38.39	1450000	F345:6625	2	94	124	Carbamidomethylation	C12:Carbamidomethylation:1000.00	Q91VB8	Q91VB8_MOUSE Alpha globin 1 OS=Mus musculus GN=Hba-a2 PE=1 SV=1	Hba-a2
1	106	Q91VB8	R.M(+42.01)(+15.99)FASFPTTK(+57.02)TYFPHFDVSHGSAQVK.G	N	54.39	2944.39	25	-2.8	589.883	5	30.23	504000	F339:4938	2	33	57	Acetylation (N-term); Oxidation (M); Carbamidomethylation (DHKE X@N-term)	M1:Acetylation (N-term):1000.00;M1:Oxidation (M):1000.00;K9:Carbamidomethylation (DHKE X@N-term):76.17	Q91VB8	Q91VB8_MOUSE Alpha globin 1 OS=Mus musculus GN=Hba-a2 PE=1 SV=1	Hba-a2
1	106	Q91VB8	A.NAAGHLDDLPGALS(-18.01)ALSDLHAHK.L	Y	54.39	2304.16	23	-4.4	769.058	3	31.2	5110000	F339:5119	1	69	91	Dehydration	S14:Dehydration:15.57	Q91VB8	Q91VB8_MOUSE Alpha globin 1 OS=Mus musculus GN=Hba-a2 PE=1 SV=1	Hba-a2
1	106	Q91VB8	T.YFPHFD(+57.02)VSHGSAQVK.G	N	54.38	1774.84	15	3.3	592.624	3	19.13	1500000	F355:2891	1	43	57	Carbamidomethylation (DHKE X@N-term)	D6:Carbamidomethylation (DHKE X@N-term):12.19	Q91VB8	Q91VB8_MOUSE Alpha globin 1 OS=Mus musculus GN=Hba-a2 PE=1 SV=1	Hba-a2
1	106	Q91VB8	K.VADALANAAGHLD(+21.98)DLPGAL.S	Y	54.37	1824.9	19	-0.2	913.456	2	36.68	970000	F350:6208	1	63	81	Sodium adduct	D13:Sodium adduct:0.00	Q91VB8	Q91VB8_MOUSE Alpha globin 1 OS=Mus musculus GN=Hba-a2 PE=1 SV=1	Hba-a2
1	106	Q91VB8	K.VADALANAAGHLD(+57.02)D(+57.02)LPGALSALSDLHAHK.L	Y	54.36	2976.51	29	4.7	596.311	5	35.5		F356:5685	4	63	91	Carbamidomethylation (DHKE X@N-term)	D13:Carbamidomethylation (DHKE X@N-term):6.69;D14:Carbamidomethylation (DHKE X@N-term):6.38	Q91VB8	Q91VB8_MOUSE Alpha globin 1 OS=Mus musculus GN=Hba-a2 PE=1 SV=1	Hba-a2
1	106	Q91VB8	R.M(+27.99)(+15.99)FASFPTTK.T	N	54.34	1072.49	9	1	537.253	2	27.19	559000	F338:4427	2	33	41	Formylation; Oxidation (M)	M1:Formylation:107.29;M1:Oxidation (M):1000.00	Q91VB8	Q91VB8_MOUSE Alpha globin 1 OS=Mus musculus GN=Hba-a2 PE=1 SV=1	Hba-a2
1	106	Q91VB8	K.VADALAN(+161.07)AAGHLDDLPGALSALSDLHAHK.L	Y	54.33	3023.53	29	-4.3	605.711	5	40.19		F342:6844	3	63	91	Hexosamine	N7:Hexosamine:16.89	Q91VB8	Q91VB8_MOUSE Alpha globin 1 OS=Mus musculus GN=Hba-a2 PE=1 SV=1	Hba-a2
1	106	Q91VB8	K.KVADALANAAGHLDD(-18.01)LPGALSAL.S	Y	54.32	2184.15	23	1.5	1093.09	2	41.2	444000	F355:6873	6	62	84	Dehydration	D15:Dehydration:0.00	Q91VB8	Q91VB8_MOUSE Alpha globin 1 OS=Mus musculus GN=Hba-a2 PE=1 SV=1	Hba-a2
1	106	Q91VB8	L.ANAAGHLDDLPGALSALSDLHAHQ(sub K)LR.V	Y	54.22	2662.36	26	-1.9	533.478	5	26.27	125000	F357:3546	1	68	93	Mutation		Q91VB8	Q91VB8_MOUSE Alpha globin 1 OS=Mus musculus GN=Hba-a2 PE=1 SV=1	Hba-a2
1	106	Q91VB8	K.KVAD(+21.97)ALANAAGHLDDLPGALSALSDLHAHK.L	Y	54.2	3012.53	30	-6.3	754.134	4	47.06	445000	F342:8070	1	62	91	Replacement of 2 protons by magnesium	D4:Replacement of 2 protons by magnesium:17.73	Q91VB8	Q91VB8_MOUSE Alpha globin 1 OS=Mus musculus GN=Hba-a2 PE=1 SV=1	Hba-a2
1	106	Q91VB8	R.VDPVN(+.98)FKLLSHC(+57.02)LLVT(-18.01)LASHHPADFTPAVHASLDKFLASVSTVLTSK.Y	N	54.17	5065.67	47	-1.7	845.285	6	48.86		F347:8158	1	94	140	Deamidation (NQ); Carbamidomethylation; Dehydration	N5:Deamidation (NQ):1000.00;C12:Carbamidomethylation:1000.00;T16:Dehydration:0.00	Q91VB8	Q91VB8_MOUSE Alpha globin 1 OS=Mus musculus GN=Hba-a2 PE=1 SV=1	Hba-a2
1	106	Q91VB8	K.VADALANAAGHLDDLS(sub P)GALSALSDLHAHK.L	Y	54.17	2852.44	29	-1.8	951.819	3	39.67	80600	F356:6438	3	63	91	Mutation		Q91VB8	Q91VB8_MOUSE Alpha globin 1 OS=Mus musculus GN=Hba-a2 PE=1 SV=1	Hba-a2
1	106	Q91VB8	K.TYFPY(sub H)FDVSHGSAQVK.G	N	54.16	1844.87	16	8.1	923.451	2	26.51	31200	F360:4185	9	42	57	Mutation		Q91VB8	Q91VB8_MOUSE Alpha globin 1 OS=Mus musculus GN=Hba-a2 PE=1 SV=1	Hba-a2
1	106	Q91VB8	K.VAD(-18.01)ALANAAGHLDDLPGALSALSDLH.A	Y	54.15	2508.26	26	0.1	837.094	3	41.39	121000	F350:7051	2	63	88	Dehydration	D3:Dehydration:0.00	Q91VB8	Q91VB8_MOUSE Alpha globin 1 OS=Mus musculus GN=Hba-a2 PE=1 SV=1	Hba-a2
1	106	Q91VB8	K.TYFPHFDVSHGSAQM(sub V)K.G	N	54.15	1850.84	16	-4.7	926.423	2	22.26	2120000	F357:2843	1	42	57	Mutation		Q91VB8	Q91VB8_MOUSE Alpha globin 1 OS=Mus musculus GN=Hba-a2 PE=1 SV=1	Hba-a2
1	106	Q91VB8	K.KVADALANAAGHLD(+15.99)D(+14.02)LPGALSALSDLHAHK.L	Y	54.14	3020.57	30	-7.1	605.117	5	38.97		F359:6260	1	62	91	Hydroxylation; Methyl ester	D14:Hydroxylation:0.00;D15:Methyl ester:0.00	Q91VB8	Q91VB8_MOUSE Alpha globin 1 OS=Mus musculus GN=Hba-a2 PE=1 SV=1	Hba-a2
1	106	Q91VB8	K.K(+6.02)VADALANAAGH(+57.02)LD(+14.02)DLPGALSALSDLHAHK.L	Y	54.13	3067.61	30	9	767.918	4	52.44		F342:9021	1	62	91	SILAC K6; Carbamidomethylation (DHKE X@N-term); Methyl ester	K1:SILAC K6:57.16;H12:Carbamidomethylation (DHKE X@N-term):0.00;D14:Methyl ester:0.00	Q91VB8	Q91VB8_MOUSE Alpha globin 1 OS=Mus musculus GN=Hba-a2 PE=1 SV=1	Hba-a2
1	106	Q91VB8	H.P(+27.99)ADFTPAVHASLDKFLASVSTVLTSK.Y	N	54.11	2729.43	26	4.9	910.821	3	52.43	693000	F346:8939	1	115	140	Formylation	P1:Formylation:46.20	Q91VB8	Q91VB8_MOUSE Alpha globin 1 OS=Mus musculus GN=Hba-a2 PE=1 SV=1	Hba-a2
1	106	Q91VB8	K.KVAD(-18.01)ALANAAGHLD(+57.02)DLPGALSALSDLHAHK.L	Y	54.1	3029.57	30	4.9	606.924	5	29.53	47800	F359:4581	1	62	91	Dehydration; Carbamidomethylation (DHKE X@N-term)	D4:Dehydration:15.66;D14:Carbamidomethylation (DHKE X@N-term):0.00	Q91VB8	Q91VB8_MOUSE Alpha globin 1 OS=Mus musculus GN=Hba-a2 PE=1 SV=1	Hba-a2
1	106	Q91VB8	K.KVAD(+14.02)ALAN(+.98)AAGHLDDLPGALSALSDLHAHK.L	Y	54.09	3005.56	30	-4.3	602.116	5	35.79		F341:6034	1	62	91	Methyl ester; Deamidation (NQ)	D4:Methyl ester:0.00;N8:Deamidation (NQ):1000.00	Q91VB8	Q91VB8_MOUSE Alpha globin 1 OS=Mus musculus GN=Hba-a2 PE=1 SV=1	Hba-a2
1	106	Q91VB8	A.SHHPADFTPAVHASLDKFLASVSTVLTS(+42.01)K.Y	N	54.08	3104.59	29	-0.1	777.155	4	39.66	236000	F346:6660	2	112	140	Acetylation (TSCYH)	S28:Acetylation (TSCYH):7.21	Q91VB8	Q91VB8_MOUSE Alpha globin 1 OS=Mus musculus GN=Hba-a2 PE=1 SV=1	Hba-a2
1	106	Q91VB8	T.K(+26.02)TYFPHFDVSHGSAQVK.G	N	54.08	1972.98	17	-1.4	494.252	4	25.28		F360:3966	2	41	57	Acetaldehyde +26	K1:Acetaldehyde +26:39.44	Q91VB8	Q91VB8_MOUSE Alpha globin 1 OS=Mus musculus GN=Hba-a2 PE=1 SV=1	Hba-a2
1	106	Q91VB8	V.ADALANAAGHLDDLPGAL.S	Y	54.06	1703.85	18	0.6	852.932	2	35.4	1610000	F348:6000	2	64	81			Q91VB8	Q91VB8_MOUSE Alpha globin 1 OS=Mus musculus GN=Hba-a2 PE=1 SV=1	Hba-a2
1	106	Q91VB8	T.Q(sub K)TYFPHFDVSHGSAQVK.G	N	54.05	1946.93	17	-3.9	974.467	2	23.58	25300000	F356:3527	7	41	57	Mutation		Q91VB8	Q91VB8_MOUSE Alpha globin 1 OS=Mus musculus GN=Hba-a2 PE=1 SV=1	Hba-a2
1	106	Q91VB8	M.F(+14.02)ASFPTTKTYFPHFDVSHGSAQVK.G	N	54.05	2712.33	24	0.8	543.474	5	21.74	301000	F351:2987	2	34	57	Methylation	F1:Methylation:0.00	Q91VB8	Q91VB8_MOUSE Alpha globin 1 OS=Mus musculus GN=Hba-a2 PE=1 SV=1	Hba-a2
1	106	Q91VB8	K.TYFPHFDVSHGW(sub S)AQVK.G	N	54.03	1917.92	16	-3.2	959.962	2	22.38	83800	F353:3513	3	42	57	Mutation		Q91VB8	Q91VB8_MOUSE Alpha globin 1 OS=Mus musculus GN=Hba-a2 PE=1 SV=1	Hba-a2
1	106	Q91VB8	V.A(+42.01)D(+57.02)ALANAAGHLDDLPGALSALSDLHAHK.L	Y	54.02	2862.43	28	-2.7	1432.22	2	32.97	788000	F357:4740	5	64	91	Acetylation (N-term); Carbamidomethylation (DHKE X@N-term)	A1:Acetylation (N-term):1000.00;D2:Carbamidomethylation (DHKE X@N-term):49.35	Q91VB8	Q91VB8_MOUSE Alpha globin 1 OS=Mus musculus GN=Hba-a2 PE=1 SV=1	Hba-a2
1	106	Q91VB8	P.ADFTP(+13.98)AVHASLDKFLASVSTVLTSK.Y	N	54.01	2618.36	25	1.3	873.795	3	52.86	176000	F346:9016	2	116	140	Proline oxidation to pyroglutamic acid	P5:Proline oxidation to pyroglutamic acid:1000.00	Q91VB8	Q91VB8_MOUSE Alpha globin 1 OS=Mus musculus GN=Hba-a2 PE=1 SV=1	Hba-a2
1	106	Q91VB8	K.LLSHC(+57.02)LLVTLASHHPAD(+15.99)FTPAVHASLDKFLASVSTVLTSK.Y	N	54	4299.27	40	3.5	615.191	7	40.95	2450000	F347:6726	2	101	140	Carbamidomethylation; Hydroxylation	C5:Carbamidomethylation:1000.00;D17:Hydroxylation:0.00	Q91VB8	Q91VB8_MOUSE Alpha globin 1 OS=Mus musculus GN=Hba-a2 PE=1 SV=1	Hba-a2
1	106	Q91VB8	K.TYFPHFDVS(+100.02)HGSAQVK.G	N	54	1918.88	16	-9.6	480.724	4	23.24	366000	F353:3667	1	42	57	Methylmalonylation on Serine	S9:Methylmalonylation on Serine:19.05	Q91VB8	Q91VB8_MOUSE Alpha globin 1 OS=Mus musculus GN=Hba-a2 PE=1 SV=1	Hba-a2
1	106	Q91VB8	K.VADALANAAGHLDDLPGALSALS(+14.02)DLHAHK.L	Y	54	2876.48	29	0.7	720.127	4	34.91		F359:5536	2	63	91	Methylation	S23:Methylation:28.36	Q91VB8	Q91VB8_MOUSE Alpha globin 1 OS=Mus musculus GN=Hba-a2 PE=1 SV=1	Hba-a2
1	106	Q91VB8	A.DALANAAGHLDDLPGALSALSDLH.A	Y	54	2356.17	24	-9.5	1179.08	2	43.5	386000	F353:7315	1	65	88			Q91VB8	Q91VB8_MOUSE Alpha globin 1 OS=Mus musculus GN=Hba-a2 PE=1 SV=1	Hba-a2
1	106	Q91VB8	K.TYFPHFDVSH(+156.12)GSAQVK.G	N	54	1974.98	16	-6.3	988.493	2	16.75	781000	F337:2254	2	42	57	4-hydroxynonenal (HNE)	H10:4-hydroxynonenal (HNE):96.93	Q91VB8	Q91VB8_MOUSE Alpha globin 1 OS=Mus musculus GN=Hba-a2 PE=1 SV=1	Hba-a2
1	106	Q91VB8	K.L(+42.01)LSH(+15.99)C(+57.02)LLVTLASHHPADFTPAVHASLDK.F	N	53.98	3107.59	28	-9.1	518.934	6	30.69	480000	F341:5066	2	101	128	Acetylation (N-term); Oxidation (HW); Carbamidomethylation	L1:Acetylation (N-term):1000.00;H4:Oxidation (HW):27.52;C5:Carbamidomethylation:1000.00	Q91VB8	Q91VB8_MOUSE Alpha globin 1 OS=Mus musculus GN=Hba-a2 PE=1 SV=1	Hba-a2
1	106	Q91VB8	D.LPGALSALSDLH.A	N	53.96	1192.65	12	-1.1	597.329	2	31.81	104000	F349:5357	2	77	88			Q91VB8	Q91VB8_MOUSE Alpha globin 1 OS=Mus musculus GN=Hba-a2 PE=1 SV=1	Hba-a2
1	106	Q91VB8	L.SDLHAHKLR.V	N	53.96	1075.59	9	3.7	538.804	2	32.56	88300	F359:5121	19	85	93			Q91VB8	Q91VB8_MOUSE Alpha globin 1 OS=Mus musculus GN=Hba-a2 PE=1 SV=1	Hba-a2
1	106	Q91VB8	R.M(+42.01)FASF(+31.99)PTTKTYFPHFDVSHGSAQVK.G	N	53.94	2903.36	25	-0.9	726.846	4	29.2		F338:4799	1	33	57	Acetylation (N-term); Dihydroxy	M1:Acetylation (N-term):1000.00;F5:Dihydroxy:0.00	Q91VB8	Q91VB8_MOUSE Alpha globin 1 OS=Mus musculus GN=Hba-a2 PE=1 SV=1	Hba-a2
1	106	Q91VB8	M.FASFPTTK(+6.02)TYFPHFDVSHGSAQVK.G	N	53.94	2704.34	24	3	677.094	4	19.75		F359:2862	10	34	57	SILAC K6	K8:SILAC K6:75.68	Q91VB8	Q91VB8_MOUSE Alpha globin 1 OS=Mus musculus GN=Hba-a2 PE=1 SV=1	Hba-a2
1	106	Q91VB8	H.GKKVAD(+6.01)ALANAAGHLDDLPGALSALSDLHAHKLR.V	Y	53.93	3450.87	34	-9.6	576.146	6	35.46		F344:5967	1	60	93	Replacement of proton by lithium	D6:Replacement of proton by lithium:0.00	Q91VB8	Q91VB8_MOUSE Alpha globin 1 OS=Mus musculus GN=Hba-a2 PE=1 SV=1	Hba-a2
1	106	Q91VB8	K.KVADALANAAGHLDDLPGALSALSD(-18.01)LHAHKLR.V	Y	53.93	3241.73	32	-5.9	811.436	4	32.04	218000	F345:5431	2	62	93	Dehydration	D25:Dehydration:8.69	Q91VB8	Q91VB8_MOUSE Alpha globin 1 OS=Mus musculus GN=Hba-a2 PE=1 SV=1	Hba-a2
1	106	Q91VB8	K.KVADALANAAGHLDDLPGALS(+42.01)ALSDLHAH.K	Y	53.86	2904.47	29	2.1	727.127	4	39.85	5750000	F338:6809	2	62	90	Acetylation (TSCYH)	S21:Acetylation (TSCYH):32.97	Q91VB8	Q91VB8_MOUSE Alpha globin 1 OS=Mus musculus GN=Hba-a2 PE=1 SV=1	Hba-a2
1	106	Q91VB8	A.SFPTTKTY(+162.05)FPHFDVSHGSAQVK.G	N	53.83	2642.27	22	-0.6	661.573	4	21.98	1060000	F338:3449	3	36	57	Hexose (NSY)	Y8:Hexose (NSY):16.56	Q91VB8	Q91VB8_MOUSE Alpha globin 1 OS=Mus musculus GN=Hba-a2 PE=1 SV=1	Hba-a2
1	106	Q91VB8	K.VADALANAAGHLDDLPGALSALS(+380.15)DLHAH.K	Y	53.82	3114.51	28	-9.1	1039.17	3	38.01	180000000	F355:6283	8	63	90	Nucleophilic addition to cytopiloyne+H2O	S23:Nucleophilic addition to cytopiloyne+H2O:47.09	Q91VB8	Q91VB8_MOUSE Alpha globin 1 OS=Mus musculus GN=Hba-a2 PE=1 SV=1	Hba-a2
1	106	Q91VB8	K.TYFPHFDVSH.G	N	53.8	1248.56	10	3.4	625.288	2	23.09	334000	F344:3657	11	42	51			Q91VB8	Q91VB8_MOUSE Alpha globin 1 OS=Mus musculus GN=Hba-a2 PE=1 SV=1	Hba-a2
1	106	Q91VB8	K.KVADALANAAGHLDD(-18.01)LPGALSALSDLH.A	Y	53.79	2636.36	27	-9.3	1319.17	2	42.3	274000	F341:7227	2	62	88	Dehydration	D15:Dehydration:0.00	Q91VB8	Q91VB8_MOUSE Alpha globin 1 OS=Mus musculus GN=Hba-a2 PE=1 SV=1	Hba-a2
1	106	Q91VB8	L.DDLPGALSALSDLHAH.K	N	53.79	1630.8	16	3.1	544.607	3	33.95	95400	F352:5585	4	75	90			Q91VB8	Q91VB8_MOUSE Alpha globin 1 OS=Mus musculus GN=Hba-a2 PE=1 SV=1	Hba-a2
1	106	Q91VB8	K.LLSHC(+57.02)LLVTLASHHPADFTPAVHASL(-.98).D	N	53.78	2805.47	26	-0.3	702.376	4	28.86	2950000	F346:4722	2	101	126	Carbamidomethylation; Amidation	C5:Carbamidomethylation:1000.00;L26:Amidation:1000.00	Q91VB8	Q91VB8_MOUSE Alpha globin 1 OS=Mus musculus GN=Hba-a2 PE=1 SV=1	Hba-a2
1	106	Q91VB8	K.KVADALANAAGHLD(+21.98)DLPGALSALSDLHAHK.L	Y	53.77	3012.54	30	-2	1005.18	3	33.95		F340:5628	1	62	91	Sodium adduct	D14:Sodium adduct:0.00	Q91VB8	Q91VB8_MOUSE Alpha globin 1 OS=Mus musculus GN=Hba-a2 PE=1 SV=1	Hba-a2
1	106	Q91VB8	K.T(-2.02)YFPHFDVSHGSAQVK.G	N	53.74	1816.85	16	3.3	606.627	3	21.59	217000	F355:3328	3	42	57	2-amino-3-oxo-butanoic_acid	T1:2-amino-3-oxo-butanoic_acid:0.00	Q91VB8	Q91VB8_MOUSE Alpha globin 1 OS=Mus musculus GN=Hba-a2 PE=1 SV=1	Hba-a2
1	106	Q91VB8	K.LLSHC(+57.02)LLVTLAS(+58.03)HHPADFTPAVHASLDK.F	N	53.7	3107.61	28	4.3	777.913	4	29.96		F344:4926	1	101	128	Carbamidomethylation; 2 3-dihydro-2 2-dimethyl-7-benzofuranol N-methyl carbamate	C5:Carbamidomethylation:1000.00;S12:2 3-dihydro-2 2-dimethyl-7-benzofuranol N-methyl carbamate:0.00	Q91VB8	Q91VB8_MOUSE Alpha globin 1 OS=Mus musculus GN=Hba-a2 PE=1 SV=1	Hba-a2
1	106	Q91VB8	T.M(sub T)KTYFPHFDVSHGSAQVK.G	N	53.7	2078	18	1	520.509	4	18.02	1730000	F339:2732	3	40	57	Mutation		Q91VB8	Q91VB8_MOUSE Alpha globin 1 OS=Mus musculus GN=Hba-a2 PE=1 SV=1	Hba-a2
1	106	Q91VB8	K.VADALANAAGHLDDLPGALSALSDL(+21.98).H	Y	53.66	2411.19	25	0.2	1206.6	2	49.15	345000	F349:8484	1	63	87	Sodium adduct	L25:Sodium adduct:0.00	Q91VB8	Q91VB8_MOUSE Alpha globin 1 OS=Mus musculus GN=Hba-a2 PE=1 SV=1	Hba-a2
1	106	Q91VB8	K.KVADALANAAGHLDDLPGALSALS(+79.97)DLHAH(+15.99)K.L	Y	53.63	3086.52	30	-1.8	772.635	4	41.25	1430000	F341:7040	1	62	91	Phosphorylation (STY); Oxidation (HW)	S24:Phosphorylation (STY):38.16;H29:Oxidation (HW):83.00	Q91VB8	Q91VB8_MOUSE Alpha globin 1 OS=Mus musculus GN=Hba-a2 PE=1 SV=1	Hba-a2
1	106	Q91VB8	K.VADALANAAGHLDDLPGALS(+154.14)ALSDLHAHK.L	Y	53.62	3016.6	29	-7.9	604.322	5	41.04	2160000	F344:7006	1	63	91	Decanoyl	S20:Decanoyl:0.00	Q91VB8	Q91VB8_MOUSE Alpha globin 1 OS=Mus musculus GN=Hba-a2 PE=1 SV=1	Hba-a2
1	106	Q91VB8	K.VADALANAAGHLDDLPGALSALS(-18.01)DLH.A	Y	53.61	2508.26	26	4.4	837.098	3	43.36	1470000	F355:7262	1	63	88	Dehydration	S23:Dehydration:0.00	Q91VB8	Q91VB8_MOUSE Alpha globin 1 OS=Mus musculus GN=Hba-a2 PE=1 SV=1	Hba-a2
1	106	Q91VB8	K.VADALANAAGHLDDLPGALSALSD(-18.01)LHAH.K	Y	53.61	2716.36	28	2.8	906.462	3	39.69	166000	F356:6442	7	63	90	Dehydration	D24:Dehydration:10.11	Q91VB8	Q91VB8_MOUSE Alpha globin 1 OS=Mus musculus GN=Hba-a2 PE=1 SV=1	Hba-a2
1	106	Q91VB8	R.MFASFP(+15.99)TTK(+42.01)TYFPHFDVSHGSAQVK.G	N	53.61	2887.36	25	4.1	722.851	4	30.8	174000	F344:5080	1	33	57	Hydroxylation; Acetylation (K)	P6:Hydroxylation:4.75;K9:Acetylation (K):85.10	Q91VB8	Q91VB8_MOUSE Alpha globin 1 OS=Mus musculus GN=Hba-a2 PE=1 SV=1	Hba-a2
1	106	Q91VB8	K.LRVDPVNFKLLSHC(+57.02)LL.V	N	53.58	1923.08	16	-3.2	642.031	3	32.03	131000	F345:5430	1	92	107	Carbamidomethylation	C14:Carbamidomethylation:1000.00	Q91VB8	Q91VB8_MOUSE Alpha globin 1 OS=Mus musculus GN=Hba-a2 PE=1 SV=1	Hba-a2
1	106	Q91VB8	K.KVADALANAAGHLDDLPGALA(sub S)ALSDLHAHK.L	Y	53.56	2974.56	30	-2.1	744.646	4	34.33		F359:5430	1	62	91	Mutation		Q91VB8	Q91VB8_MOUSE Alpha globin 1 OS=Mus musculus GN=Hba-a2 PE=1 SV=1	Hba-a2
1	106	Q91VB8	K.VADALANAAGHLDDLPGALSALSDLHAHKQ(sub L).R	Y	53.49	2990.52	30	3.9	599.114	5	32.07	338000000	F341:5323	11	63	92	Mutation		Q91VB8	Q91VB8_MOUSE Alpha globin 1 OS=Mus musculus GN=Hba-a2 PE=1 SV=1	Hba-a2
1	106	Q91VB8	M.VLSGEDKSNIKAAWGK.I	N	53.48	1701.9	16	-0.9	426.483	4	13.77	55800	F348:2081	15	2	17			Q91VB8	Q91VB8_MOUSE Alpha globin 1 OS=Mus musculus GN=Hba-a2 PE=1 SV=1	Hba-a2
1	106	Q91VB8	R.MFAS(+42.01)FPTTK.T	N	53.47	1070.51	9	-0.3	536.263	2	23.3	844000	F350:3767	14	33	41	Acetylation (TSCYH)	S4:Acetylation (TSCYH):38.16	Q91VB8	Q91VB8_MOUSE Alpha globin 1 OS=Mus musculus GN=Hba-a2 PE=1 SV=1	Hba-a2
1	106	Q91VB8	R.VDPVNFK.L	N	53.44	817.433	7	0	409.724	2	14.68	47800	F340:2115	4	94	100			Q91VB8	Q91VB8_MOUSE Alpha globin 1 OS=Mus musculus GN=Hba-a2 PE=1 SV=1	Hba-a2
1	106	Q91VB8	K.KVADALANAAGHLDDLPGALSAQ(sub L)SDLHAHK.L	Y	53.42	3005.53	30	1	602.114	5	37.59	1770000	F338:6382	2	62	91	Mutation		Q91VB8	Q91VB8_MOUSE Alpha globin 1 OS=Mus musculus GN=Hba-a2 PE=1 SV=1	Hba-a2
1	106	Q91VB8	D.FTPAVH(+42.01)ASLDKFLASVSTVLTSKYR	N	53.41	2779.49	25	2.2	695.881	4	42.58	82400	F351:6766	1	118	142	Acetylation (TSCYH)	H6:Acetylation (TSCYH):8.22	Q91VB8	Q91VB8_MOUSE Alpha globin 1 OS=Mus musculus GN=Hba-a2 PE=1 SV=1	Hba-a2
1	106	Q91VB8	L.S(+225.09)HC(+57.02)LLVTLASHHPADFTPAVHASLDKFLASVSTVLTSKYR	N	53.39	4601.37	40	8.5	767.908	6	50.77	2300000	F348:8774	2	103	142	Iminobiotinylation; Carbamidomethylation	S1:Iminobiotinylation:56.95;C3:Carbamidomethylation:1000.00	Q91VB8	Q91VB8_MOUSE Alpha globin 1 OS=Mus musculus GN=Hba-a2 PE=1 SV=1	Hba-a2
1	106	Q91VB8	K.VADALANAAGHLDDLPGALSE(sub A)LSDLHAHK.L	Y	53.38	2920.47	29	1	585.101	5	39.61		F350:6735	2	63	91	Mutation		Q91VB8	Q91VB8_MOUSE Alpha globin 1 OS=Mus musculus GN=Hba-a2 PE=1 SV=1	Hba-a2
1	106	Q91VB8	K.VADALANAAGHLDD(-18.01)LPGAL.S	Y	53.38	1784.91	19	2.2	893.462	2	39.26	768000	F350:6672	5	63	81	Dehydration	D14:Dehydration:0.00	Q91VB8	Q91VB8_MOUSE Alpha globin 1 OS=Mus musculus GN=Hba-a2 PE=1 SV=1	Hba-a2
1	106	Q91VB8	K.IGGHGAEYGE(sub A)EALER.M	N	53.29	1586.73	15	1.9	529.919	3	16.73	56700	F358:2340	2	18	32	Mutation		Q91VB8	Q91VB8_MOUSE Alpha globin 1 OS=Mus musculus GN=Hba-a2 PE=1 SV=1	Hba-a2
1	106	Q91VB8	K.KVADALANAAGHLDDH(sub L)PGALSALSDLHAHK.L	Y	53.29	3014.53	30	6.9	603.918	5	37.07	285000	F343:5857	1	62	91	Mutation		Q91VB8	Q91VB8_MOUSE Alpha globin 1 OS=Mus musculus GN=Hba-a2 PE=1 SV=1	Hba-a2
1	106	Q91VB8	K.VADALANAAGHLDDLPGALS(+136.00)ALSDLHAHK.L	Y	53.28	2998.46	29	-6.1	1000.49	3	38.46		F346:6442	1	63	91	Dithiothreitol (DTT)	S20:Dithiothreitol (DTT):32.97	Q91VB8	Q91VB8_MOUSE Alpha globin 1 OS=Mus musculus GN=Hba-a2 PE=1 SV=1	Hba-a2
1	106	Q91VB8	D.PVNFKLLSHC(+57.02)LLVTLASHHPADFTPAVHASLDKFLASVSTVLTSKYR	N	53.26	5187.77	47	-3.1	649.476	8	46.99	732000	F348:8109	12	96	142	Carbamidomethylation	C10:Carbamidomethylation:1000.00	Q91VB8	Q91VB8_MOUSE Alpha globin 1 OS=Mus musculus GN=Hba-a2 PE=1 SV=1	Hba-a2
1	106	Q91VB8	P.TTK(+969.37)TYFPHFDVSHGSAQVK.G	N	53.25	3118.43	19	9.7	624.698	5	18.62	797000	F350:2900	2	39	57	Maleimide-3-saccharide	K3:Maleimide-3-saccharide:166.52	Q91VB8	Q91VB8_MOUSE Alpha globin 1 OS=Mus musculus GN=Hba-a2 PE=1 SV=1	Hba-a2
1	106	Q91VB8	K.TYFPHFDVSHGSAQVK(+31.99).G	N	53.23	1850.86	16	2	926.438	2	21.9	5090000	F356:3234	1	42	57	Dihydroxy	K16:Dihydroxy:27.44	Q91VB8	Q91VB8_MOUSE Alpha globin 1 OS=Mus musculus GN=Hba-a2 PE=1 SV=1	Hba-a2
1	106	Q91VB8	A.AGHLDDLPGALSALSDLHAHQ(sub K)L.R	N	53.23	2250.14	22	2.3	563.543	4	29.57	639000	F357:4135	5	71	92	Mutation		Q91VB8	Q91VB8_MOUSE Alpha globin 1 OS=Mus musculus GN=Hba-a2 PE=1 SV=1	Hba-a2
1	106	Q91VB8	K.LLSHC(+57.02)LLVTLASHHPADFTPAVHAS(+154.00)LDKFLASVSTVLTSK.Y	N	53.22	4437.28	40	3.1	888.466	5	44.21		F348:7607	1	101	140	Carbamidomethylation; Glycerophospho	C5:Carbamidomethylation:1000.00;S25:Glycerophospho:1.49	Q91VB8	Q91VB8_MOUSE Alpha globin 1 OS=Mus musculus GN=Hba-a2 PE=1 SV=1	Hba-a2
1	106	Q91VB8	K.LLSHC(+57.02)LLVTLASHHPADFT(-15.99)PAVHASLDK.F	N	53.22	3033.59	28	-1.1	759.403	4	27.95	863000	F344:4555	1	101	128	Carbamidomethylation; Deoxy	C5:Carbamidomethylation:1000.00;T19:Deoxy:0.00	Q91VB8	Q91VB8_MOUSE Alpha globin 1 OS=Mus musculus GN=Hba-a2 PE=1 SV=1	Hba-a2
1	106	Q91VB8	K.TYFPHFDVSHGSAQVKGH(+162.08)GK.K	N	53.18	2360.15	20	1.2	787.724	3	15.79	74800	F338:2326	1	42	61	O-Pinacolylmethylphosphonylation	H18:O-Pinacolylmethylphosphonylation:0.00	Q91VB8	Q91VB8_MOUSE Alpha globin 1 OS=Mus musculus GN=Hba-a2 PE=1 SV=1	Hba-a2
1	106	Q91VB8	K.N(sub I)GGHGAEYGAEALER.M	N	53.15	1529.69	15	1.3	765.851	2	22.69		F358:3382	1	18	32	Mutation		Q91VB8	Q91VB8_MOUSE Alpha globin 1 OS=Mus musculus GN=Hba-a2 PE=1 SV=1	Hba-a2
1	106	Q91VB8	K.VAD(-18.01)ALANAAGHLD(+57.02)DLPGALSALSDLHAHK.L	Y	53.15	2901.47	29	3.6	968.168	3	32.38	570000	F359:5087	1	63	91	Dehydration; Carbamidomethylation (DHKE X@N-term)	D3:Dehydration:12.55;D13:Carbamidomethylation (DHKE X@N-term):0.00	Q91VB8	Q91VB8_MOUSE Alpha globin 1 OS=Mus musculus GN=Hba-a2 PE=1 SV=1	Hba-a2
1	106	Q91VB8	T.Y(+175.04)FPHFDVSHGSAQVK.G	N	53.15	1892.86	15	-7.1	474.22	4	21.77	852000	F353:3399	2	43	57	Naphthalene-2 3-dicarboxaldehyde	Y1:Naphthalene-2 3-dicarboxaldehyde:70.36	Q91VB8	Q91VB8_MOUSE Alpha globin 1 OS=Mus musculus GN=Hba-a2 PE=1 SV=1	Hba-a2
1	106	Q91VB8	K.VADALAN(+.98)AAGHLDDLP.G	Y	53.14	1562.76	16	1	782.387	2	33.8	1070000	F347:5425	2	63	78	Deamidation (NQ)	N7:Deamidation (NQ):1000.00	Q91VB8	Q91VB8_MOUSE Alpha globin 1 OS=Mus musculus GN=Hba-a2 PE=1 SV=1	Hba-a2
1	106	Q91VB8	K.LLSHC(+57.02)LLVTLAA(sub S)HHPADFTPAVHASLDK.F	N	53.14	3033.59	28	-4.6	607.722	5	27.46		F345:4584	1	101	128	Carbamidomethylation; Mutation	C5:Carbamidomethylation:1000.00	Q91VB8	Q91VB8_MOUSE Alpha globin 1 OS=Mus musculus GN=Hba-a2 PE=1 SV=1	Hba-a2
1	106	Q91VB8	A.NAAGHLDDLPGALSALS(+42.01)DLHAHK.L	Y	53.13	2364.18	23	4.5	789.072	3	37.87	253000	F360:6199	3	69	91	Acetylation (TSCYH)	S17:Acetylation (TSCYH):12.33	Q91VB8	Q91VB8_MOUSE Alpha globin 1 OS=Mus musculus GN=Hba-a2 PE=1 SV=1	Hba-a2
1	106	Q91VB8	K.KVADALANAAGHLDD(-18.01)L.P	Y	53.12	1574.81	16	0.9	788.411	2	34.61	34900000	F338:5815	73	62	77	Dehydration	D15:Dehydration:0.00	Q91VB8	Q91VB8_MOUSE Alpha globin 1 OS=Mus musculus GN=Hba-a2 PE=1 SV=1	Hba-a2
1	106	Q91VB8	H.P(+163.05)ADFTPAVHASLDKFLASVSTVLTSK.Y	N	53.12	2864.48	26	-1.8	955.832	3	50.16	276000	F346:8547	1	115	140	Phenethyl isothiocyanate	P1:Phenethyl isothiocyanate:63.69	Q91VB8	Q91VB8_MOUSE Alpha globin 1 OS=Mus musculus GN=Hba-a2 PE=1 SV=1	Hba-a2
1	106	Q91VB8	K.KVADALANAAGHLDD(-18.01)LPGALSALSDLHAH.K	Y	53.09	2844.45	29	0	712.12	4	38.97	20200000	F344:6627	2	62	90	Dehydration	D15:Dehydration:0.00	Q91VB8	Q91VB8_MOUSE Alpha globin 1 OS=Mus musculus GN=Hba-a2 PE=1 SV=1	Hba-a2
1	106	Q91VB8	K.L(+42.01)LSHC(+57.02)LLVTLASHHPADFTPAVHASLDKFLASVSTVLTSK.Y	N	53.09	4325.29	40	1.4	1442.77	3	44.86	3020000	F347:7440	1	101	140	Acetylation (N-term); Carbamidomethylation	L1:Acetylation (N-term):1000.00;C5:Carbamidomethylation:1000.00	Q91VB8	Q91VB8_MOUSE Alpha globin 1 OS=Mus musculus GN=Hba-a2 PE=1 SV=1	Hba-a2
1	106	Q91VB8	K.IGGHGAE(+43.99)YGAEALER.M	N	53.07	1572.72	15	1.1	787.366	2	18.2	1140000	F344:2748	1	18	32	Carboxylation (E)	E7:Carboxylation (E):27.19	Q91VB8	Q91VB8_MOUSE Alpha globin 1 OS=Mus musculus GN=Hba-a2 PE=1 SV=1	Hba-a2
1	106	Q91VB8	S.H(+88.00)C(+57.02)LLVTLASHHPADFTPAVHASLDK.F	N	53.07	2824.38	25	5.7	565.886	5	26.63	668000	F342:4321	2	104	128	3-sulfanylpropanoyl; Carbamidomethylation	H1:3-sulfanylpropanoyl:14.04;C2:Carbamidomethylation:1000.00	Q91VB8	Q91VB8_MOUSE Alpha globin 1 OS=Mus musculus GN=Hba-a2 PE=1 SV=1	Hba-a2
1	106	Q91VB8	G.HLDDLPGALSALS(+42.01)DLHAHK.L	N	52.99	2051.04	19	-9.1	684.682	3	29.19	76900	F353:4739	1	73	91	Acetylation (TSCYH)	S13:Acetylation (TSCYH):22.45	Q91VB8	Q91VB8_MOUSE Alpha globin 1 OS=Mus musculus GN=Hba-a2 PE=1 SV=1	Hba-a2
1	106	Q91VB8	K.L(+57.02)LSHC(+57.02)LLVTLASHHPADF.T	N	52.99	2087.06	18	-0.2	696.695	3	31.88	65600	F343:4887	1	101	118	Carbamidomethylation (DHKE X@N-term); Carbamidomethylation	L1:Carbamidomethylation (DHKE X@N-term):11.12;C5:Carbamidomethylation:1000.00	Q91VB8	Q91VB8_MOUSE Alpha globin 1 OS=Mus musculus GN=Hba-a2 PE=1 SV=1	Hba-a2
1	106	Q91VB8	K.AAWGM(sub K)IGGHGAEYGAEALER.M	N	52.98	2044.94	20	0.5	1023.48	2	15.16	19000	F343:1839	4	13	32	Mutation		Q91VB8	Q91VB8_MOUSE Alpha globin 1 OS=Mus musculus GN=Hba-a2 PE=1 SV=1	Hba-a2
1	106	Q91VB8	G.K(+27.99)IGGHGAEYGAEALER.M	N	52.95	1684.82	16	7.2	422.214	4	12.09	94800	F337:1430	2	17	32	Formylation (Protein N-term)	K1:Formylation (Protein N-term):1000.00	Q91VB8	Q91VB8_MOUSE Alpha globin 1 OS=Mus musculus GN=Hba-a2 PE=1 SV=1	Hba-a2
1	106	Q91VB8	K.TYFPHFDVSHGS(-18.01)AQVKGHGK.K	N	52.93	2180.06	20	0.6	437.019	5	16.75	668000	F338:2499	3	42	61	Dehydration	S12:Dehydration:22.45	Q91VB8	Q91VB8_MOUSE Alpha globin 1 OS=Mus musculus GN=Hba-a2 PE=1 SV=1	Hba-a2
1	106	Q91VB8	L.ASHHPADFTPAVHASLDL(sub K)FLASVSTVLTSK.Y	N	52.91	3118.61	30	1.3	624.73	5	38.08	1890000	F346:6371	1	111	140	Mutation		Q91VB8	Q91VB8_MOUSE Alpha globin 1 OS=Mus musculus GN=Hba-a2 PE=1 SV=1	Hba-a2
1	106	Q91VB8	K.KVADALAN(+.98)AAGHLDDLPGALSAL.S	Y	52.91	2203.15	23	0.9	1102.58	2	41.46	272000	F347:6824	9	62	84	Deamidation (NQ)	N8:Deamidation (NQ):1000.00	Q91VB8	Q91VB8_MOUSE Alpha globin 1 OS=Mus musculus GN=Hba-a2 PE=1 SV=1	Hba-a2
1	106	Q91VB8	E.AR(sub L)ERMFASFPTTK.T	N	52.88	1540.78	13	9.9	771.406	2	27.55	221000	F343:4093	1	29	41	Mutation		Q91VB8	Q91VB8_MOUSE Alpha globin 1 OS=Mus musculus GN=Hba-a2 PE=1 SV=1	Hba-a2
1	106	Q91VB8	K.TYFPHFDVSHGSAQVKGHGK(+31.99).K	N	52.83	2230.06	20	2.8	558.523	4	16.66	11600	F359:2320	1	42	61	Dihydroxy	K20:Dihydroxy:11.12	Q91VB8	Q91VB8_MOUSE Alpha globin 1 OS=Mus musculus GN=Hba-a2 PE=1 SV=1	Hba-a2
1	106	Q91VB8	K.VADALAN(+.98)AAGHLDDLP(+31.99)GALSALSDLHAHK.L	Y	52.82	2895.44	29	7.2	966.16	3	39.26	2910000	F355:6518	4	63	91	Deamidation (NQ); Dihydroxy	N7:Deamidation (NQ):1000.00;P16:Dihydroxy:68.16	Q91VB8	Q91VB8_MOUSE Alpha globin 1 OS=Mus musculus GN=Hba-a2 PE=1 SV=1	Hba-a2
1	106	Q91VB8	K.KVADALAN(+.98)AAGHLDDLPGALSA.L	Y	52.79	2090.06	22	1.1	1046.04	2	36.13	1330000	F351:5607	4	62	83	Deamidation (NQ)	N8:Deamidation (NQ):1000.00	Q91VB8	Q91VB8_MOUSE Alpha globin 1 OS=Mus musculus GN=Hba-a2 PE=1 SV=1	Hba-a2
1	106	Q91VB8	K.KVADALANAAGHLDDLPGALSALS(-18.01)DLHA.H	Y	52.78	2707.39	28	4.2	677.858	4	41.81	117000	F359:6766	1	62	89	Dehydration	S24:Dehydration:7.21	Q91VB8	Q91VB8_MOUSE Alpha globin 1 OS=Mus musculus GN=Hba-a2 PE=1 SV=1	Hba-a2
1	106	Q91VB8	K.T(+210.99)YFPHFDVSHGSAQVK.G	N	52.77	2029.86	16	7.1	508.475	4	22.45		F352:3478	3	42	57	Tri nitro benzene	T1:Tri nitro benzene:93.17	Q91VB8	Q91VB8_MOUSE Alpha globin 1 OS=Mus musculus GN=Hba-a2 PE=1 SV=1	Hba-a2
1	106	Q91VB8	F.PH(+15.99)FDVSHGSAQVK.G	N	52.75	1423.68	13	2.6	712.851	2	23.52	358000	F356:3516	1	45	57	Oxidation (HW)	H2:Oxidation (HW):98.37	Q91VB8	Q91VB8_MOUSE Alpha globin 1 OS=Mus musculus GN=Hba-a2 PE=1 SV=1	Hba-a2
1	106	Q91VB8	D.ALANAAGHLDDLPGALSALSDLH(+57.02)AHK.L	Y	52.74	2634.35	26	3.9	527.88	5	29.88	515000	F356:4663	1	66	91	Carbamidomethylation (DHKE X@N-term)	H23:Carbamidomethylation (DHKE X@N-term):8.22	Q91VB8	Q91VB8_MOUSE Alpha globin 1 OS=Mus musculus GN=Hba-a2 PE=1 SV=1	Hba-a2
1	106	Q91VB8	L.LS(+114.04)HC(+57.02)LLVTLASHHPADFTPAVHASLDKFLASVSTVLTSKYR	N	52.73	4603.4	41	6.4	921.693	5	44.35		F347:7345	2	102	142	Ubiquitin; Carbamidomethylation	S2:Ubiquitin:19.20;C4:Carbamidomethylation:1000.00	Q91VB8	Q91VB8_MOUSE Alpha globin 1 OS=Mus musculus GN=Hba-a2 PE=1 SV=1	Hba-a2
1	106	Q91VB8	K.VADALANAAGHLDDLPGALSALSDLH(+14.02)AHKLR.V	Y	52.71	3145.66	31	-6.8	630.136	5	39.35		F359:6329	1	63	93	Methylation	H26:Methylation:0.00	Q91VB8	Q91VB8_MOUSE Alpha globin 1 OS=Mus musculus GN=Hba-a2 PE=1 SV=1	Hba-a2
1	106	Q91VB8	Y.GAEALERMFAS(+79.97)FPTTKTYFPHFDVSHGSAQVK.G	N	52.68	3635.69	32	-8.1	728.139	5	23.29	92800	F357:3020	2	26	57	Phosphorylation (STY)	S11:Phosphorylation (STY):0.00	Q91VB8	Q91VB8_MOUSE Alpha globin 1 OS=Mus musculus GN=Hba-a2 PE=1 SV=1	Hba-a2
1	106	Q91VB8	K.VAD(+21.98)ALANAAGHLD(+57.02)DLPGALSALSDLHAHK.L	Y	52.67	2941.47	29	-9.9	736.366	4	47.32		F342:8117	1	63	91	Sodium adduct; Carbamidomethylation (DHKE X@N-term)	D3:Sodium adduct:7.03;D13:Carbamidomethylation (DHKE X@N-term):0.00	Q91VB8	Q91VB8_MOUSE Alpha globin 1 OS=Mus musculus GN=Hba-a2 PE=1 SV=1	Hba-a2
1	106	Q91VB8	P.GALSALS(+42.01)DLHAHK.L	N	52.66	1360.71	13	4.9	681.365	2	37.64	267000	F360:6158	5	79	91	Acetylation (TSCYH)	S7:Acetylation (TSCYH):47.09	Q91VB8	Q91VB8_MOUSE Alpha globin 1 OS=Mus musculus GN=Hba-a2 PE=1 SV=1	Hba-a2
1	106	Q91VB8	K.IGGHGAEYGAEALERMFAG(sub S)FPTTK.T	N	52.62	2509.21	24	2.7	837.412	3	27.63	195000	F338:4507	1	18	41	Mutation		Q91VB8	Q91VB8_MOUSE Alpha globin 1 OS=Mus musculus GN=Hba-a2 PE=1 SV=1	Hba-a2
1	106	Q91VB8	H.LDDLPGALSALSDLHAHQ(sub K)LR.V	N	52.62	2141.12	20	2	429.233	5	27.99	54300	F357:3854	2	74	93	Mutation		Q91VB8	Q91VB8_MOUSE Alpha globin 1 OS=Mus musculus GN=Hba-a2 PE=1 SV=1	Hba-a2
1	106	Q91VB8	K.KVADALANAAGHLDDLPGALSALSDLHAHK(-1.03).L	Y	52.61	2989.53	30	-0.4	748.388	4	38.51		F338:6557	1	62	91	Lysine oxidation to aminoadipic semialdehyde	K30:Lysine oxidation to aminoadipic semialdehyde:13.23	Q91VB8	Q91VB8_MOUSE Alpha globin 1 OS=Mus musculus GN=Hba-a2 PE=1 SV=1	Hba-a2
1	106	Q91VB8	D.FTPAVHASLDKFLASVSTVLTSKY.R	N	52.59	2581.38	24	-1.3	1291.7	2	43.31	525000	F348:7445	1	118	141			Q91VB8	Q91VB8_MOUSE Alpha globin 1 OS=Mus musculus GN=Hba-a2 PE=1 SV=1	Hba-a2
1	106	Q91VB8	K.LRVDPVNFKLLSHC(+57.02)LLVTLASHHP.A	N	52.58	2765.52	24	2.6	554.112	5	36.49	132000	F347:5916	1	92	115	Carbamidomethylation	C14:Carbamidomethylation:1000.00	Q91VB8	Q91VB8_MOUSE Alpha globin 1 OS=Mus musculus GN=Hba-a2 PE=1 SV=1	Hba-a2
1	106	Q91VB8	F.TPAVHASLDKFLA.S	N	52.58	1368.74	13	1.7	685.379	2	21.73	116000	F356:3203	1	119	131			Q91VB8	Q91VB8_MOUSE Alpha globin 1 OS=Mus musculus GN=Hba-a2 PE=1 SV=1	Hba-a2
1	106	Q91VB8	R.M(+43.01)FASFPTTK.T	N	52.57	1071.51	9	1.3	536.761	2	18.32	4020000	F337:2536	1	33	41	Carbamylation	M1:Carbamylation:124.34	Q91VB8	Q91VB8_MOUSE Alpha globin 1 OS=Mus musculus GN=Hba-a2 PE=1 SV=1	Hba-a2
1	106	Q91VB8	K.LLSHC(+57.02)LLVTLASHHPADFT(-18.01)PAVHA.S	N	52.55	2588.33	24	3.7	518.676	5	28.86	1410000	F344:4723	1	101	124	Carbamidomethylation; Dehydration	C5:Carbamidomethylation:1000.00;T19:Dehydration:14.04	Q91VB8	Q91VB8_MOUSE Alpha globin 1 OS=Mus musculus GN=Hba-a2 PE=1 SV=1	Hba-a2
1	106	Q91VB8	T.KTYFPHFDVSH(+57.02)GSAQVK.G	N	52.54	2003.99	17	1.9	502.005	4	16.71	498000	F359:2327	1	41	57	Carbamidomethylation (DHKE X@N-term)	H11:Carbamidomethylation (DHKE X@N-term):30.85	Q91VB8	Q91VB8_MOUSE Alpha globin 1 OS=Mus musculus GN=Hba-a2 PE=1 SV=1	Hba-a2
1	106	Q91VB8	H.HPADFTPAVHASLDK(-1.03)FLASVSTVLTSKYR	N	52.53	3156.62	29	8.9	632.338	5	39.52		F347:6470	2	114	142	Lysine oxidation to aminoadipic semialdehyde	K15:Lysine oxidation to aminoadipic semialdehyde:111.64	Q91VB8	Q91VB8_MOUSE Alpha globin 1 OS=Mus musculus GN=Hba-a2 PE=1 SV=1	Hba-a2
1	106	Q91VB8	L.LVTLASHHPADFTPAVHASLDK.F	N	52.52	2326.21	22	1.3	582.56	4	18.93	172000	F353:2892	2	107	128			Q91VB8	Q91VB8_MOUSE Alpha globin 1 OS=Mus musculus GN=Hba-a2 PE=1 SV=1	Hba-a2
1	106	Q91VB8	D.DLPGALSALSDLHAHQ(sub K).L	N	52.51	1643.83	16	7.2	411.967	4	27.16	1490000	F357:3705	16	76	91	Mutation		Q91VB8	Q91VB8_MOUSE Alpha globin 1 OS=Mus musculus GN=Hba-a2 PE=1 SV=1	Hba-a2
1	106	Q91VB8	L.LSHC(+57.02)LLVTLAS(+114.04)HHPADFTPAVHASLDKFLASVSTVLTSKYR	N	52.48	4603.4	41	7.8	921.695	5	43.93		F348:7558	1	102	142	Carbamidomethylation; Ubiquitin	C4:Carbamidomethylation:1000.00;S11:Ubiquitin:11.90	Q91VB8	Q91VB8_MOUSE Alpha globin 1 OS=Mus musculus GN=Hba-a2 PE=1 SV=1	Hba-a2
1	106	Q91VB8	Y.FPHFDVS(+42.01)HGSAQVK.G	N	52.45	1596.77	14	2.5	533.265	3	20.62	1020000	F355:3155	4	44	57	Acetylation (TSCYH)	S7:Acetylation (TSCYH):9.34	Q91VB8	Q91VB8_MOUSE Alpha globin 1 OS=Mus musculus GN=Hba-a2 PE=1 SV=1	Hba-a2
1	106	Q91VB8	K.I(+43.01)GGH(+57.02)GAEYGAEALER.M	N	52.43	1628.75	15	-6.2	815.379	2	18.34	248000	F344:2773	1	18	32	Carbamylation; Carbamidomethylation (DHKE X@N-term)	I1:Carbamylation:1000.00;H4:Carbamidomethylation (DHKE X@N-term):72.33	Q91VB8	Q91VB8_MOUSE Alpha globin 1 OS=Mus musculus GN=Hba-a2 PE=1 SV=1	Hba-a2
1	106	Q91VB8	A.EALERMFASFP(+148.04)TTKTYFPHFDVSHGSAQVK.G	N	52.4	3575.7	30	-5.3	894.928	4	30.04		F356:4692	1	28	57	Glycosyl-L-hydroxyproline	P11:Glycosyl-L-hydroxyproline:26.08	Q91VB8	Q91VB8_MOUSE Alpha globin 1 OS=Mus musculus GN=Hba-a2 PE=1 SV=1	Hba-a2
1	106	Q91VB8	T.YFPHFDVS(-18.01)HGSAQVK.G	N	52.35	1699.81	15	0.4	567.611	3	17.77	4250000	F341:2713	1	43	57	Dehydration	S8:Dehydration:0.00	Q91VB8	Q91VB8_MOUSE Alpha globin 1 OS=Mus musculus GN=Hba-a2 PE=1 SV=1	Hba-a2
1	106	Q91VB8	A.AGHLDDLPGALSALSDL.H	N	52.35	1663.84	17	0.9	832.929	2	43.08	544000	F352:7227	2	71	87			Q91VB8	Q91VB8_MOUSE Alpha globin 1 OS=Mus musculus GN=Hba-a2 PE=1 SV=1	Hba-a2
1	106	Q91VB8	R.MFASFPTTKTYFPHF.D	N	52.29	1820.86	15	2.2	911.439	2	34.34	69500	F346:5695	1	33	47			Q91VB8	Q91VB8_MOUSE Alpha globin 1 OS=Mus musculus GN=Hba-a2 PE=1 SV=1	Hba-a2
1	106	Q91VB8	R.M(+57.02)FASFPTTK(+6.02).T	N	52.24	1091.54	9	1.3	546.779	2	22.46	368000	F338:3539	1	33	41	Carbamidomethylation (DHKE X@N-term); SILAC K6	M1:Carbamidomethylation (DHKE X@N-term):1000.00;K9:SILAC K6:1000.00	Q91VB8	Q91VB8_MOUSE Alpha globin 1 OS=Mus musculus GN=Hba-a2 PE=1 SV=1	Hba-a2
1	106	Q91VB8	K.KVADALANAAGHLDDLPGALSALSDLH(+70.04).A	Y	52.21	2724.41	27	-9	682.103	4	41.12	135000	F357:6197	1	62	88	Crotonaldehyde	H27:Crotonaldehyde:55.98	Q91VB8	Q91VB8_MOUSE Alpha globin 1 OS=Mus musculus GN=Hba-a2 PE=1 SV=1	Hba-a2
1	106	Q91VB8	D.KFLASVSTVLTSK.Y	N	52.2	1379.8	13	0.3	460.942	3	22.14	142000	F346:3483	1	128	140			Q91VB8	Q91VB8_MOUSE Alpha globin 1 OS=Mus musculus GN=Hba-a2 PE=1 SV=1	Hba-a2
1	106	Q91VB8	K.VADALAN(+.98)AAGHLDDLPGALSALSD(+14.02)LHAHK.L	Y	52.2	2877.46	29	-6.7	720.368	4	42.33	10300000	F355:7078	6	63	91	Deamidation (NQ); Methyl ester	N7:Deamidation (NQ):1000.00;D24:Methyl ester:0.00	Q91VB8	Q91VB8_MOUSE Alpha globin 1 OS=Mus musculus GN=Hba-a2 PE=1 SV=1	Hba-a2
1	106	Q91VB8	T.K(+188.03)TYFPHFDVSHGSAQVK.G	N	52.19	2135	17	-3.1	534.755	4	15.89	27300	F354:2377	1	41	57	Lipoyl	K1:Lipoyl:80.24	Q91VB8	Q91VB8_MOUSE Alpha globin 1 OS=Mus musculus GN=Hba-a2 PE=1 SV=1	Hba-a2
1	106	Q91VB8	K.KVADALAN(-17.03)AAGHLDDLPGALSALSDLHAH.K	Y	52.16	2845.44	29	1.6	712.367	4	40.47	1100000	F355:6737	4	62	90	Ammonia-loss (N)	N8:Ammonia-loss (N):1000.00	Q91VB8	Q91VB8_MOUSE Alpha globin 1 OS=Mus musculus GN=Hba-a2 PE=1 SV=1	Hba-a2
1	106	Q91VB8	A.DALAN(+162.05)AAGHLDDLPGALSALSDLHAHK.L	Y	52.16	2854.41	27	4.5	571.892	5	41.2	91100	F353:6907	2	65	91	Hexose (NSY)	N5:Hexose (NSY):39.02	Q91VB8	Q91VB8_MOUSE Alpha globin 1 OS=Mus musculus GN=Hba-a2 PE=1 SV=1	Hba-a2
1	106	Q91VB8	D.ALANAAGHLDDLPGALSALSD(-18.01)LHAHK.L	Y	52.15	2559.32	26	4.9	512.874	5	30.18	498000	F344:4966	1	66	91	Dehydration	D21:Dehydration:8.14	Q91VB8	Q91VB8_MOUSE Alpha globin 1 OS=Mus musculus GN=Hba-a2 PE=1 SV=1	Hba-a2
1	106	Q91VB8	K.K(+42.01)VADALAN(+.98)AAGHLDDLPGALSALSDLHAHK.L	Y	52.13	3033.55	30	-3.6	607.716	5	39.26		F340:6623	3	62	91	Acetylation (N-term); Deamidation (NQ)	K1:Acetylation (N-term):1000.00;N8:Deamidation (NQ):1000.00	Q91VB8	Q91VB8_MOUSE Alpha globin 1 OS=Mus musculus GN=Hba-a2 PE=1 SV=1	Hba-a2
1	106	Q91VB8	K.VADALANAAW(sub G)HLDDLPGALSALSDLHAHK.L	Y	52.11	2991.52	29	-6	748.883	4	40.67	2600000	F356:6617	12	63	91	Mutation		Q91VB8	Q91VB8_MOUSE Alpha globin 1 OS=Mus musculus GN=Hba-a2 PE=1 SV=1	Hba-a2
1	106	Q91VB8	D.LPGALS(+42.01)ALSDLHAHK.L	N	52.1	1570.85	15	3.3	786.433	2	21.7	75700	F360:3334	4	77	91	Acetylation (TSCYH)	S6:Acetylation (TSCYH):22.34	Q91VB8	Q91VB8_MOUSE Alpha globin 1 OS=Mus musculus GN=Hba-a2 PE=1 SV=1	Hba-a2
1	106	Q91VB8	K.K(+26.02)VADALANAAGHLDDLPGALSALSDLHAHK.L	Y	52.09	3016.57	30	-1	755.15	4	45.17	54500	F359:7359	1	62	91	Acetaldehyde +26	K1:Acetaldehyde +26:12.53	Q91VB8	Q91VB8_MOUSE Alpha globin 1 OS=Mus musculus GN=Hba-a2 PE=1 SV=1	Hba-a2
1	106	Q91VB8	K.VADALANAAGH(+57.02)LD(+57.02)D(+57.02)LPGALSALSDLHAHK.L	Y	52.05	3033.53	29	-3.4	607.711	5	41.63	243000	F357:6289	5	63	91	Carbamidomethylation (DHKE X@N-term)	H11:Carbamidomethylation (DHKE X@N-term):4.78;D13:Carbamidomethylation (DHKE X@N-term):4.15;D14:Carbamidomethylation (DHKE X@N-term):3.89	Q91VB8	Q91VB8_MOUSE Alpha globin 1 OS=Mus musculus GN=Hba-a2 PE=1 SV=1	Hba-a2
1	106	Q91VB8	A.SLDK(+27.99)FLASVSTVLTSK.Y	N	52.04	1722.94	16	-0.3	575.321	3	50.72		F347:8487	1	125	140	Formylation	K4:Formylation:5.77	Q91VB8	Q91VB8_MOUSE Alpha globin 1 OS=Mus musculus GN=Hba-a2 PE=1 SV=1	Hba-a2
1	106	Q91VB8	K.VADALANAAGHLDDLPGALSALSD(+21.98)LHA.H	Y	52.03	2619.29	27	1.3	1310.65	2	44.01	118000	F355:7379	1	63	89	Sodium adduct	D24:Sodium adduct:0.00	Q91VB8	Q91VB8_MOUSE Alpha globin 1 OS=Mus musculus GN=Hba-a2 PE=1 SV=1	Hba-a2
1	106	Q91VB8	K.LLSHC(+57.02)LLVTLASHHPADFTPAVHASLD(+17.03)KFLASVSTVLTSK.Y	N	51.97	4300.3	40	-7	861.062	5	44.61		F346:7552	2	101	140	Carbamidomethylation; Replacement of proton with ammonium ion	C5:Carbamidomethylation:1000.00;D27:Replacement of proton with ammonium ion:0.00	Q91VB8	Q91VB8_MOUSE Alpha globin 1 OS=Mus musculus GN=Hba-a2 PE=1 SV=1	Hba-a2
1	106	Q91VB8	K.VADALANAAGHLDDLPGALSALS.D	Y	51.97	2161.1	23	-9.3	1081.55	2	42.54	3150000	F353:7142	6	63	85			Q91VB8	Q91VB8_MOUSE Alpha globin 1 OS=Mus musculus GN=Hba-a2 PE=1 SV=1	Hba-a2
1	106	Q91VB8	N.AAGHLDDLPGALSALSDLHAHQ(sub K)L.R	N	51.94	2321.18	23	1.8	465.243	5	29.63	259000	F357:4146	2	70	92	Mutation		Q91VB8	Q91VB8_MOUSE Alpha globin 1 OS=Mus musculus GN=Hba-a2 PE=1 SV=1	Hba-a2
1	106	Q91VB8	F.PHFD(-18.01)VSHGSAQVK.G	N	51.93	1389.68	13	-0.8	695.846	2	17.6	9210000	F340:2602	3	45	57	Dehydration	D4:Dehydration:0.00	Q91VB8	Q91VB8_MOUSE Alpha globin 1 OS=Mus musculus GN=Hba-a2 PE=1 SV=1	Hba-a2
1	106	Q91VB8	K.LLSHC(+57.02)LLVN(sub T)LASHHPADFTPAVHASLDKFLASVSTVLTSK.Y	N	51.92	4296.27	40	2.4	1075.08	4	47.75	455000	F347:7964	2	101	140	Carbamidomethylation; Mutation	C5:Carbamidomethylation:1000.00	Q91VB8	Q91VB8_MOUSE Alpha globin 1 OS=Mus musculus GN=Hba-a2 PE=1 SV=1	Hba-a2
1	106	Q91VB8	K.K(+57.02)(+42.01)VADALAN(+.98)AAGHLDDLPGALSALSDLHAHK.L	Y	51.87	3090.57	30	-3.1	516.101	6	38.72	76300	F358:6206	2	62	91	Carbamidomethylation (DHKE X@N-term); Acetylation (K); Deamidation (NQ)	K1:Carbamidomethylation (DHKE X@N-term):12.33;K1:Acetylation (K):77.07;N8:Deamidation (NQ):1000.00	Q91VB8	Q91VB8_MOUSE Alpha globin 1 OS=Mus musculus GN=Hba-a2 PE=1 SV=1	Hba-a2
1	106	Q91VB8	M.FAS(+14.02)FPTTKTYFPHFDVSHGSAQVK.G	N	51.86	2712.33	24	-2.8	543.472	5	21.44	334000	F352:3291	6	34	57	Methylation	S3:Methylation:0.00	Q91VB8	Q91VB8_MOUSE Alpha globin 1 OS=Mus musculus GN=Hba-a2 PE=1 SV=1	Hba-a2
1	106	Q91VB8	V.AD(-18.01)ALANAAGHLDDLPGALSALSDLHAH.K	Y	51.85	2617.29	27	0.8	873.437	3	44.73	30700	F356:7332	1	64	90	Dehydration	D2:Dehydration:44.14	Q91VB8	Q91VB8_MOUSE Alpha globin 1 OS=Mus musculus GN=Hba-a2 PE=1 SV=1	Hba-a2
1	106	Q91VB8	K.TYFPHFDVSHGS(+362.14)AQ.V	N	51.83	1953.84	14	-4.8	977.924	2	26.19	1360000	F339:4196	20	42	55	Nucleophilic addtion to cytopiloyne	S12:Nucleophilic addtion to cytopiloyne:38.16	Q91VB8	Q91VB8_MOUSE Alpha globin 1 OS=Mus musculus GN=Hba-a2 PE=1 SV=1	Hba-a2
1	106	Q91VB8	R.MFAS(+100.02)FPTTKTYFPHFDVSHGSAQVK.G	N	51.83	2929.37	25	-3.9	733.348	4	32.5		F339:5361	1	33	57	Methylmalonylation on Serine	S4:Methylmalonylation on Serine:39.93	Q91VB8	Q91VB8_MOUSE Alpha globin 1 OS=Mus musculus GN=Hba-a2 PE=1 SV=1	Hba-a2
1	106	Q91VB8	K.KVADALANAAGHLDDLPGALSV(sub A)LSDLHAHK.L	Y	51.82	3018.59	30	-3.7	755.652	4	32.15		F359:5046	1	62	91	Mutation		Q91VB8	Q91VB8_MOUSE Alpha globin 1 OS=Mus musculus GN=Hba-a2 PE=1 SV=1	Hba-a2
1	106	Q91VB8	K.VADALANAAGHLDDP(sub L)PGALSALSDLHAHK.L	Y	51.81	2846.43	29	5.7	570.297	5	36.52		F338:6172	6	63	91	Mutation		Q91VB8	Q91VB8_MOUSE Alpha globin 1 OS=Mus musculus GN=Hba-a2 PE=1 SV=1	Hba-a2
1	106	Q91VB8	Y.GAEALERM(+15.99)FASFPT(+79.97)TKTYFPHFDVSHGSAQVK.G	N	51.77	3651.69	32	-7.7	731.339	5	28.52	1600000	F357:3947	7	26	57	Oxidation (M); Phosphorylation (STY)	M8:Oxidation (M):1000.00;T14:Phosphorylation (STY):0.00	Q91VB8	Q91VB8_MOUSE Alpha globin 1 OS=Mus musculus GN=Hba-a2 PE=1 SV=1	Hba-a2
1	106	Q91VB8	K.IGGHGAEY(+125.90)GAEALER.M	N	51.77	1654.62	15	2	828.321	2	18.23	9150	F359:2594	2	18	32	Iodination	Y8:Iodination:111.84	Q91VB8	Q91VB8_MOUSE Alpha globin 1 OS=Mus musculus GN=Hba-a2 PE=1 SV=1	Hba-a2
1	106	Q91VB8	D.A(+210.99)LANAAGHLDDLPGALSALSDLHAHK.L	Y	51.7	2788.32	26	-6.7	930.44	3	43.31	55600	F357:6585	2	66	91	Tri nitro benzene	A1:Tri nitro benzene:85.46	Q91VB8	Q91VB8_MOUSE Alpha globin 1 OS=Mus musculus GN=Hba-a2 PE=1 SV=1	Hba-a2
1	106	Q91VB8	K.VADALANAAGH(+42.01)LDDLPGALSALSDLHAHK.L	Y	51.69	2904.47	29	-8.4	581.897	5	36.89		F358:5881	2	63	91	Acetylation (TSCYH)	H11:Acetylation (TSCYH):45.63	Q91VB8	Q91VB8_MOUSE Alpha globin 1 OS=Mus musculus GN=Hba-a2 PE=1 SV=1	Hba-a2
1	106	Q91VB8	V.ADALAN(-17.03)AAGHLDDLPGALSALSDLHAHK.L	Y	51.68	2746.37	28	3.7	916.466	3	41.87		F356:6829	6	64	91	Ammonia-loss (N)	N6:Ammonia-loss (N):1000.00	Q91VB8	Q91VB8_MOUSE Alpha globin 1 OS=Mus musculus GN=Hba-a2 PE=1 SV=1	Hba-a2
1	106	Q91VB8	K.KVADALANAAGHLD(+43.99)DLPGALSALSDLHAHK.L	Y	51.66	3034.55	30	4.1	607.919	5	37.88		F338:6439	1	62	91	Carboxylation (DKW)	D14:Carboxylation (DKW):0.00	Q91VB8	Q91VB8_MOUSE Alpha globin 1 OS=Mus musculus GN=Hba-a2 PE=1 SV=1	Hba-a2
1	106	Q91VB8	K.VAD(+21.98)ALANAAGHLDDLPGALSALSDLH.A	Y	51.65	2548.25	26	3.5	850.428	3	43.13	600000	F355:7220	1	63	88	Sodium adduct	D3:Sodium adduct:0.00	Q91VB8	Q91VB8_MOUSE Alpha globin 1 OS=Mus musculus GN=Hba-a2 PE=1 SV=1	Hba-a2
1	106	Q91VB8	L.SHC(+57.02)LLVTLE(sub A)SHHPADFTPAVHASLDKFLASVSTVLTSK.Y	N	51.63	4115.11	38	1.1	824.031	5	43.46		F346:7345	1	103	140	Carbamidomethylation; Mutation	C3:Carbamidomethylation:1000.00	Q91VB8	Q91VB8_MOUSE Alpha globin 1 OS=Mus musculus GN=Hba-a2 PE=1 SV=1	Hba-a2
1	106	Q91VB8	P.GALS(+42.01)ALSDLHAHK.L	N	51.62	1360.71	13	2.8	681.364	2	38.9	199000	F356:6302	3	79	91	Acetylation (TSCYH)	S4:Acetylation (TSCYH):38.16	Q91VB8	Q91VB8_MOUSE Alpha globin 1 OS=Mus musculus GN=Hba-a2 PE=1 SV=1	Hba-a2
1	106	Q91VB8	K.TYFPH(+57.02)FD(-18.01)VSHGSAQVK.G	N	51.58	1857.88	16	-0.2	620.3	3	17.85	281000	F339:2700	1	42	57	Carbamidomethylation (DHKE X@N-term); Dehydration	H5:Carbamidomethylation (DHKE X@N-term):20.17;D7:Dehydration:10.42	Q91VB8	Q91VB8_MOUSE Alpha globin 1 OS=Mus musculus GN=Hba-a2 PE=1 SV=1	Hba-a2
1	106	Q91VB8	G.EDKS(+183.04)NIKAAWGKIGGHGAEYGAEALER.M	N	51.58	3039.45	27	-0.4	608.897	5	26.23	2810000	F348:4308	5	6	32	Aminoethylbenzenesulfonylation	S4:Aminoethylbenzenesulfonylation:0.00	Q91VB8	Q91VB8_MOUSE Alpha globin 1 OS=Mus musculus GN=Hba-a2 PE=1 SV=1	Hba-a2
1	106	Q91VB8	K.LLSHC(+57.02)LLVTLASHH(+57.02)PADF.T	N	51.58	2087.06	18	0.3	522.773	4	29.64	2390000	F343:4471	2	101	118	Carbamidomethylation; Carbamidomethylation (DHKE X@N-term)	C5:Carbamidomethylation:1000.00;H14:Carbamidomethylation (DHKE X@N-term):7.64	Q91VB8	Q91VB8_MOUSE Alpha globin 1 OS=Mus musculus GN=Hba-a2 PE=1 SV=1	Hba-a2
1	106	Q91VB8	S.HC(+57.02)LL(+88.00)VTLASHHPADFTPAVHASLDKFLASVSTVLTSK.Y	N	51.57	4058.08	37	7.7	1015.53	4	41.44		F346:6983	1	104	140	Carbamidomethylation; 3-sulfanylpropanoyl	C2:Carbamidomethylation:1000.00;L4:3-sulfanylpropanoyl:0.00	Q91VB8	Q91VB8_MOUSE Alpha globin 1 OS=Mus musculus GN=Hba-a2 PE=1 SV=1	Hba-a2
1	106	Q91VB8	A.DALANAAGHLDDLPGALSALSDLHAH(+57.02)K.L	Y	51.55	2749.38	27	4.2	688.355	4	35.27	477000	F350:5952	1	65	91	Carbamidomethylation (DHKE X@N-term)	H26:Carbamidomethylation (DHKE X@N-term):8.14	Q91VB8	Q91VB8_MOUSE Alpha globin 1 OS=Mus musculus GN=Hba-a2 PE=1 SV=1	Hba-a2
1	106	Q91VB8	K.TYFPHFDVSHGSAQVE(sub K).G	N	51.55	1819.82	16	9.7	910.924	2	21		F353:3256	4	42	57	Mutation		Q91VB8	Q91VB8_MOUSE Alpha globin 1 OS=Mus musculus GN=Hba-a2 PE=1 SV=1	Hba-a2
1	106	Q91VB8	K.VAD(-18.01)ALANAAGHLDDLPGALSALSDLHAH.K	Y	51.54	2716.36	28	2.3	906.462	3	37.69	251000	F356:6084	3	63	90	Dehydration	D3:Dehydration:18.77	Q91VB8	Q91VB8_MOUSE Alpha globin 1 OS=Mus musculus GN=Hba-a2 PE=1 SV=1	Hba-a2
1	106	Q91VB8	K.VADALANAAGHLDD(+57.02)LPGALSALSDLHAH.K	Y	51.53	2791.39	28	3.1	698.857	4	39.73	2300000	F355:6603	1	63	90	Carbamidomethylation (DHKE X@N-term)	D14:Carbamidomethylation (DHKE X@N-term):4.52	Q91VB8	Q91VB8_MOUSE Alpha globin 1 OS=Mus musculus GN=Hba-a2 PE=1 SV=1	Hba-a2
1	106	Q91VB8	D.PVNFKLLSHC(+57.02)LLVTLASHHPAD.F	N	51.52	2468.3	22	-0.4	494.667	5	33.45	384000	F347:5363	2	96	117	Carbamidomethylation	C10:Carbamidomethylation:1000.00	Q91VB8	Q91VB8_MOUSE Alpha globin 1 OS=Mus musculus GN=Hba-a2 PE=1 SV=1	Hba-a2
1	106	Q91VB8	A.DALAN(-17.03)AAGHLDDLPGALSALSDLHAHK.L	Y	51.52	2675.33	27	3.3	892.787	3	33.15		F356:5257	12	65	91	Ammonia-loss (N)	N5:Ammonia-loss (N):1000.00	Q91VB8	Q91VB8_MOUSE Alpha globin 1 OS=Mus musculus GN=Hba-a2 PE=1 SV=1	Hba-a2
1	106	Q91VB8	R.MFASFPTTK(+42.01).T	N	51.52	1070.51	9	4.7	536.265	2	23.7	20500	F360:3687	8	33	41	Acetylation (K)	K9:Acetylation (K):1000.00	Q91VB8	Q91VB8_MOUSE Alpha globin 1 OS=Mus musculus GN=Hba-a2 PE=1 SV=1	Hba-a2
1	106	Q91VB8	K.VADALANAAGHLDDLPGALS(-2.02)ALSDLHAHK.L	Y	51.52	2860.45	29	-0.2	954.489	3	41.42		F342:7067	6	63	91	2-amino-3-oxo-butanoic_acid	S20:2-amino-3-oxo-butanoic_acid:38.16	Q91VB8	Q91VB8_MOUSE Alpha globin 1 OS=Mus musculus GN=Hba-a2 PE=1 SV=1	Hba-a2
1	106	Q91VB8	V.ADALANAAGHLDDLP(+362.14)GALSALSDLHAHKLR.V	Y	51.51	3394.72	30	0.7	679.951	5	34.71		F345:5932	1	64	93	Nucleophilic addtion to cytopiloyne	P15:Nucleophilic addtion to cytopiloyne:0.00	Q91VB8	Q91VB8_MOUSE Alpha globin 1 OS=Mus musculus GN=Hba-a2 PE=1 SV=1	Hba-a2
1	106	Q91VB8	L.SHC(+57.02)LLVTLASHHPADFTPAVHASLDL(sub K)FLASVSTVLTSK.Y	N	51.49	4042.1	38	6.4	809.432	5	40.52		F347:6647	1	103	140	Carbamidomethylation; Mutation	C3:Carbamidomethylation:1000.00	Q91VB8	Q91VB8_MOUSE Alpha globin 1 OS=Mus musculus GN=Hba-a2 PE=1 SV=1	Hba-a2
1	106	Q91VB8	K.TYFPHFDVS.H	N	51.46	1111.5	9	0.1	556.756	2	28.3		F352:4549	12	42	50			Q91VB8	Q91VB8_MOUSE Alpha globin 1 OS=Mus musculus GN=Hba-a2 PE=1 SV=1	Hba-a2
1	106	Q91VB8	W.GK(+42.05)IGGHGAEYGAEALER.M	N	51.46	1755.89	17	0.6	586.304	3	14.68	52100	F348:2235	6	16	32	Trimethylation	K2:Trimethylation:132.44	Q91VB8	Q91VB8_MOUSE Alpha globin 1 OS=Mus musculus GN=Hba-a2 PE=1 SV=1	Hba-a2
1	106	Q91VB8	Y.FPHFDVSHGSAQVQ(sub K).G	N	51.44	1554.72	14	8.3	519.252	3	21.64	2590000	F357:2735	3	44	57	Mutation		Q91VB8	Q91VB8_MOUSE Alpha globin 1 OS=Mus musculus GN=Hba-a2 PE=1 SV=1	Hba-a2
1	106	Q91VB8	K.V(+362.14)ADALANAAGHLDDLPGALSALSDLHAHK.L	Y	51.42	3224.6	29	-5.9	645.923	5	43.06	529000	F344:7371	4	63	91	Nucleophilic addtion to cytopiloyne	V1:Nucleophilic addtion to cytopiloyne:12.04	Q91VB8	Q91VB8_MOUSE Alpha globin 1 OS=Mus musculus GN=Hba-a2 PE=1 SV=1	Hba-a2
1	106	Q91VB8	R.VDPVNFKLLSHC(+57.02)LLVTLASHHPADFTPAVHASLG(sub D)KFLASVSTVLTSK.Y	N	51.42	5024.69	47	-4.5	1257.18	4	51.93		F347:8695	1	94	140	Carbamidomethylation; Mutation	C12:Carbamidomethylation:1000.00	Q91VB8	Q91VB8_MOUSE Alpha globin 1 OS=Mus musculus GN=Hba-a2 PE=1 SV=1	Hba-a2
1	106	Q91VB8	K.KVADALANAAGHLDDLPGAL(-.98).S	Y	51.38	1930.03	20	0.2	966.021	2	32.81	282000	F356:5195	1	62	81	Amidation	L20:Amidation:1000.00	Q91VB8	Q91VB8_MOUSE Alpha globin 1 OS=Mus musculus GN=Hba-a2 PE=1 SV=1	Hba-a2
1	106	Q91VB8	K.KVADALANAAGHLDDLPGAR(sub L)SALSDLHAHK.L	Y	51.38	3033.57	30	-4.8	607.719	5	33.5	467000	F355:5451	1	62	91	Mutation		Q91VB8	Q91VB8_MOUSE Alpha globin 1 OS=Mus musculus GN=Hba-a2 PE=1 SV=1	Hba-a2
1	106	Q91VB8	H.HPADFL(sub T)PAVHASLDKFLASVSTVLTSK.Y	N	51.36	2850.53	27	-8.2	951.175	3	43.55	1070000	F346:7363	1	114	140	Mutation		Q91VB8	Q91VB8_MOUSE Alpha globin 1 OS=Mus musculus GN=Hba-a2 PE=1 SV=1	Hba-a2
1	106	Q91VB8	M(+43.01)VLSGEDKSNIK.A	N	51.34	1362.68	12	4.1	682.351	2	22.07	457000	F342:3482	3	1	12	Carbamylation	M1:Carbamylation:50.34	Q91VB8	Q91VB8_MOUSE Alpha globin 1 OS=Mus musculus GN=Hba-a2 PE=1 SV=1	Hba-a2
1	106	Q91VB8	K.LLSHC(+57.02)LLVTLASHHPADFTPAVHASLDK(+14.96)FLASVSTVLTSK.Y	N	51.29	4298.24	40	6.6	717.385	6	48.6	2260000	F347:8113	2	101	140	Carbamidomethylation; Alpha-amino adipic acid	C5:Carbamidomethylation:1000.00;K28:Alpha-amino adipic acid:129.85	Q91VB8	Q91VB8_MOUSE Alpha globin 1 OS=Mus musculus GN=Hba-a2 PE=1 SV=1	Hba-a2
1	106	Q91VB8	A.DALAN(+161.07)AAGHLDDLPGALSALSDLHAHK.L	Y	51.28	2853.43	27	-2.2	714.362	4	40.38		F357:6063	1	65	91	Hexosamine	N5:Hexosamine:77.82	Q91VB8	Q91VB8_MOUSE Alpha globin 1 OS=Mus musculus GN=Hba-a2 PE=1 SV=1	Hba-a2
1	106	Q91VB8	K.L(+42.01)LSHC(+57.02)LLVTLASHHPADF.T	N	51.27	2072.05	18	-2.6	519.019	4	31.24	134000	F345:5282	1	101	118	Acetylation (N-term); Carbamidomethylation	L1:Acetylation (N-term):1000.00;C5:Carbamidomethylation:1000.00	Q91VB8	Q91VB8_MOUSE Alpha globin 1 OS=Mus musculus GN=Hba-a2 PE=1 SV=1	Hba-a2
1	106	Q91VB8	V.A(+42.01)DALANAAGHLDDLPGALSALSDLHAHK.L	Y	51.24	2805.4	28	-2.3	936.14	3	36.38	2590000	F338:6147	4	64	91	Acetylation (N-term)	A1:Acetylation (N-term):1000.00	Q91VB8	Q91VB8_MOUSE Alpha globin 1 OS=Mus musculus GN=Hba-a2 PE=1 SV=1	Hba-a2
1	106	Q91VB8	K.LLSHC(+57.02)LLVTLASHHPADFTPAVHASLDKFLASV.S	N	51.24	3566.87	33	-3.2	714.379	5	40.19	4950000	F345:6955	4	101	133	Carbamidomethylation	C5:Carbamidomethylation:1000.00	Q91VB8	Q91VB8_MOUSE Alpha globin 1 OS=Mus musculus GN=Hba-a2 PE=1 SV=1	Hba-a2
1	106	Q91VB8	V.A(+42.01)DALAN(+.98)AAGHLDDLPGALSALSDLHAHK.L	Y	51.2	2806.39	28	-2.9	936.467	3	37.28	101000	F350:6317	2	64	91	Acetylation (N-term); Deamidation (NQ)	A1:Acetylation (N-term):1000.00;N6:Deamidation (NQ):1000.00	Q91VB8	Q91VB8_MOUSE Alpha globin 1 OS=Mus musculus GN=Hba-a2 PE=1 SV=1	Hba-a2
1	106	Q91VB8	G.HGKK(+62.02)VADALANAAGHLDDLPGALSALSDLHAHK.L	Y	51.2	3374.75	33	2.4	675.959	5	42.71	652000	F343:6883	1	59	91	MDA adduct +62	K4:MDA adduct +62:0.00	Q91VB8	Q91VB8_MOUSE Alpha globin 1 OS=Mus musculus GN=Hba-a2 PE=1 SV=1	Hba-a2
1	106	Q91VB8	K.TYFPHFD(+21.98)VSHGSAQVK.G	N	51.19	1840.85	16	3.2	921.436	2	18.43	87700	F354:2831	1	42	57	Sodium adduct	D7:Sodium adduct:0.00	Q91VB8	Q91VB8_MOUSE Alpha globin 1 OS=Mus musculus GN=Hba-a2 PE=1 SV=1	Hba-a2
1	106	Q91VB8	A.D(+42.01)(+57.02)ALANAAGHLDDLPGALSALSDLHAHK.L	Y	51.18	2791.39	27	0.2	698.855	4	41.62	222000	F338:7133	2	65	91	Acetylation (N-term); Carbamidomethylation (DHKE X@N-term)	D1:Acetylation (N-term):1000.00;D1:Carbamidomethylation (DHKE X@N-term):16.94	Q91VB8	Q91VB8_MOUSE Alpha globin 1 OS=Mus musculus GN=Hba-a2 PE=1 SV=1	Hba-a2
1	106	Q91VB8	F.DVSHGSAQVK.G	N	51.17	1026.51	10	-0.9	514.261	2	19.22	202000	F341:2958	2	48	57			Q91VB8	Q91VB8_MOUSE Alpha globin 1 OS=Mus musculus GN=Hba-a2 PE=1 SV=1	Hba-a2
1	106	Q91VB8	M.VLSGEDKSNIK(+43.01)AAWGK.I	N	51.14	1744.91	16	-0.2	873.462	2	18.5	428000	F352:2763	3	2	17	Carbamylation	K11:Carbamylation:0.00	Q91VB8	Q91VB8_MOUSE Alpha globin 1 OS=Mus musculus GN=Hba-a2 PE=1 SV=1	Hba-a2
1	106	Q91VB8	K.LLSHC(+57.02)LLVTLASHHPAD(+14.02)FTPAVHASLD(+43.99)KFLASVSTVLTSKYR	N	51.14	4660.45	42	-2	777.747	6	44.27	2720000	F347:7331	2	101	142	Carbamidomethylation; Methyl ester; Carboxylation (DKW)	C5:Carbamidomethylation:1000.00;D17:Methyl ester:0.00;D27:Carboxylation (DKW):0.00	Q91VB8	Q91VB8_MOUSE Alpha globin 1 OS=Mus musculus GN=Hba-a2 PE=1 SV=1	Hba-a2
1	106	Q91VB8	R.MFASFPTTK(+114.04)TYFPHFDVSHGSAQVK.G	N	51.11	2943.4	25	-8.7	589.682	5	28.78		F341:4714	1	33	57	Ubiquitin	K9:Ubiquitin:0.00	Q91VB8	Q91VB8_MOUSE Alpha globin 1 OS=Mus musculus GN=Hba-a2 PE=1 SV=1	Hba-a2
1	106	Q91VB8	G.KL(sub K)VADALANAAGHLDDLPGALSALSDLHAHK.L	Y	51.06	3103.64	31	1.6	518.282	6	38.55	462000	F343:6131	1	61	91	Mutation		Q91VB8	Q91VB8_MOUSE Alpha globin 1 OS=Mus musculus GN=Hba-a2 PE=1 SV=1	Hba-a2
1	106	Q91VB8	L.DDLPGALSALSDLHA.H	N	51.02	1493.74	15	1	747.876	2	41.05	595000	F351:6491	2	75	89			Q91VB8	Q91VB8_MOUSE Alpha globin 1 OS=Mus musculus GN=Hba-a2 PE=1 SV=1	Hba-a2
1	106	Q91VB8	F.ASFPT(+161.07)TKTYFPHFDVSHGSAQVK.G	N	51	2712.32	23	-7.9	543.467	5	20.96	5310000	F354:3282	3	35	57	Hexosamine	T5:Hexosamine:0.00	Q91VB8	Q91VB8_MOUSE Alpha globin 1 OS=Mus musculus GN=Hba-a2 PE=1 SV=1	Hba-a2
1	106	Q91VB8	V.ADALAN(+228.11)AAGHLDDLPGALSALSDLHAHKLR.V	Y	51	3260.69	30	-3.1	544.454	6	33.66	198000	F358:5310	2	64	93	2 4-diacetamido-2 4 6-trideoxyglucopyranose	N6:2 4-diacetamido-2 4 6-trideoxyglucopyranose:1000.00	Q91VB8	Q91VB8_MOUSE Alpha globin 1 OS=Mus musculus GN=Hba-a2 PE=1 SV=1	Hba-a2
1	106	Q91VB8	W.V(sub G)KIGGHGAEYGAEALER.M	N	50.99	1755.89	17	0.2	586.304	3	14.87	637000	F339:2181	3	16	32	Mutation		Q91VB8	Q91VB8_MOUSE Alpha globin 1 OS=Mus musculus GN=Hba-a2 PE=1 SV=1	Hba-a2
1	106	Q91VB8	K.D(sub V)ADALANAAGHLDDLPGALSALSDLHAHK.L	Y	50.96	2878.42	29	-3.6	576.689	5	40.62	3590000	F357:6109	5	63	91	Mutation		Q91VB8	Q91VB8_MOUSE Alpha globin 1 OS=Mus musculus GN=Hba-a2 PE=1 SV=1	Hba-a2
1	106	Q91VB8	H.W(sub G)KKVADALANAAGHLDDLPGALSALSDLHAHK.L	Y	50.93	3304.73	32	-7	827.184	4	38.4	946000	F341:6526	2	60	91	Mutation		Q91VB8	Q91VB8_MOUSE Alpha globin 1 OS=Mus musculus GN=Hba-a2 PE=1 SV=1	Hba-a2
1	106	Q91VB8	L.PGALSALS(-18.01)DLHAHKLR.V	N	50.91	1666.93	16	-0.5	834.47	2	32.8		F343:5059	1	78	93	Dehydration	S8:Dehydration:0.00	Q91VB8	Q91VB8_MOUSE Alpha globin 1 OS=Mus musculus GN=Hba-a2 PE=1 SV=1	Hba-a2
1	106	Q91VB8	P.AVHASLDKFLAS(-18.01)VSTVLTSK.Y	N	50.91	2055.14	20	0.7	514.792	4	36.42	185000	F347:5903	1	121	140	Dehydration	S12:Dehydration:0.00	Q91VB8	Q91VB8_MOUSE Alpha globin 1 OS=Mus musculus GN=Hba-a2 PE=1 SV=1	Hba-a2
1	106	Q91VB8	K.VADALANAAD(sub G)HLDDLPGALSALSDLHAH.K	Y	50.9	2792.37	28	-8.2	699.095	4	42.91	413000	F353:7208	1	63	90	Mutation		Q91VB8	Q91VB8_MOUSE Alpha globin 1 OS=Mus musculus GN=Hba-a2 PE=1 SV=1	Hba-a2
1	106	Q91VB8	R.MFAS(-2.02)FPTTKTYFPHFDVSHGSAQVK.G	N	50.9	2827.34	25	-2.3	566.475	5	28.35	1130000	F345:4749	1	33	57	2-amino-3-oxo-butanoic_acid	S4:2-amino-3-oxo-butanoic_acid:0.00	Q91VB8	Q91VB8_MOUSE Alpha globin 1 OS=Mus musculus GN=Hba-a2 PE=1 SV=1	Hba-a2
1	106	Q91VB8	A.DALANAAGHLDDLPGALSALSDLHAHKQ(sub L).R	Y	50.88	2820.42	28	-3.8	706.108	4	31.71	669000	F357:4517	5	65	92	Mutation		Q91VB8	Q91VB8_MOUSE Alpha globin 1 OS=Mus musculus GN=Hba-a2 PE=1 SV=1	Hba-a2
1	106	Q91VB8	K.KVADAL(+53.97)ANAAGHLDDLPGALSALSDLHAHK.L	Y	50.88	3044.53	30	4.6	762.143	4	44.26	473000	F355:7422	5	62	91	Trifluoroleucine	L6:Trifluoroleucine:3.61	Q91VB8	Q91VB8_MOUSE Alpha globin 1 OS=Mus musculus GN=Hba-a2 PE=1 SV=1	Hba-a2
1	106	Q91VB8	H.P(+13.98)ADFTPAVHASLDK.F	N	50.87	1481.71	14	1.3	741.866	2	23.93	361000	F348:3882	1	115	128	Proline oxidation to pyroglutamic acid	P1:Proline oxidation to pyroglutamic acid:76.17	Q91VB8	Q91VB8_MOUSE Alpha globin 1 OS=Mus musculus GN=Hba-a2 PE=1 SV=1	Hba-a2
1	106	Q91VB8	K.LLSHC(+57.02)LLVTLASHHPADFTPAVHASLDK(+43.01)FLASVSTVLTSK.Y	N	50.87	4326.28	40	-5.3	722.051	6	45.86		F346:7782	2	101	140	Carbamidomethylation; Carbamylation	C5:Carbamidomethylation:1000.00;K28:Carbamylation:17.70	Q91VB8	Q91VB8_MOUSE Alpha globin 1 OS=Mus musculus GN=Hba-a2 PE=1 SV=1	Hba-a2
1	106	Q91VB8	K.VADALANAAGHLD(+21.98)DLPGALSALSDLH.A	Y	50.87	2548.25	26	0.9	850.426	3	43.23	192000	F350:7378	2	63	88	Sodium adduct	D13:Sodium adduct:0.00	Q91VB8	Q91VB8_MOUSE Alpha globin 1 OS=Mus musculus GN=Hba-a2 PE=1 SV=1	Hba-a2
1	106	Q91VB8	H.G(+233.05)AEYGAEALER.M	N	50.86	1397.59	11	-8.3	699.798	2	19.87	6410000	F340:3014	4	22	32	5-dimethylaminonaphthalene-1-sulfonyl	G1:5-dimethylaminonaphthalene-1-sulfonyl:1000.00	Q91VB8	Q91VB8_MOUSE Alpha globin 1 OS=Mus musculus GN=Hba-a2 PE=1 SV=1	Hba-a2
1	106	Q91VB8	K.LLSHC(+57.02)LLVTLASH(+57.02)HPADF.T	N	50.86	2087.06	18	2.2	696.696	3	28.82	1720000	F343:4322	1	101	118	Carbamidomethylation; Carbamidomethylation (DHKE X@N-term)	C5:Carbamidomethylation:1000.00;H13:Carbamidomethylation (DHKE X@N-term):8.14	Q91VB8	Q91VB8_MOUSE Alpha globin 1 OS=Mus musculus GN=Hba-a2 PE=1 SV=1	Hba-a2
1	106	Q91VB8	K.LLSHC(+57.02)LLVTLASHHPAD(+17.03)FTPAVHASLDKFLASVSTVLTSK.Y	N	50.84	4300.3	40	-9.1	717.718	6	41.95	454000	F346:7076	1	101	140	Carbamidomethylation; Replacement of proton with ammonium ion	C5:Carbamidomethylation:1000.00;D17:Replacement of proton with ammonium ion:0.00	Q91VB8	Q91VB8_MOUSE Alpha globin 1 OS=Mus musculus GN=Hba-a2 PE=1 SV=1	Hba-a2
1	106	Q91VB8	A.DFTPAVHASLDK(+42.01)FLASVSTVLTSK.Y	N	50.82	2575.35	24	-0.2	644.846	4	50.6	83000	F346:8620	1	117	140	Acetylation (K)	K12:Acetylation (K):40.04	Q91VB8	Q91VB8_MOUSE Alpha globin 1 OS=Mus musculus GN=Hba-a2 PE=1 SV=1	Hba-a2
1	106	Q91VB8	A.AGHLDDLPGALSA.L	N	50.79	1235.61	13	0.5	618.815	2	24.87	4490000	F338:3985	3	71	83			Q91VB8	Q91VB8_MOUSE Alpha globin 1 OS=Mus musculus GN=Hba-a2 PE=1 SV=1	Hba-a2
1	106	Q91VB8	T.M(sub K)TYFPHFDVSHGSAQVK.G	N	50.77	1949.91	17	2.2	975.964	2	21.87	67400	F359:3235	1	41	57	Mutation		Q91VB8	Q91VB8_MOUSE Alpha globin 1 OS=Mus musculus GN=Hba-a2 PE=1 SV=1	Hba-a2
1	106	Q91VB8	A.SLDK(+97.02)FLASVSTVLTSK.Y	N	50.76	1791.96	16	1.1	598.329	3	51.08	73600	F347:8551	1	125	140	Maleimide	K4:Maleimide:109.74	Q91VB8	Q91VB8_MOUSE Alpha globin 1 OS=Mus musculus GN=Hba-a2 PE=1 SV=1	Hba-a2
1	106	Q91VB8	V.ADALANAAGHLDDLPGALSA.L	Y	50.76	1861.92	20	2.7	931.968	2	35.24	6390000	F350:5946	3	64	83			Q91VB8	Q91VB8_MOUSE Alpha globin 1 OS=Mus musculus GN=Hba-a2 PE=1 SV=1	Hba-a2
1	106	Q91VB8	R.M(+71.04)FASFPTTK.T	N	50.74	1099.54	9	0.3	550.776	2	22.78	3500000	F338:3595	1	33	41	Propionamide (K X@N-term)	M1:Propionamide (K X@N-term):80.00	Q91VB8	Q91VB8_MOUSE Alpha globin 1 OS=Mus musculus GN=Hba-a2 PE=1 SV=1	Hba-a2
1	106	Q91VB8	L.PGALSALSDLH.A	N	50.73	1079.56	11	4.4	540.79	2	43.16	222000	F355:7226	3	78	88			Q91VB8	Q91VB8_MOUSE Alpha globin 1 OS=Mus musculus GN=Hba-a2 PE=1 SV=1	Hba-a2
1	106	Q91VB8	A.NAAGHL(+53.97)DDLPGALSALSDLHAHK.L	Y	50.72	2376.14	23	4.9	595.046	4	32.28	342000	F354:5330	3	69	91	Trifluoroleucine	L6:Trifluoroleucine:47.09	Q91VB8	Q91VB8_MOUSE Alpha globin 1 OS=Mus musculus GN=Hba-a2 PE=1 SV=1	Hba-a2
1	106	Q91VB8	A.AGHLDDLPGALSAL.S	N	50.71	1348.7	14	3.7	675.359	2	34.77	2310000	F351:5360	3	71	84			Q91VB8	Q91VB8_MOUSE Alpha globin 1 OS=Mus musculus GN=Hba-a2 PE=1 SV=1	Hba-a2
1	106	Q91VB8	A.DALANAAGHLDD(-18.01)LPGALSALSDLHAHKLR.V	Y	50.7	2943.53	29	-5	589.711	5	31.96		F337:4945	1	65	93	Dehydration	D12:Dehydration:0.00	Q91VB8	Q91VB8_MOUSE Alpha globin 1 OS=Mus musculus GN=Hba-a2 PE=1 SV=1	Hba-a2
1	106	Q91VB8	R.MFASFPT(-18.01)TK(+6.02).T	N	50.7	1016.51	9	0.6	509.262	2	23.69	695000	F342:3781	1	33	41	Dehydration; SILAC K6	T7:Dehydration:10.11;K9:SILAC K6:1000.00	Q91VB8	Q91VB8_MOUSE Alpha globin 1 OS=Mus musculus GN=Hba-a2 PE=1 SV=1	Hba-a2
1	106	Q91VB8	K.VADALANAAGHLD(-18.01).D	Y	50.68	1218.6	13	-1.3	610.306	2	22.34	300000	F346:3520	1	63	75	Dehydration	D13:Dehydration:112.07	Q91VB8	Q91VB8_MOUSE Alpha globin 1 OS=Mus musculus GN=Hba-a2 PE=1 SV=1	Hba-a2
1	106	Q91VB8	K.V(-15.01)ADALANAAGHLDDLPGALSALSDLHAHKLR.V	Y	50.68	3116.64	31	1.6	780.168	4	34.24	468000	F343:5327	2	63	93	ISD (z+2)-series	V1:ISD (z+2)-series:1000.00	Q91VB8	Q91VB8_MOUSE Alpha globin 1 OS=Mus musculus GN=Hba-a2 PE=1 SV=1	Hba-a2
1	106	Q91VB8	K.Q(sub K)VADALANAAGHLDDLPGALSALSDLHAH.K	Y	50.66	2862.43	29	-1	716.613	4	38.46	477000000	F358:6160	5	62	90	Mutation		Q91VB8	Q91VB8_MOUSE Alpha globin 1 OS=Mus musculus GN=Hba-a2 PE=1 SV=1	Hba-a2
1	106	Q91VB8	K.K(+42.01)(+42.01)VAD(+57.02)ALANAAGHLDDLPGALSALSDLHAHK.L	Y	50.65	3131.6	30	3.7	783.91	4	39.25	428000	F341:6680	1	62	91	Acetylation (N-term); Acetylation (K); Carbamidomethylation (DHKE X@N-term)	K1:Acetylation (N-term):1000.00;K1:Acetylation (K):108.30;D4:Carbamidomethylation (DHKE X@N-term):19.61	Q91VB8	Q91VB8_MOUSE Alpha globin 1 OS=Mus musculus GN=Hba-a2 PE=1 SV=1	Hba-a2
1	106	Q91VB8	T.KTY(+94.97)FPHFDVSHGSAQVK.G	N	50.62	2041.93	17	-5.6	511.487	4	28.53	127000	F351:4234	1	41	57	Aminotyrosine with sulfation	Y3:Aminotyrosine with sulfation:1000.00	Q91VB8	Q91VB8_MOUSE Alpha globin 1 OS=Mus musculus GN=Hba-a2 PE=1 SV=1	Hba-a2
1	106	Q91VB8	Y.FPHFDVSH(+57.02)GSAQVK.G	N	50.6	1611.78	14	1.9	538.268	3	19.62	2870000	F355:2978	1	44	57	Carbamidomethylation (DHKE X@N-term)	H8:Carbamidomethylation (DHKE X@N-term):20.82	Q91VB8	Q91VB8_MOUSE Alpha globin 1 OS=Mus musculus GN=Hba-a2 PE=1 SV=1	Hba-a2
1	106	Q91VB8	K.VADALANAAGHLDDLPGALS(+60.00)ALSDLHAHK.L	Y	50.59	2922.47	29	9.4	975.172	3	40.1		F342:6828	1	63	91	2-OH-ethyl thio-Ser	S20:2-OH-ethyl thio-Ser:38.16	Q91VB8	Q91VB8_MOUSE Alpha globin 1 OS=Mus musculus GN=Hba-a2 PE=1 SV=1	Hba-a2
1	106	Q91VB8	K.VADALANAAGHLDD(+21.98)LPG.A	Y	50.58	1640.78	17	-1.8	821.394	2	30.27	249000	F348:5061	2	63	79	Sodium adduct	D14:Sodium adduct:0.00	Q91VB8	Q91VB8_MOUSE Alpha globin 1 OS=Mus musculus GN=Hba-a2 PE=1 SV=1	Hba-a2
1	106	Q91VB8	K.V(+42.01)ADALAN(+.98)AAGHLDDLPGALSALSDLHAHK.L	Y	50.56	2905.46	29	-9.6	727.365	4	46.92	383000	F354:7948	1	63	91	Acetylation (N-term); Deamidation (NQ)	V1:Acetylation (N-term):1000.00;N7:Deamidation (NQ):1000.00	Q91VB8	Q91VB8_MOUSE Alpha globin 1 OS=Mus musculus GN=Hba-a2 PE=1 SV=1	Hba-a2
1	106	Q91VB8	K.KVADALANAAGHLD(-18.01)DLPGALSALSD(+14.02)LHAHK.L	Y	50.52	2986.56	30	-6.1	747.643	4	38.22		F344:6485	1	62	91	Dehydration; Methyl ester	D14:Dehydration:24.85;D25:Methyl ester:43.70	Q91VB8	Q91VB8_MOUSE Alpha globin 1 OS=Mus musculus GN=Hba-a2 PE=1 SV=1	Hba-a2
1	106	Q91VB8	K.VAD(+14.02)ALANAAGHLD(+57.02)D(+57.02)LPGALSALSDLHAHK.L	Y	50.51	2990.52	29	-1.6	997.846	3	39.57	1510000	F356:6421	2	63	91	Methyl ester; Carbamidomethylation (DHKE X@N-term)	D3:Methyl ester:4.78;D13:Carbamidomethylation (DHKE X@N-term):0.00;D14:Carbamidomethylation (DHKE X@N-term):0.00	Q91VB8	Q91VB8_MOUSE Alpha globin 1 OS=Mus musculus GN=Hba-a2 PE=1 SV=1	Hba-a2
1	106	Q91VB8	K.VADALANAAGHLDDLPGALSALS(+79.97)D(+15.99)LHAHK.L	Y	50.46	2958.42	29	6.8	987.155	3	43.06	197000	F340:7306	2	63	91	Phosphorylation (STY); Hydroxylation	S23:Phosphorylation (STY):38.16;D24:Hydroxylation:0.00	Q91VB8	Q91VB8_MOUSE Alpha globin 1 OS=Mus musculus GN=Hba-a2 PE=1 SV=1	Hba-a2
1	106	Q91VB8	L.SHC(+57.02)LLVTLASHHPADFTPAVHA.S	N	50.44	2380.17	22	2.9	794.401	3	23.83	27500	F359:3579	2	103	124	Carbamidomethylation	C3:Carbamidomethylation:1000.00	Q91VB8	Q91VB8_MOUSE Alpha globin 1 OS=Mus musculus GN=Hba-a2 PE=1 SV=1	Hba-a2
1	106	Q91VB8	K.KVADALANAAGHLDD(-18.01)LPGALSALS.D	Y	50.4	2271.19	24	-1.5	758.068	3	40.78	554000	F340:6897	2	62	85	Dehydration	D15:Dehydration:7.65	Q91VB8	Q91VB8_MOUSE Alpha globin 1 OS=Mus musculus GN=Hba-a2 PE=1 SV=1	Hba-a2
1	106	Q91VB8	K.LLSHC(+57.02)LLVTLASHHPADFTPAVHASLDE(sub K)FLASVSTVLTSK.Y	N	50.36	4284.23	40	8.8	857.86	5	50.59		F347:8462	3	101	140	Carbamidomethylation; Mutation	C5:Carbamidomethylation:1000.00	Q91VB8	Q91VB8_MOUSE Alpha globin 1 OS=Mus musculus GN=Hba-a2 PE=1 SV=1	Hba-a2
1	106	Q91VB8	R.MFASFPTTK(+15.99)TYFPHFDVSHGSAQVK.G	N	50.36	2845.35	25	-7.5	712.34	4	24.97		F345:4115	1	33	57	Hydroxylation	K9:Hydroxylation:6.59	Q91VB8	Q91VB8_MOUSE Alpha globin 1 OS=Mus musculus GN=Hba-a2 PE=1 SV=1	Hba-a2
1	106	Q91VB8	K.VADALANAAGH(+57.02)LDDLPGALSAL.S	Y	50.36	2131.09	22	0.4	1066.55	2	43.21	1070000	F352:7249	3	63	84	Carbamidomethylation (DHKE X@N-term)	H11:Carbamidomethylation (DHKE X@N-term):22.85	Q91VB8	Q91VB8_MOUSE Alpha globin 1 OS=Mus musculus GN=Hba-a2 PE=1 SV=1	Hba-a2
1	106	Q91VB8	H.FD(-18.01)VSHGSAQVK.G	N	50.35	1155.57	11	0.2	578.791	2	17.81	853000	F341:2720	2	47	57	Dehydration	D2:Dehydration:9.40	Q91VB8	Q91VB8_MOUSE Alpha globin 1 OS=Mus musculus GN=Hba-a2 PE=1 SV=1	Hba-a2
1	106	Q91VB8	G.KKVADALANAAGHLD(+105.90)DLPGALSALSDLHAHK.L	Y	50.35	3224.55	31	3.6	645.919	5	43.49	185000	F340:7384	2	61	91	Replacement of proton by silver	D15:Replacement of proton by silver:0.00	Q91VB8	Q91VB8_MOUSE Alpha globin 1 OS=Mus musculus GN=Hba-a2 PE=1 SV=1	Hba-a2
1	106	Q91VB8	R.MFASFPTTK(+27.99).T	N	50.34	1056.49	9	-5.8	529.252	2	31.05	241000	F337:4778	22	33	41	Formylation	K9:Formylation:58.11	Q91VB8	Q91VB8_MOUSE Alpha globin 1 OS=Mus musculus GN=Hba-a2 PE=1 SV=1	Hba-a2
1	106	Q91VB8	K.VADALANAAGHLDDLPGALS.A	Y	50.34	1889.95	20	-0.7	945.981	2	35.59	5270000	F345:6099	4	63	82			Q91VB8	Q91VB8_MOUSE Alpha globin 1 OS=Mus musculus GN=Hba-a2 PE=1 SV=1	Hba-a2
1	106	Q91VB8	K.TYFPHFDVSHGSE(sub A)QVK.G	N	50.24	1876.87	16	0.2	470.226	4	21.89	34400000	F352:3374	1	42	57	Mutation		Q91VB8	Q91VB8_MOUSE Alpha globin 1 OS=Mus musculus GN=Hba-a2 PE=1 SV=1	Hba-a2
1	106	Q91VB8	Y.FPHFDVSHGSAQVKGHGK.K	N	50.2	1933.95	18	1.2	645.66	3	13.99	950000	F337:1760	3	44	61			Q91VB8	Q91VB8_MOUSE Alpha globin 1 OS=Mus musculus GN=Hba-a2 PE=1 SV=1	Hba-a2
1	106	Q91VB8	K.TYFPHFDVW(sub S)HGSAQVK.G	N	50.19	1917.92	16	-5.6	640.309	3	20.63	18600	F356:3011	2	42	57	Mutation		Q91VB8	Q91VB8_MOUSE Alpha globin 1 OS=Mus musculus GN=Hba-a2 PE=1 SV=1	Hba-a2
1	106	Q91VB8	R.MFASFPTTK(+14.02).T	N	50.18	1042.52	9	1.4	522.266	2	20.56	992000	F338:3194	1	33	41	Methyl ester	K9:Methyl ester:1000.00	Q91VB8	Q91VB8_MOUSE Alpha globin 1 OS=Mus musculus GN=Hba-a2 PE=1 SV=1	Hba-a2
1	106	Q91VB8	K.K(+108.02)VADALANAAGHLDDLPGALSALSDLHAHK.L	Y	50.18	3098.58	30	-4.8	620.72	5	40.72		F341:6946	1	62	91	HydroxymethylOP	K1:HydroxymethylOP:76.04	Q91VB8	Q91VB8_MOUSE Alpha globin 1 OS=Mus musculus GN=Hba-a2 PE=1 SV=1	Hba-a2
1	106	Q91VB8	K.TYFPHFDVSHGSAQVK(+21.98).G	N	50.16	1840.85	16	0.9	921.433	2	18.81	112000	F357:2251	6	42	57	Sodium adduct	K16:Sodium adduct:31.37	Q91VB8	Q91VB8_MOUSE Alpha globin 1 OS=Mus musculus GN=Hba-a2 PE=1 SV=1	Hba-a2
1	106	Q91VB8	R.MFAS(+162.05)FPTTKTYFPHFDVSHG.S	N	50.16	2478.12	20	2.7	1240.07	2	31.11	48900	F343:4744	4	33	52	Hexose (NSY)	S4:Hexose (NSY):8.82	Q91VB8	Q91VB8_MOUSE Alpha globin 1 OS=Mus musculus GN=Hba-a2 PE=1 SV=1	Hba-a2
1	106	Q91VB8	K.K(+42.01)(+43.99)VADALANAAGHLDDLPGALSALSDLHAHK.L	Y	50.15	3076.56	30	-8.7	616.313	5	44.81	338000	F341:7680	1	62	91	Acetylation (N-term); Carboxylation (DKW)	K1:Acetylation (N-term):1000.00;K1:Carboxylation (DKW):22.45	Q91VB8	Q91VB8_MOUSE Alpha globin 1 OS=Mus musculus GN=Hba-a2 PE=1 SV=1	Hba-a2
1	106	Q91VB8	A.DALANAAGH(+162.08)LDDLPGALSALSDLHAHK.L	Y	50.15	2854.44	27	-5.4	952.481	3	41.14	246000	F353:6895	2	65	91	O-Pinacolylmethylphosphonylation	H9:O-Pinacolylmethylphosphonylation:61.14	Q91VB8	Q91VB8_MOUSE Alpha globin 1 OS=Mus musculus GN=Hba-a2 PE=1 SV=1	Hba-a2
1	106	Q91VB8	W.G(+56.06)KIGGHGAEYGAEALER.M	N	50.14	1769.91	17	-0.6	885.96	2	16.09	24000	F348:2482	1	16	32	Diethylation	G1:Diethylation:17.01	Q91VB8	Q91VB8_MOUSE Alpha globin 1 OS=Mus musculus GN=Hba-a2 PE=1 SV=1	Hba-a2
1	106	Q91VB8	K.KVAD(-18.01)ALANAAGHLDDLPGALSAL.S	Y	50.09	2184.15	23	1.5	1093.09	2	34.7		F355:5674	1	62	84	Dehydration	D4:Dehydration:44.14	Q91VB8	Q91VB8_MOUSE Alpha globin 1 OS=Mus musculus GN=Hba-a2 PE=1 SV=1	Hba-a2
1	106	Q91VB8	K.LLSHC(+57.02)LQ(sub L)VTLASHHPADFTPAVHASLDKFLASVSTVLTSK.Y	N	50.09	4298.25	40	1.7	860.659	5	47.95		F348:8280	2	101	140	Carbamidomethylation; Mutation	C5:Carbamidomethylation:1000.00	Q91VB8	Q91VB8_MOUSE Alpha globin 1 OS=Mus musculus GN=Hba-a2 PE=1 SV=1	Hba-a2
1	106	Q91VB8	T.KA(sub T)YFPHFDVSHGSAQVK.G	N	50.08	1916.95	17	-3.4	959.481	2	21.01	84700	F356:3077	3	41	57	Mutation		Q91VB8	Q91VB8_MOUSE Alpha globin 1 OS=Mus musculus GN=Hba-a2 PE=1 SV=1	Hba-a2
1	106	Q91VB8	K.KVADALANAAGHLDDLPGV(sub A)LSALSDLHAHKLR.V	Y	50.08	3287.77	32	-7.5	548.966	6	33.42	412000	F343:5174	1	62	93	Mutation		Q91VB8	Q91VB8_MOUSE Alpha globin 1 OS=Mus musculus GN=Hba-a2 PE=1 SV=1	Hba-a2
1	106	Q91VB8	G.HLDDLPGALSALSD.L	N	50.08	1422.7	14	-1	712.356	2	34.69	463000	F349:5883	1	73	86			Q91VB8	Q91VB8_MOUSE Alpha globin 1 OS=Mus musculus GN=Hba-a2 PE=1 SV=1	Hba-a2
[truncated: 33,228 more rows]

## Sheet: GC_Control2
Protein Group	Protein ID	Protein Accession	Peptide	Unique	-10lgP	Mass	Length	ppm	m/z	z	RT	Area	Scan	#Spec	Start	End	PTM	AScore	Accession	Protein Name	Gene Symbol
[truncated: 41,967 more rows]

[truncated: 7 more sheets: GC_Control3, ECs_Control1, ECs_Control2, ECs_Control3, SMCs_Control1, SMCs_Control2, SMCs_Control3]
